# Supplementary material for: A genome annotation-driven approach to cloning the human ORFeome
Source: Genome Biol. 2004 Sep 30;5(10):R84. doi: 10.1186/gb-2004-5-10-r84 (PMC545604; doi:10.1186/gb-2004-5-10-r84)
Supplement: Additional data file 6 — A list of the 278 cloned ORFs [file gb-2004-5-10-r84-s6.fa]

>pGEM.ACO2
TGTCAGTGCACAAAATGGCGCCCTACAGCCTACTGGTGACTCGGCTGCAG
AAAGCTCTGGGTGTGCGGCAGTACCATGTGGCCTCAGTCCTGTGCCAACG
GGCCAAGGTGGCGATGAGCCACTTTGAGCCCAACGAGTACATCCATTATG
ACCTGCTAGAGAAGAACATTAACATTGTTCGCAAACGACTGAACCGGCCG
CTGACACTCTCGGAGAAGATTGTGTATGGACACCTGGATGACCCCGCCAG
CCAGGAAATTGAGCGAGGCAAGTCGTACCTGCGGCTGCGGCCGGACCGTG
TGGCCATGCAGGATGCGACGGCCCAGATGGCCATGCTCCAGTTCATCAGC
AGCGGGCTGTCCAAGGTGGCTGTGCCATCCACCATCCACTGTGACCATCT
GATTGAAGCCCAGGTTGGGGGCGAGAAAGACCTGCGCCGGGCCAAGGACA
TCAACCAGGAAGTTTATAATTTCCTGGCAACTGCAGGTGCCAAATATGGC
GTGGGCTTCTGGAAGCCTGGATCTGGAATCATTCACCAGATTATTCTGGA
AAACTATGCGTACCCTGGTGTTCTTCTGATTGGCACTGACTCCCACACCC
CCAATGGTGGCGGCCTTGGGGGCATCTGCATTGGAGTTGGGGGTGCCGAT
GCTGTGGATGTCATGGCTGGGATCCCCTGGGAGTTGAAGTGCCCCAAGGT
GATTGGCGTGAAGCTGACGGGCTCTCTCTCCGGTTGGTCCTCACCCAAAG
ATGTGATCCTGAAGGTGGCAGGCATCCTCACGGTGAAAGGTGGCACAGGT
GCAATCGTGGAATACCACGGGCCTGGTGTAGACTCCATCTCCTGCACTGG
CATGGCGACAATCTGCAACATGGGTGCAGAAATTGGGGCCACCACTTCCG
TGTTCCCTTACAACCACAGGATGAAGAAGTACCTGAGCAAGACCGGCCGG
GAAGACATTGCCAATCTAGCTGATGAATTCAAGGATCACTTGGTGCCTGA
CCCTGGCTGCCATTATGACCAACTAATTGAAATTAACCTCAGTGAGCTGA
AGCCACACATCAATGGGCCCTTCACCCCTGACCTGGCTCACCCTGTGGCA
GAAGTGGGCAAGGTGGCAGAGAAGGAAGGATGGCCTCTGGACATCCGAGT
GGGTCTAATTGGTAGCTGCACCAATTCAAGCTATGAAGATATGGGGCGCT
CAGCAGCTGTGGCCAAGCAGGCACTGGCCCATGGCCTCAAGTGCAAGTCC
CAGTTCACCATCACTCCAGGTTCCGAGCAGATCCGCGCCACCATTGAGCG
GGACGGCTATGCACAGATCTTGAGGGATCTGGGTGGCATTGTCCTGGCCA
ATGCTTGTGGCCCCTGCATTGGCCAGTGGGACAGGAAGGACATCAAGAAG
GGGGAGAAGAACACAATCGTCACCTCCTACAACAGGAACTTCACGGGCCG
CAACGACGCAAACCCCGAGACCCATGCCTTTGTCACGTCCCCAGAGATTG
TCACAGCCCTGGCCATTGCGGGAACCCTCAAGTTCAACCCAGAGACCGAC
TACCTGACGGGCACGGATGGCAAGAAGTTCAGGCTGGAGGCTCCGGATGC
AGATGAGCTTCCCAAAGGGGAGTTTGACCCAGGGCAGGACACCTACCAGC
ACCCACCCAAGGACAGCAGCGGGCAGCATGTGGACGTGAGCCCCACCAGC
CAGCGCCTGCAGCTCCTGGAGCCTTTTGACAAGTGGGATGGCAAGGACCT
GGAGGACCTGCAGATCCTCATCAAGGTCAAAGGGAAGTGTACCACTGACC
ACATCTCAGCTGCTGGCCCCTGGCTCAAGTTCCGTGGGCACTTGGATAAC
ATCTCCAACAACCTGCTCATTGGTGCCATCAACATTGAAAACGGCAAGGC
CAACTCCGTGCGCAATGCCGTCACTCAGGAGTTTGGCCCCGTCCCTGACA
CTGCCCGCTACTACAAGAAACATGGCATCAGGTGGGTGGTGATCGGAGAC
GAGAACTACGGCGAGGGCTCGAGCCGGGAGCATGCAGCTCTGGAGCCTCG
CCACCTTGGGGGCCGGGCCATCATCACCAAGAGCTTTGCCAGGATCCACG
AGACCAACCTGAAGAAACAGGGCCTGCTGCCTCTGACCTTCGCTGACCCG
GCTGACTACAACAAGATTCACCCTGTGGACAAGCTGACCATTCAGGGCCT
GAAGGACTTCACCCCTGGCAAGCCCCTGAAGTGCATCATCAAGCACCCCA
ACGGGACCCAGGAGACCATCCTCCTGAACCACACCTTCAACGAGACGCAG
ATTGAGTGGTTCCGCGCTGGCAGTGCCCTCAACAGAATGAAGGAACTGCA
ACAGTGAGGGCAGTGCCTCCCCGCCCCGCCGCTGGCGTCAAGTTCAGCTC
CACGTGTGCCATCAGTGGATCCGATCCGTCCAGCCATGGCTTCCTATTCC
AAGATGGTGTGACCAGACATG
>pGEM.ACR.V3
CAGGAGTATGGTTGAGATGCTACCAACTGCCATTCTGCTGGTCTTGGCAG
TGTCCGTGGTTGCTAAAGATAACGCCACGTGTGATGGCCCCTGTGGGTTA
CGGTTCAGGCAAAACCCACAGGGTGGTGTCCGCATCGTCGGCGGGAAGGC
TGCACAGCATGGGGCCTGGCCCTGGATGGTCAGCCTCCAGATCTTCACGT
ACAACAGCCACAGGTACCACACATGTGGAGGCAGCTTGCTGAATTCACGA
TGGGTGCTCACTGCTGCTCACTGCTTCGTCGGCAAAAATAATGTGCATGA
CTGGAGACTGGTTTTCGGAGCAAAGGAAATTACATATGGGAACAATAAAC
CAGTAAAGGCGCCTCTGCAAGAGAGATATGTGGAGAAAATCATCATTCAT
GAAAAATACAACTCTGCGACAGAGGGAAATGACATTGCCCTCGTGGAGAT
CACCCCTCCCATTTCGTGTGGGCGCTTCATTGGGCCGGGCTGCCTGCCCC
ACTTTAAGGCAGGCCTCCCCAGAGGCTCCCAGAGCTGCTGGGTGGCCGGC
TGGGGATATATAGAAGAGAAAGCCCCCAGGCCATCATCTATACTGATGGA
GGCACGTGTGGATCTCATCGACCTGGACTTGTGTAACTCGACCCAGTGGT
ACAATGGGCGCGTTCAGCCAACCAATGTGTGCGCGGGGTATCCTGTAGGC
AAGATCGACACCTGCCAGGGAGACAGCGGCGGGCCTCTCATGTGCAAAGA
CAGCAAGGAAAGCGCCTATGTGGTCGTGGGAATCACAAGCTGGGGGGTAG
GCTGTGCCCGTGCCAAGCGCCCCGGAATCTACACGGCCACCTGGCCCTAT
CTGAACTGGATCGCCTCCAAGATTGGTTCTAACGCTTTGCGTGTGATTCA
ATCGGCCACCCCTCCACCTCCCACCACTCGACCGCCCCCGATTCGACCCC
CCTTCTCCCACCCTATCTCTGCTCACCTTCCTTGGTATTTCCAACCGCCC
CCTCGACCACTTCCACCCCGACCACCGGCAGCCCAGCCCCGACCCCCACC
TTCACCCCCGCCCCCACCCCCACCTCCAGCCTCACCTTTACCCCCACCCC
CACCCCCACCCCCACCTACACCCTCATCTACCACAAAACTTCCCCAAGGA
CTTTCTTTTGCCAAGCGCCTACAGCAGCTCATAGAGGTCTTGAAGGGGAA
GACCTATTCCGACGGAAAGAACCATTATGACATGGAGACCACAGAGCTCC
CAGAACTGACCTCGACCTCCTGATCTGA
>pGEM.ADORA2A.V2
ACTTGGCTCCTGTGAGGAAGGGGCTCAGGGGTCTGGGCCCCTCCGCCTGG
GCCGGGCTGGGAGCCAGGCGGGCGGCTGGGCTGCAGCAATGGACCGTGAG
CTGGCCCAGCCCGCGTCCGTGCTGAGCCTGCCTGTCGTCTGTGGCCATGC
CCATCATGGGCTCCTCGGTGTACATCACGGTGGAGCTGGCCATTGCTGTG
CTGGCCATCCTGGGCAATGTGCTGGTGTGCTGGGCCGTGTGGCTCAACAG
CAACCTGCAGAACGTCACCAACTACTTTGTGGTGTCACTGGCGGCGGCCG
ACATCGCAGTGGGTGTGCTCGCCATCCCCTTTGCCATCACCATCAGCACC
GGGTTCTGCGCTGCCTGCCACGGCTGCCTCTTCATTGCCTGCTTCGTCCT
GGTCCTCACGCAGAGCTCCATCTTCAGTCTCCTGGCCATCGCCATTGACC
GCTACATTGCCATCCGCATCCCGCTCCGGTACAATGGCTTGGTGACCGGC
ACGAGGGCTAAGGGCATCATTGCCATCTGCTGGGTGCTGTCGTTTGCCAT
CGGCCTGACTCCCATGCTAGGTTGGAACAACTGCGGTCAGCCAAAGGAGG
GCAAGAACCACTCCCAGGGCTGCGGGGAGGGCCAAGTGGCCTGTCTCTTT
GAGGATGTGGTCCCCATGAACTACATGGTGTACTTCAACTTCTTTGCCTG
TGTGCTGGTGCCCCTGCTGCTCATGCTGGGTGTCTATTTGCGGATCTTCC
TGGCGGCGCGACGACAGCTGAAGCAGATGGAGAGCCAGCCTCTGCCGGGG
GAGCGGGCACGGTCCACACTGCAGAAGGAGGTCCATGCTGCCAAGTCACT
GGCCATCATTGTGGGGCTCTTTGCCCTCTGCTGGCTGCCCCTACACATCA
TCAACTGCTTCACTTTCTTCTGCCCCGACTGCAGCCACGCCCCTCTCTGG
CTCATGTACCTGGCCATCGTCCTCTCCCACACCAATTCGGTTGTGAATCC
CTTCATCTACGCCTACCGTATCCGCGAGTTCCGCCAGACCTTCCGCAAGA
TCATTCGCAGCCACGTCCTGAGGCAGCAAGAACCTTTCAAGGCAGCTGGC
ACCAGTGCCCGGGTCTTGGCAGCTCATGGCAGTGACGGAGAGCAGGTCAG
CCTCCGTCTCAACGGCCACCCGCCAGGAGTGTGGGCCAACGGCAGTGCTC
CCCACCCTGAGCGGAGGCCCAATGGCTACGCCCTGGGGCTGGTGAGTGGA
GGGAGTGCCCAAGAGTCCCAGGGGAACACGGGCCTCCCAGACGTGGAGCT
CCTTAGCCATGAGCTCAAGGGAGTGTGCCCAGAGCCCCCTGGCCTAGATG
ACCCCCTGGCCCAGGATGGAGCAGGAGTGTCCTGATGATTCATGGAGTTT
GCCCCTTCCTAAGGGAAGGAGATCTTTATCTTTCTGGTTGGCTTGACCAG
TCACGTTGGGAGAAG
>pGEM.ADSL
TCCAGTCCACCCTGGCGGGGTCGCAGGGTTGGGATGGCGGCTGGAGGCGA
TCATGGTTCGCCCGACAGCTACCGCTCACCTCTTGCCTCCCGCTATGCCA
GCCCGGAGATGTGCTTCGTGTTTAGCGACAGGTATAAATTCCGGACATGG
CGGCAGCTGTGGCTGTGGCTGGCGGAGGCCGAGCAGACATTGGGTTTGCC
TATCACAGATGAACAAATCCAGGAGATGAAATCAAACCTGGAGAACATCG
ACTTCAAGATGGCAGCTGAGGAAGAGAAACGTTTACGACATGATGTGATG
GCTCACGTGCACACATTTGGCCACTGCTGTCCAAAAGCTGCAGGCATTAT
TCACCTTGGTGCTACTTCTTGCTATGTTGGAGACAATACTGACTTGATTA
TTCTTAGAAATGCACTTGACCTGCTTTTGCCAAAGCTTGCCAGAGTGATC
TCTCGGCTTGCCGACTTTGCTAAGGAACGAGCCAGTCTACCCACATTAGG
TTTCACACATTTCCAGCCTGCACAGCTGACCACAGTTGGGAAACGTTGCT
GTCTTTGGATTCAGGATCTTTGCATGGATCTCCAGAACTTGAAGCGTGTC
CGAGATGACCTGCGCTTCCGGGGAGTAAAGGGTACCACTGGCACTCAGGC
CAGTTTCCTGCAGCTCTTTGAGGGAGATGACCATAAGGTAGAGCAGCTTG
ACAAGATGGTGACAGAAAAGGCAGGATTTAAGAGAGCTTTCATCATCACA
GGGCAGACATATACACGAAAAGTGGATATTGAAGTACTGTCTGTGCTGGC
TAGCTTGGGGGCATCAGTGCACAAGATTTGCACCGACATACGCCTCCTGG
CAAACCTCAAGGAGATGGAGGAACCCTTTGAAAAACAGCAGATTGGCTCA
AGTGCGATGCCATATAAGCGGAATCCCATGCGTTCAGAACGTTGCTGCAG
TCTTGCCCGCCACCTGATGACCCTTGTCATGGACCCGCTACAGACAGCAT
CTGTCCAGTGGTTTGAACGCACACTGGATGATAGTGCCAACCGACGGATC
TGTTTGGCCGAGGCATTTCTTACCGCAGATACTATATTGAATACGCTGCA
GAACATTTCTGAAGGATTGGTCGTGTACCCCAAAGTAATTGAACGGCGCA
TTCGGCAAGAGCTGCCTTTCATGGCCACAGAGAACATCATCATGGCCATG
GTCAAAGCTGGAGGTAGCCGCCAGGTGCAGAGATTCTTAGAAGAGGAGGT
GTATCCCCTGTTAAAACCATATGAAAGCGTGATGAAGGTGAAAGCAGAAT
TATGTCTGTAGAGTTGGAAGAGAATTAAACGAAAATCATTGTTAATTGCT
GAGGCATGAAAATTGTGTTACTATAATGCCTTATTTTACCTCGAGAATTG
TTACCTTAAATTAGTACAGCACTTTCTTCTTCCCATGGTGC
>pGEM.ALG12.V3
AGTGCTAACGGCTGGTGTCTCGCACTGTTGGCCTGTGAAGGTACGTGAAG
CTGAAAGCCTGGAATGGCTGGAAAGGGGTCATCAGGCAGGCGGCCCCTGC
TGCTGGGGCTGCTGGTGGCCGTAGCCACTGTCCACCTGGTCATCTGTCCC
TACACCAAAGTGGAGGAGAGCTTCAACCTGCAGGCCACACATGACCTGCT
CTACCACTGGCAAGACCTGGAGCAGTACGACCATCTTGAGTTCCCCGGAG
TCGTCCCCAGGACGTTCCTCGGGCCAGTGGTGATCGCAGTGTTCTCCAGC
CCCGCGGTTTACGTGCTTTCGCTGTTAGAAATGTCCAAGTTTTACTCTCA
GCTAATAGTTAGAGGAGTGCTTGGACTCGGCGTGATTTTTGGACTCTGGA
CGTTACAAAAGGAAGTGAGACGGCACTTCGGGGCCATGGTGGCCACCAT
GTTCTGCTGGGTGACGGCCATGCAGTTCCACCTGATGTTCTACTGCACGC
GGACACTGCCCAATGTGCTGGCCCTGCCTGTAGTCCTGCTGGCCCTCGCG
GCCTGGCTGCGGCACGAGTGGGCCCGCTTCATCTGGCTGTCAGCCTTCGC
CATCATCGTGTTCAGGGTGGAGCTGTGCCTGTTCCTGGGCCTCCTGCTGC
TGCTGGCCTTGGGCAACCGAAAGGTTTCTGTAGTCAGAGCCCTTCGCCAC
GCCGTCCCGGCAGGGATCCTCTGTTTAGGACTGACGGTTGCTGTGGACTC
TTATTTTTGGCGGCAGCTCACTTGGCCGGAAGGAAAGGTGCTTTGGTACA
ACACTGTCCTGAACAAAAGCTCCAACTGGGGGACCTCCCCGCTGCTGTGG
TACTTCTACTCAGCCCTGCCCCGCGGCCTGGGCTGCAGCCTGCTCTTCAT
CCCCCTGGGCTTGGTAGACAGAAGGACGCACGCGCCGACGGTGCTGGCAC
TGGGCTTCATGGCACTCTACTCCCTCCTGCCACACAAGGAGCTACGCTTC
ATCATCTATGCCTTCCCCATGCTCAACATCACGGCTGCCAGAGGCTGCTC
CTACCTGCTGAATAACTATAAAAAGTCTTGGCTGTACAAAGCGGGGTCTC
TGCTTGTGATCGGACACCTCGTGGTGAATGCCGCCTACTCAGCCACGGCC
CTGTATGTGTCCCATTTCAACTACCCAGGTGGCGTCGCAATGCAGAGGCT
GCACCAGCTGGTGCCCCCCCAGACAGACGTCCTTCTGCACATTGACGTGG
CAGCCGCCCAGACAGGTGTGTCTCGGTTTCTCCAAGTCAACAGCGCCTGG
AGGTACGACAAGAGGGAGGATGTGCAGCCGGGGACAGGCATGCTGGCATA
CACACACATCCTCATGGAGGCGGCCCCTGGGCTCCTGGCCCTCTACAGGG
ACACACACCGGGTCCTGGCCAGCGTCGTGGGGACCACAGGTGTGAGTCTG
AACCTGACCCAACTGCCCCCCTTCAACGTCCACCTGCAGACAAAGCTGGT
GCTTCTGGAGAGGCTCCCCCGGCCGTCCTGAGGGGGACCAGGCAGCCCTC
AGCAGCCACAGGCCTTCCAGGAGCTGTTATCACTACCAGTTTCTGGCACA
ATTCCAGCACAATTATGACAATTCAGAGAAGCAAGTCAAAGGACTGGG
>pGEM.APOL3
GAACCCTTCCAGTCAGGTCAGTGACTGGAGAGCTCCAAGGAAAGTCTCTC
AGTGACCTGGCTGCTGGCACCATGGACTCAGAAAAGAAACGCTTTACTGA
AGAGGCCACCAAATACTTCCGGGAGAGAGTCAGCCCAGTGCATCTGCAAA
TCCTGCTGACTAACAATGAAGCCTGGAAGAGATTCGTGACTGCGGCTGAA
TTGCCCAGGGATGAGGCAGATGCTCTCTACGAAGCTCTGAAGAAGCTTAG
AACATATGCAGCTATTGAGGACGAATATGTGCAGCAGAAAGATGAGCAGT
TTAGGGAATGGTTTTTGAAAGAGTTTCCCCAAGTCAAGAGGAAGATCCAG
GAGTCCATAGAAAAGCTTCGTGCCCTTGCAAATGGTATTGAAGAGGTCCA
CAGAGGCTGCACCATCTCCAACGTGGTGTCCAGCTCCACTGGCGCTGCCT
CTGGCATCATGTCCCTTGCTGGTCTTGTTTTGGCACCATTTACAGCAGGG
ACGAGTCTGGCCCTTACTGCAGCTGGGGTAGGGCTGGGAGCAGCGTCTGC
TGTGACTGGGATCACCACCAGCATCGTGGAGCACTCATACACATCATCAG
CAGAAGCTGAAGCCAGCAGGCTGACTGCAACCAGCATTGACCGATTGAAG
GTATTTAAGGAAGTTATGCGTGACATCACACCCAACTTACTTTCCCTTCT
TAATAATTATTACGAAGCCACACAAACCATTGGGAGTGAAATCCGTGCCA
TCAGGCAAGCCAGAGCCAGGGCCCGACTCCCTGTGACCACCTGGCGAATC
TCAGCTGGAAGTGGTGGTCAAGCAGAGAGAACGATTGCAGGCACCACCCG
GGCAGTGAGCAGAGGAGCCCGGATCCTGAGTGCGACCACTTCAGGCATCT
TCCTTGCACTGGATGTGGTCAACCTTGTATACGAGTCAAAGCACTTGCAT
GAGGGGGCAAAGTCTGCATCTGCTGAGGAGCTGAGGCGGCAGGCTCAGGA
GCTGGAGGAGAATCTAATGGAGCTCACTCAGATCTATCAGCGTCTGAATC
CATGCCATACCCACTGACCCCAGACCAGTGCAGCCAGCAGGGGAGGTGAG
CCATACACAGGCCACGACAAAATGCAGGCATTTTATTAGGGGGATAAAGA
GGGCAAGGTAAAGTTTATGGAGCTGAGTGTTAGTGACTTTGGCATTTCTG
TAGCTGAGCACAGCAGGGGAGGGGTTAATGCAGATGGCAA
>pGEM.APOL4.V2
ATGACCAAGGAGGATGGGATCCTGGGTGCAGCTCATCACAAGCGTCGGGG
TGCAGCAAAACCATCCAGGCTGGACAGTGGCTGGACAGTTCCAAGAAAAG
AAACGCTTCACTGAAGAAGTCATTGAATACTTCCAGAAGAAAGTTAGCCC
AGTGCATCTGAAAATCCTGCTGACTAGCGATGAAGCCTGGAAGAGATTCG
TGCGTGTGGCTGAATTGCCCAGGGAAGAAGCAGATGCTCTCTATGAAGCT
CTGAAGAATCTTACACCATATGTGGCTATTGAGGACAAAGACATGCAGCA
AAAAGAACAGCAGTTTAGGGAGTGGTTTTTGAAAGAGTTTCCTCAAATCA
GATGGAAGATTCAGGAGTCCATAGAAAGGCTTCGTGTCATTGCAAATGAG
ATTGAAAAGGTCCACAGAGGCTGCGTCATCGCCAATGTGGTGTCTGGCTC
CACTGGCATCCTGTCTGTCATTGGCGTTATGTTGGCACCATTTACAGCAG
GGCTGAGCCTGAGCATTACTGCAGCTGGGGTAGGGCTGGGAATAGCATCT
GCCACGGCTGGGATCGCCTCCAGCATCGTGGAGAACACATACACAAGGTC
AGCAGAACTCACAGCCAGCAGGCTGACTGCAACCAGCACTGACCAATTGG
AGGCATTAAGGGACATTCTGCATGACATCACACCCAATGTGCTTTCCTTT
GCACTTGATTTTGACGAAGCCACAAAAATGATTGCGAATGATGTCCATAC
ACTCAGGAGATCTAAAGCCACTGTTGGACGCCCTTTGATTGCTTGGCGAT
ATGTACCTATAAATGTTGTTGAGACACTGAGAACACGTGGGGCCCCCACC
CGGATAGTGAGAAAAGTAGCCCGGAACCTGGGCAAGGCCACTTCAGGTGT
CCTCGTTGTGCTGGATGTAGTCAACCTTGTGCAAGACTCACTGGACTTGC
ACAAGGGGGAAAAATCCGAGTCTGCTGAGTTGCTGAGGCAGTGGGCTCAG
GAGCTGGAGGAGAATCTCAATGAGCTCACCCATATCCATCAGAGTCTAAA
AGCAGGCTAGGCCCAATTGTTGCGGGAAGTCAGGGACCCCAAACGGAGGG
ACTGGCTGAAGCCATGGCAGAAGAACGTGGATTGTGAAGATTTCATGGAC
ATTTATTAGTTCCCCAAATTAATACTTTTATAATTTCCTATGCCTGTCTT
TACCGCAATCTCTAAACACAAA
>pGEM.APOL6
ACACAGATTTGCTGCCACAGAGGCTGATGGACAACCAGGCGGAGAGAGAA
AGTGAGGCTGGTGTTGGTTTGCAAAGGGATGAGGATGACGCTCCTCTGTG
TGAAGACGTGGAGCTACAAGACGGAGATCTGTCCCCCGAAGAAAAAATAT
TTTTGAGAGAATTTCCCAGATTGAAAGAAGATCTGAAAGGGAACATTGAC
AAGCTCCGTGCCCTCGCAGACGATATTGACAAAACCCACAAGAAATTCAC
CAAGGCTAACATGGTGGCCACCTCTACTGCTGTCATCTCTGGAGTGATGA
GCCTCCTGGGTTTAGCCCTTGCCCCAGCAACAGGAGGAGGAAGCCTGCTG
CTCTCCACCGCTGGTCAAGGTTTGGCAACAGCAGCTGGGGTCACCAGCAT
CGTGAGTGGTACGTTGGAACGCTCCAAAAATAAAGAAGCCCAAGCACGGG
CGGAAGACATACTGCCCACCTACGACCAAGAGGACAGGGAGGATGAGGAA
GAGAAGGCAGACTATGTCACAGCTGCTGGAAAGATTATCTATAATCTTAG
AAACACCTTGAAGTATGCCAAGAAAAACGTCCGTGCATTTTGGAAACTCA
GAGCCAACCCACGCTTGGCCAATGCTACCAAGCGTCTTCTGACCACTGGC
CAAGTCTCCTCCCGGAGCCGCGTGCAGGTGCAAAAGGCCTTTGCGGGAAC
AACACTGGCGATGACCAAAAATGCTCGCGTGCTGGGAGGTGTGATGTCCG
CCTTCTCCCTTGGCTATGACTTGGCCACTCTCTCAAAGGAATGGAAGCAC
CTGAAGGAAGGAGCAAGGACAAAGTTTGCGGAAGAGTTGAGAGCCAAGGC
CTTGGAGCTGGAGAGGAAACTCACAGAACTCACCCAGCTCTACAAGAGCT
TGCAGCAGAAAGTGAGGTCAAGGGCCAGAGGGGTGGGGAAGGATTTAACT
GGGACCTGCGAAACCGAGGCTTACTGGAAGGAGTTAAGGGAGCATGTGTG
GATGTGGCTGTGGCTGTGTGTGTGTCTGTGTGTCTGTGTGTATGTACAGT
TTACATGAATGTTCCTCAGGACATGGCATACAATGG
>pGEM.ARFGAP1
CACAGCTGACGATGGGGGACCCCAGCAAGCAGGACATCTTGACCATCTTC
AAGCGCCTCCGCTCGGTGCCCACTAACAAGGTGTGTTTTGATTGTGGTGC
CAAAAATCCCAGCTGGGCAAGCATAACCTATGGAGTGTTCCTTTGCATTG
ATTGCTCAGGGTCCCACCGGTCACTTGGTGTTCACTTGAGTTTTATTCGA
TCTACAGAGTTGGATTCCAACTGGTCATGGTTTCAGTTGCGATGCATGCA
AGTCGGAGGAAACGCTAGTGCATCTTCCTTTTTTCATCAACATGGGTGTT
CCACCAATGACACCAATGCCAAGTACAACAGTCGTGCTGCTCAGCTCTAT
AGGGAGAAAATCAAATCGCTCGCCTCTCAAGCAACACGGAAGCATGGCAC
TGATCTGTGGCTTGATAGTTGTGTGGTTCCACCTTTGTCCCCTCCACCAA
AGGAGGAAGATTTTTTTGCCTCTCACGTTTCTCCTGAGGTGAGTGACACA
GCGTGGGCATCAGCAATAGCAGAACCATCTTCTTTAACATCAAGGCCTGT
GGAAACCACTTTGGAAAATAATGAAGGTGGACAAGAGCAAGGACCAAGTG
TGGAAGGTCTTAATGTACCAACAAAGGCTACTTTAGAGGTATCCTCTATC
ATAAAAAAGAAACCAAATCAAGCTAAAAAAGGCCTTGGGGCCAAAAAAGG
AAGTTTGGGAGCTCAGAAACTGGCAAACACATGCTTTAATGAAATTGAAA
AACAAGCTCAAGCTGCGGATAAAATGAAGGAGCAGGAAGACCTGGCCAAG
GTGGTATCTAAAGAAGAATCAATTGTTTCATCATTACGATTAGCCTATAA
GGATCTTGAAATTCAAATGAAGAAAGACGAAAAGATGAACATTAGTGGCA
AAAAAAATGTTGACTCAGACAGACTCGGCATGGGATTTGGAAATTGCAGA
AGTGTTATTTCACATTCAGTGACTTCAGATATGCAGACCATAGAGCAGGA
ATCACCCATTATGGCAAAACCAAGAAAAAAGTATAATGATGACAGTGACG
ATTCATATTTTACTTCCAGCTCAAGGTACTTTGACGAGCCAGTGGAGTTA
AGGAGCAGTTCTTTCTCTAGCTGGGATGACAGTTCAGATTCCTATTGGAA
AAAAGAGACCAGCAAAGATACTGAAACAGTTCTGAAAACCACAGGCTATT
CAGACAGACCTACTGCTCGCCGCAAGCCAGATTATGAGCCAGTTGAAAAT
ACAGATGAGGCCCAGAAGAAGTTTGGCAATGTCAAGGCCATTTCATCAGA
TATGTATTTTGGAAGACAATCCCAGGCTGATTATGAGACCAGGGCCCGCC
TAGAGAGGCTGTCAGCAAGTTCCTCCATAAGCTCGGCTGATCTGTTCGAG
GAGCCGAGGAAGCAGCCAGCAGGGAACTACAGCCTGTCCAGCGTGCTGCC
CAACGCCCCCGACATGGCGCAGTTCAAGCAGGGAGTGAGATCGGTTGCTG
GAAAACTCTCCGTCTTTGCTAATGGAGTCGTGACTTCAATTCAGGATCGC
TACGGTTCTTAATACTGAAGTCATGATGTGTATTTCCTGGAG
>pGEM.ARSA.V2
GTATCGGAAAGAGCCTGCTGGAGCCAAGTAGCCCTCCCTCTCTTGGGACA
GACCCCTCGGTCCCATGTCCATGGGGGCACCGCGGTCCCTCCTCCTGGCC
CTGGCTGCTGGCCTGGCCGTTGCCCGTCCGCCCAACATCGTGCTGATCTT
TGCCGACGACCTCGGCTATGGGGACCTGGGCTGCTATGGGCACCCCAGCT
CTACCACTCCCAACCTGGACCAGCTGGCGGCGGGAGGGCTGCGGTTCACA
GACTTCTACGTGCCTGTGTCTCTGTGCACACCCTCTAGGGCCGCCCTCCT
GACCGGCCGGCTCCCGGTTCGGATGGGCATGTACCCTGGCGTCCTGGTGC
CCAGCTCCCGGGGGGGCCTGCCCCTGGAGGAGGTGACCGTGGCCGAAGTC
CTGGCTGCCCGAGGCTACCTCACAGGAATGGCCGGCAAGTGGCACCTTGG
GGTGGGGCCTGAGGGGGCCTTCCTGCCCCCCCATCAGGGCTTCCATCGAT
TTCTAGGCATCCCGTACTCCCACGACCAGGGCCCCTGCCAGAACCTGACC
TGCTTCCCGCCGGCCACTCCTTGCGACGGTGGCTGTGACCAGGGCCTGGT
CCCCATCCCACTGTTGGCCAACCTGTCCGTGGAGGCGCAGCCCCCCTGGC
TGCCCGGACTAGAGGCCCGCTACATGGCTTTCGCCCATGACCTCATGGCC
GACGCCCAGCGCCAGGATCGCCCCTTCTTCCTGTACTATGCCTCTCACCA
CACCCACTACCCTCAGTTCAGTGGGCAGAGCTTTGCAGAGCGTTCAGGCC
GCGGGCCATTTGGGGACTCCCTGATGGAGCTGGATGCAGCTGTGGGGACC
CTGATGACAGCCATAGGGGACCTGGGGCTGCTTGAAGAGACGCTGGTCAT
CTTCACTGCAGACAATGGACCTGAGACCATGCGTATGTCCCGAGGCGGCT
GCTCCGGTCTCTTGCGGTGTGGAAAGGGAACGACCTACGAGGGCGGTGTC
CGAGAGCCTGCCTTGGCCTTCTGGCCAGGTCATATCGCTCCCGGCGTGAC
CCACGAGCTGGCCAGCTCCCTGGACCTGCTGCCTACCCTGGCAGCCCTGG
CTGGGGCCCCACTGCCCAATGTCACCTTGGATGGCTTTGACCTCAGCCCC
CTGCTGCTGGGCACAGGCAAGAGCCCTCGGCAGTCTCTCTTCTTCTACCC
GTCCTACCCAGACGAGGTCCGTGGGGTTTTTGCTGTGCGGACTGGAAAGT
ACAAGGCTCACTTCTTCACCCAGGGCTCTGCCCACAGTGATACCACTGCA
GACCCTGCCTGCCACGCCTCCAGCTCTCTGACTGCTCATGAGCCCCCGCT
GCTCTATGACCTGTCCAAGGACCCTGGTGAGAACTACAACCTGCTGGGGG
GTGTGGCCGGGGCCACCCCAGAGGTGCTGCAAGCCCTGAAACAGCTTCAG
CTGCTCAAGGCCCAGTTAGACGCAGCTGTGACCTTCGGCCCCAGCCAGGT
GGCCCGGGGCGAGGACCCCGCCCTGCAGATCTGCTGTCATCCTGGCTGCA
CCCCCCGCCCAGCTTGCTGCCATTGCCCAGATCCCCATGCCTGAGGGCCC
CTCGGCTGGCCTGGGCATGTGATGGCTCCTCACTGGGAGCCTGTGGGGGA
GGCTCAGGTGTCTGGAGGGGGTTTGTGCCTGATAACGT
>pGEM.ATF4.V4
TCTAGAGAAGTCCCGCCTCATAAGTGGAAGGATGAAATTCTCAGAACAGC
TAACCTCTAATGGGAGTTGGCTTCTGATTCTCATTCAGGCTTCTCACGGC
ATTCAGCAGCAGCGTTGCTGTAACCGACAAAGACACCTTCGAATTAAGCA
CATTCCTCGATTCCAGCAAAGCACCGCAACATGACCGAAATGAGCTTCCT
GAGCAGCGAGGTGTTGGTGGGGGACTTGATGTCCCCCTTCGACCAGTCGG
GTTTGGGGGCTGAAGAAAGCCTAGGTCTCTTAGATGATTACCTGGAGGTG
GCCAAGCACTTCAAACCTCATGGGTTCTCCAGCGACAAGGCTAAGGCGGG
CTCCTCCGAATGGCTGGCTGTGGATGGGTTGGTCAGTCCCTCCAACAACA
GCAAGGAGGATGCCTTCTCCGGGACAGATTGGATGTTGGAGAAAATGGAT
TTGAAGGAGTTCGACTTGGATGCCCTGTTGGGTATAGATGACCTGGAAAC
CATGCCAGATGACCTTCTGACCACGTTGGATGACACTTGTGATCTCTTTG
CCCCCCTAGTCCAGGAGACTAATAAGCAGCCCCCCCAGACGGTGAACCCA
ATTGGCCATCTCCCAGAAAGTTTAACAAAACCCGACCAGGTTGCCCCCTT
CACCTTCTTACAACCTCTTCCCCTTTCCCCAGGGGTCCTGTCCTCCACTC
CAGATCATTCCTTTAGTTTAGAGCTGGGCAGTGAAGTGGATATCACTGAA
GGAGATAGGAAGCCAGACTACACTGCTTACGTTGCCATGATCCCTCAGTG
CATAAAGGAGGAAGACACCCCTTCAGATAATGATAGTGGCATCTGTATGA
GCCCAGAGTCCTATCTGGGGTCTCCTCAGCACAGCCCCTCTACCAGGGGC
TCTCCAAATAGGAGCCTCCCATCTCCAGGTGTTCTCTGTGGGTCTGCCCG
TCCCAAACCTTACGATCCTCCTGGAGAGAAGATGGTAGCAGCAAAAGTAA
AGGGTGAGAAACTGGATAAGAAGCTGAAAAAAATGGAGCAAAACAAGACA
GCAGCCACTAGGTACCGCCAGAAGAAGAGGGCGGAGCAGGAGGCTCTTAC
TGGTGAGTGCAAAGAGCTGGAAAAGAAGAACGAGGCTCTAAAAGAGAGGG
CGGATTCCCTGGCCAAGGAGATCCAGTACCTGAAAGATTTGATAGAAGAG
GTCCGCAAGGCAAGGGGGAAGAAAAGGGTCCCCTAGTTGAGGATAGTCAG
GAGCGTCAATGTGCTTG
>pGEM.ATP6E.V2
CTTTCAAACCTAAACTCGAGCCTACTGTTCACCGGCCTAGCATTGCTCTC
GCCATGGCTCTCAGCGATGCTGACGTGCAAAAGCAGATAAAGCATATGAT
GGCTTTCATTGAACAAGAAGCCAATGAGAAAGCAGAAGAAATAGATGCAA
AGGCAGAAGAAGAGTTCAACATAGAGAAAGGTCGGCTTGTGCAAACCCAA
AGACTAAAGATTATGGAATATTATGAGAAGAAAGAGAAACAGATTGAGCA
GCAGAAGAAAATTCAGATGTCCAATTTGATGAATCAAGCGAGACTCAAAG
TCCTCAGAGCAAGAGATGACCTTATCACAGACCTACTAAATGAAGCAAAA
CAGAGACTCAGCAAGGTGGTAAAAGATACAACCAGGTACCAAGTGCTGCT
GGATGGACTGGTTCTCCAGGGTTTGTACCAGTTGCTGGAGCCCCGAATGA
TTGTTCGTTGCAGGAAACAAGATTTCCCTCTGGTAAAGGCTGCAGTGCAG
AAGGCAATTCCTATGTACAAAATTGCCACCAAAAACGATGTTGATGTCCA
AATTGACCAGGAGTCCTACCTGCCTGAAGACATAGCTGGTGGAGTTGAGA
TCTATAATGGAGATCGTAAAATAAAGGTTTCCAACACCCTGGAAAGCCGG
CTGGATCTCATAGCCCAGCAGATGATGCCAGAAGTCCGGGGAGCCTTGTT
TGGTGCAAATGCCAACAGGAAGTTTTTGGACTAAGCCTTCAGGAGGTGGA
GCTCGTCGTCAGCTCTCCTGCTGTGATGTGGAAGCTTCTGATATTTGAAG
AAACACGAATGTCTCTGTAGCTTCCTCTTCACTGCCCCAGTATTGCTCTG
TATTTATCAGCGATGCCCCTCTGTCACTCATGCCTTGCCTAATTGTTCAC
AATGGTGGAAAGCTTCATGTAATATGA
>pGEM.BID
TGTGAACCAGGAGTGAGTCGGAGCTGCCGCGCTGCCCAGGCCATGGACTG
TGAGGTCAACAACGGTTCCAGCCTCAGGGATGAGTGCATCACAAACCTAC
TGGTGTTTGGCTTCCTCCAAAGCTGTTCTGACAACAGCTTCCGCAGAGAG
CTGGACGCACTGGGCCACGAGCTGCCAGTGCTGGCTCCCCAGTGGGAGGG
CTACGATGAGCTGCAGACTGATGGCAACCGCAGCAGCCACTCCCGCTTGG
GAAGAATAGAGGCAGATTCTGAAAGTCAAGAAGACATCATCCGGAATATT
GCCAGGCACCTCGCCCAGGTCGGGGACAGCATGGACCGTAGCATCCCTCC
GGGCCTGGTGAACGGCCTGGCCCTGCAGCTCAGGAACACCAGCCGGTCGG
AGGAGGACCGGAACAGGGACCTGGCCACTGCCCTGGAGCAGCTGCTGCAG
GCCTACCCTAGAGACATGGAGAAGGAGAAGACCATGCTGGTGCTGGCCCT
GCTGCTGGCCAAGAAGGTGGCCAGTCACACGCCGTCCTTGCTCCGTGATG
TCTTTCACACAACAGTGAATTTTATTAACCAGAACCTACGCACCTACGTG
AGGAGCTTAGCCAGAAATGGGATGGACTGAACGGACAGTTCCAGAAGTGT
GACTGGCTAAAGCTCGATGTGGTCACAGCTGT
>pGEM.BIK.V2
GAGAAATGTCTGAAGTAAGACCCCTCTCCAGAGACATCTTGATGGAGACC
CTCCTGTATGAGCAGCTCCTGGAACCCCCGACCATGGAGGTTCTTGGCAT
GACTGACTCTGAAGAGGACCTGGACCCTATGGAGGACTTCGATTCTTTGG
AATGCATGGAGGGCAGTGACGCATTGGCCCTGCGGCTGGCCTGCATCGGG
GACGAGATGGACGTGAGCCTCAGGGCCCCGCGCCTGGCCCAGCTCTCCGA
GGTGGCCATGCACAGCCTGGGTCTGGCTTTCATCTACGACCAGACTGAGG
ACATCAGGGATGTTCTTAGAAGTTTCATGGACGGTTTCACCACACTTAAG
GAGAACATAATGAGGTTCTGGAGATCCCCGAACCCCGGGTCCTGGGTGTC
CTGCGAACAGGTGCTGCTGGCGCTGCTGCTGCTGCTGGCGCTGCTGCTGC
CGCTGCTCAGCGGGGGCCTGCACCTGCTGCTCAAGTGAGGCCCCGGCGGC
TCAGGGCGGGGCTGGCCCCACCCCCATGACCACTGCCCTGGAGGTGGCGG
CCTGCTGCTGTTATC
>pGEM.BRD1
GACTCACAGAGGGAAGCCTGCTCCCTGAGGGCTTTTTCTCAGGCCCAATA
GATCAGGGTAATCATTACCAAATGAGGAGGAAAGGACGATGTCATCGAGG
CTCTGCAGCGAGGCATCCTTCTTCCCCATGCAGTGTTAAACACTCCCCTA
CGCGAGAAACGCTGACCTACGCTCAAGCTCAAAGGATGGTAGAGATAGAA
ATTGAAGGGCGCTTGCACAGGATCAGTATTTTTGATCCCCTGGAGATCAT
ATTGGAAGATGACCTCACTGCTCAAGAGATGAGTGAGTGCAACAGCAACA
AGGAAAACAGCGAGCGGCCTCCTGTCTGCTTAAGAACTAAGCGTCACAAA
AACAACAGAGTCAAAAAGAAAAACGAGGCCCTCCCCAGCGCCCACGGCAC
GCCGGCCTCGGCCAGTGCCCTCCCGGAGCCCAAGGTGCGCATCGTGGAGT
ACAGCCCTCCGTCCGCCCCCAGGAGGCCTCCTGTGTACTACAAGTTCATC
GAGAAGTCGGCCGAGGAACTGGACAACGAGGTGGAGTATGACATGGACGA
GGAGGACTATGCCTGGCTGGAGATCGTCAATGAGAAGCGCAAGGGCGACT
GCGTCCCCGCCGTGTCGCAGAGCATGTTTGAGTTCCTGATGGACCGCTTC
GAGAAGGAGTCGCACTGCGAGAACCAGAAGCAGGGCGAGCAGCAGTCTCT
GATCGACGAGGACGCCGTGTGCTGCATCTGCATGGACGGGGAGTGTCAGA
ACAGCAACGTGATCCTCTTCTGCGACATGTGCAACCTGGCCGTGCACCAG
GAGTGCTACGGGGTGCCCTACATCCCCGAGGGCCAGTGGCTCTGCCGCCA
CTGCCTGCAGTCGCGGGCCCGGCCCGCCGACTGTGTGCTGTGCCCCAACA
AGGGTGGTGCCTTCAAAAAGACAGATGACGACCGCTGGGGTCACGTGGTG
TGTGCCCTGTGGATCCCAGAGGTCGGCTTTGCCAACACGGTGTTCATCGA
GCCCATCGATGGGGTGAGGAACATCCCTCCAGCCCGGTGGAAACTGACAT
GCTACCTCTGTAAGCAGAAGGGCGTGGGTGCCTGCATCCAGTGCCACAAA
GCAAACTGCTACACAGCATTCCATGTGACGTGTGCCCAGAAGGCTGGCCT
GTACATGAAAATGGAGCCCGTGAAGGAACTGACTGGCGGTGGCACCACCT
TCTCCGTCAGAAAGACCGCTTACTGTGATGTCCACACGCCTCCAGGCTGC
ACCCGGAGGCCTCTGAATATTTACGGGGATGTCGAAATGAAAAATGGCGT
CTGTCGAAAAGAGAGCTCGGTTAAAACGGTCAGGTCCACATCCAAGGTCA
GGAAGAAGGCAAAAAAGGCTAAGAAAGCTCTGGCTGAGCCCTGCGCGGTC
CTGCCGACCGTGTGCGCTCCTTATATTCCCCCGCAGAGGTTAAATAGGAT
TGCGAATCAGGTGGCCATTCAGCGGAAGAAGCAGTTTGTGGAGCGAGCCC
ACAGCTACTGGCTGCTCAAGCGGCTGTCCAGGAACGGGGCCCCCCTGCTG
CGGCGGCTGCAGTCCAGCCTGCAGTCTCAGCGAAGCTCACAGCAGAGAGA
AAATGATGAGGAGATGAAGGCTGCCAAAGAGAAGCTGAAGTACTGGCAGC
GGCTGCGGCACGACCTGGAGCGCGCTCGCCTGCTGATCGAGCTGCTGCGC
AAGCGGGAGAAGCTCAAGCGTGAGCAGGTGAAGGTGGAGCAGGTCGCCAT
GGAGCTGCGGCTGACCCCGCTGACGGTGCTGCTGCGCTCAGTGCTGGACC
AGCTGCAAGACAAGGACCCCGCCAGGATATTTGCGCAGCCCGTGAGTCTG
AAGGAGGTACCAGATTATTTGGATCACATTAAACATCCCATGGACTTTGC
CACAATGAGGAAACGGTTAGAAGCTCAAGGGTATAAAAACCTCCATGAGT
TTGAGGAGGATTTTGATCTCATTATAGATAACTGCATGAAGTACAATGCC
AGGGACACCGTGTTCTATAGAGCCGCGGTGAGGCTGCGCGATCAGGGAGG
TGTTGTTCTGAGGCAGGCCCGGCGCGAGGTGGACAGCATCGGCTTGGAAG
AGGCCTCGGGGATGCACCTGCCTGAGCGGCCTGCTGCGGCACCGCGGCGG
CCTTTCTCCTGGGAAGACGTGGACAGGTTGCTGGACCCCGCCAACAGAGC
CCACCTGGGCCTGGAGGAGCAGCTGAGAGAGCTGCTGGACATGCTCGACC
TCACCTGCGCTATGAAGTCCAGCGGCTCCCGGAGCAAGCGGGCAAAGCTG
CTCAAAAAGGAAATTGCCCTTCTCCGAAACAAGCTGAGCCAGCAGCACAG
CCAGCCCCTGCCCACGGGGCCAGGCTTGGAAGGCTTCGAAGAGGACGGAG
CTGCGCTGGGGCCGGAGGCGGGCGAGGAAGTCCTTCCGAGGTTGGAGACT
CTTCTGCAGCCAAGGAAAAGGTCGCGGAGCACATGCGGAGACTCCGAGGT
GGAGGAGGAGTCCCCAGGAAAGCGCCTGGACGCAGGTCTCACCAACGGCT
TTGGGGGTGCGAGGAGCGAGCAGGAGCCGGGCGGCGGCCTGGGGAGGAAG
GCCACACCCCGACGACGCTGTGCCTCCGAGTCCAGCATCTCCTCCAGCAA
CAGCCCGCTCTGCGACTCGAGCTTTAATGCGCCCAAATGTGGGCGGGGCA
AACCGGCTCTTGTGCGACGGCACACGCTGGAGGACCGCAGTGAGCTGATC
TCCTGCATCGAGAATGGGAACTACGCCAAGGCGGCCAGGATCGCAGCCGA
AGTCGGCCAGAGCAGCATGTGGATCTCCACTGATGCCGCCGCCTCGGTGC
TGGAGCCTCTGAAGGTGGTGTGGGCCAAGTGCAGCGGCTACCCCTCCTAC
CCGGCACTGATCATCGACCCCAAGATGCCCCGTGTGCCTGGCCACCACAA
CGGCGTCACCATCCCGGCCCCACCCCTGGACGTGCTGAAGATTGGGGAGC
ACATGCAGACCAAGTCTGATGAGAAGCTGTTCCTCGTTCTCTTTTTTGAT
AATAAGAGAAGTTGGCAGTGGCTTCCTAAGTCCAAAATGGTTCCCCTTGG
TATTGACGAAACTATAGACAAGTTAAAGATGATGGAAGGGAGGAATTCCA
GCATCCGGAAGGCCGTGCGGATCGCTTTTGACCGCGCCATGAACCACCTG
AGCCGCGTCCACGGGGAGCCGACCAGCGACCTCAGTGACATTGACTGACG
GCCCGGCCGCCAGCGCGGGTCTTGTCCATAGTG
>pGEM.BZRP.V2
GCAGCAGCCATGGCCCCGCCCTGGGTGCCCGCCATGGGCTTCACGCTGGC
GCCCAGCCTGGGGTGCTTCGTGGGCTCCCGCTTTGTCCACGGCGAGGGTC
TCCGCTGGTACGCCGGCCTGCAGAAGCCCTCGTGGCACCCGCCCCACTGG
GTGCTGGGCCCTGTCTGGGGCACGCTCTACTCAGCCATGGGGTACGGCTC
CTACCTGGTCTGGAAAGAGCTGGGAGGCTTCACAGAGAAGGCTGTGGTTC
CCCTGGGCCTCTACACTGGGCAGCTGGCCCTGAACTGGGCATGGCCCCCC
ATCTTCTTTGGTGCCCGACAAATGGGCTGGGCCTTGGTGGATCTCCTGCT
GGTCAGTGGGGCGGCGGCAGCCACTACCGTGGCCTGGTACCAGGTGAGCC
CGCTGGCCGCCCGCCTGCTCTACCCCTACCTGGCCTGGCTGGCCTTCACG
ACCACACTCAACTACTGCGTATGGCGGGACAACCATGGCTGGCGTGGGGG
ACGGCGGCTGCCAGAGTGAGTGCCCGGCCCACCAGGGACTGCAGCTGCAC
CAGCAGGTGCCATCACGCTTGTGATGTGGTGGCCGTCACGCTTTCATGAC
CACTGG
>pGEM.C22orf2
CACTGGCTTTGCTTTCATCAGGCCAAAGATGCCTTTCTTTGGGAATACGT
TCAGTCCGAAGAAGACACCTCCTCGGAAGTCGGCATCTCTCTCCAACCTG
CATTCTTTGGATCGATCAACCCGGGAGGTGGAGCTGGGCTTGGAATACGG
ATCCCCGACTATGAACCTGGCAGGGCAAAGCCTGAAGTTTGAAAATGGCC
AGTGGATAGCAGAGACAGGGGTTAGTGGCGGTGTGGACCGGAGGGAGGTT
CAGCGCCTTCGCAGGCGGAACCAGCAGTTGGAGGAAGAGAACAATCTCTT
GCGGCTGAAAGTGGACATCTTATTAGACATGCTTTCAGAGTCCACTGCTG
AATCCCACTTAATGGAGAAGGAACTGGATGAACTGAGGATCAGCCGGAAG
AGAAAATGAAGACCCCAGAGACATTTATTGGGGAGTAGGATGTGGCTGAG
TGCTTTTTTTTTGGCCAGACTAGCGGATTCAGTCCTGGAAGAGAGTATCA
TATAATGAGACCCACAGGCACTGGCACCCTTGGGTTGGCAATAGAAGGTG
A
>pGEM.C22orf3
TGTCTTTCCATTCTGCCCTCCCGGCTTCCCAGTAAGCACACAGCCCCAGG
ACCACCCTTGACCGTCCTCAACCAAGCGATGCATGCCAGGGGCCCCCATG
GCCAACTGTCCCCAGCACTGCCTCTGGCCTCCTCAGTCCTGATGCTGCTG
ATGAGCACCCTGTGGCTGGTGGGGGCCGGCCCCGGCCTGGTCCTGGCCCC
GGAGCTGTTGCTGGACCCCTGGCAGGTGCACCGGCTGCTGACCCATGCCC
TGGGCCACACGGCCCTGCCAGGCCTGCTCCTGAGCCTGCTGCTCCTGCCC
ACTGTGGGCTGGCAGCAGGAGTGCCACCTGGGCACGCTGAGATTCCTGCA
TGCCTCAGCCCTGCTCGCCCTGGCTTCTGGGCTGCTGGCAGTGCTGCTGG
CAGGCCTTGGGCTGTCCAGTGCAGCCGGCAGCTGTGGATACATGCCTGTC
CACCTGGCCATGCTGGCTGGGGAGGGACACCGCCCTAGACGGCCCCGTGG
GGCACTGCCACCGTGGCTGTCGCCGTGGCTGCTGCTTGCCCTGACCCCAC
TGCTCAGCTCTGAGCCACCCTTCCTGCAGCTCCTTTGCGGCCTCCTTGCC
GGCCTGGCCTATGCAGCTGGGGCCTTCCGGTGGCTGGAACCCTCAGAGCG
ACGGCTGCAGGTGCTGCAGGAGGGCGTCTTGTGCAGGACCTTGGCGGGGT
GCTGGCCCCTGAGGCTCCTTGCCACCCCGGGTAGCCTGGCGGAGCTGCCT
GTCACCCATCCTGCCGGAGTGAGGCCTCCCATCCCTGGACCGCCTTATGT
GGCCTCCCCTGACCTCTGGTCCCACTGGGAAGACTCAGCCCTGCCCCCAC
CAAGCCTGAGGCCTGTGCAGCCCACCTGGGAGGGCTCCTCAGAGGCAGGC
CTGGACTGGGCTGGGGCCAGCTTCTCCCCAGGGACTCCGATGTGGGCGGC
CTTGGATGAGCAGATGCTGCAGGAGGGCATCCAGGCCTCGCTTCTTGACG
GGCCAGCCCAGGAACCCCAGAGCGCACCATGGCTGTCCAAGTCCTCTGTC
TCCTCTCTGCGGCTGCAGCAGCTGGAGCGCATGGGCTTCCCTACGGAGCA
GGCGGTGGTGGCACTGGCAGCCACAGGCCGTGTGGAGGGTGCCGTGTCAC
TGTTGGTTGGAGGACAAGTGGGCACTGAGACCCTGGTGACCCATGGAAAG
GGTGGGCCTGCCCACTCCGAGGGTCCTGGGCCTCCCTAGCCCAGGCAGAG
AGTGGGGCACAGGCAGGCCCTTGGGTGCTAAGGGCTGGGCTGCATGTGGG
TAGCCCGAGCTCCTACTCTGTCTAAAGAGGGCCACAGTG
>pGEM.C22orf4
TCTGAGGGATGAGGAGGGGCCATGGCCAGCGACGGGGCCAGGAAGCAATT
CTGGAAGCGCAGCAACAGCAAGCTCCCGGGCAGCATCCAGCACGTGTATG
GTGCCCAGCACCCCCCCTTTGATCCACTGTTACATGGCACTTTGCTCAGG
TCCACGGCCAAGATGCCGACCACACCAGTGAAGGCCAAGAGGGTCAGCAC
CTTCCAGGAGTTTGAGAGCAATACCAGCGATGCCTGGGACGCTGGGGAGG
ACGACGATGAGCTCCTGGCCATGGCGGCGGAGAGCCTGAACTCCGAGGTG
GTCATGGAGACGGCCAACCGTGTGCTGCGTAACCACAGCCAGCGGCAGGG
GCGGCCCACGCTGCAGGAGGGGCCAGGGCTTCAGCAGAAGCCCAGGCCCG
AGGCAGAGCCGCCCTCACCCCCCAGCGGCGACCTCCGGCTGGTGAAGTCG
GTCAGTGAGAGCCACACGTCCTGTCCTGCAGAAAGTGCCAGCGATGCCGC
CCCTCTGCAGAGGTCCCAGTCTCTCCCACACTCGGCCACCGTCACGCTGG
GTGGCACATCTGACCCCAGCACTCTCAGCAGCTCAGCGCTGAGCGAAAGA
GAGGCCTCCCGGCTCGACAAGTTCAAGCAGCTGCTTGCCGGCCCCAACAC
GGACCTTGAGGAATTACGGAGGTTGAGCTGGTCCGGAATCCCTAAGCCAG
TGCGTCCAATGACGTGGAAGCTCCTCTCAGGTTACCTTCCCGCCAATGTA
GACCGGAGACCAGCCACTCTCCAGAGAAAACAAAAAGAATATTTTGCATT
TATTGAGCACTATTACGATTCTAGGAACGACGAAGTTCACCAGGACACAT
ACAGGCAGATCCACATAGACATCCCTCGCATGAGCCCTGAAGCGTTGATC
CTGCAGCCCAAGGTGACGGAGATTTTTGAAAGGATCTTGTTCATATGGGC
GATCCGCCACCCAGCCAGTGGATACGTTCAGGGTATAAATGATCTCGTCA
CTCCTTTCTTTGTGGTCTTCATTTGTGAATACATAGAGGCAGAGGAGGTG
GACACGGTGGACGTCTCCGGCGTGCCCGCAGAGGTGCTGTGCAACATCGA
GGCCGACACCTACTGGTGCATGAGCAAGCTGCTGGATGGCATTCAGGACA
ACTACACCTTTGCCCAACCTGGGATTCAAATGAAAGTGAAAATGTTAGAA
GAACTCGTGAGCCGGATTGATGAGCAAGTGCACCGGCACCTGGACCAACA
CGAAGTGAGATACCTGCAGTTTGCCTTCCGCTGGATGAACAACCTGCTGA
TGAGGGAGGTGCCCCTGCGTTGTACCATCCGCCTGTGGGACACCTACCAG
TCTGAACCGGACGGCTTTTCTCATTTCCACTTGTACGTGTGCGCTGCTTT
TCTCGTGAGATGGAGGAAGGAAATACTAGAAGAAAAAGATTTTCAAGAGC
TGCTGCTCTTCCTCCAGAACCTGCCCACAGCCCACTGGGATGATGAGGAC
ATCAGCCTGTTGCTGGCCGAGGCCTACCGCCTCAAGTTTGCTTTTGCCGA
CGCCCCCAATCACTACAAGAAATGAGCCCAGGCCCACCCGCAGCTGGCCT
CACTGTCCCGGGTGGCGCGCCCCACCTGCCTGGCTGGTGGTAGGCCCCTG
TGAGCTGGTCCCGGGCTGCTAAAAGGCCTTGTGAGGTGGCCCCACCCTCC
AGGGGAGCTGGTGAAGATGGGCCACAGACCTGGTCTAGGGCTGACAAAGA
CAGGGACAGCCTTT
>pGEM.C22orf5
TCTGCAAAGGTTTCCCTCAGGGAGCCTCCTGCTGCCAGGCACCATGACAG
TGAGGGGGGATGTGCTGGCCCCGGATCCAGCGTCGCCCACGACCGCAGCA
GCCTCGCCCAGCGTCTCCGTGATCCCCGAGGGCAGCCCCACTGCCATGGA
GCAGCCTGTGTTCCTGATGACAACTGCCGCTCAGGCCATCTCTGGCTTCT
TCGTGTGGACGGCCCTGCTCATCACATGCCACCAGATCTACATGCACCTG
CGCTGCTACAGCTGCCCCAACGAGCAGCGCTACATCGTGCGCATCCTCTT
CATCGTGCCCATCTACGCCTTTGACTCCTGGCTCAGCCTCCTCTTCTTCA
CCAACGACCAGTACTACGTGTACTTCGGCACCGTCCGCGACTGCTATGAG
GCCTTGGTCATCTATAATTTCCTGAGCCTGTGCTATGAGTACCTAGGAGG
AGAAAGTTCCATCATGTCGGAGATCAGAGGAAAACCCATTGAGTCCAGCT
GTATGTATGGCACCTGCTGCCTCTGGGGAAAGACTTATTCCATCGGATTT
CTGAGGTTCTGCAAACAGGCCACCCTGCAGTTCTGTGTGGTGAAGCCACT
CATGGCGGTCAGCACTGTGGTCCTCCAGGCCTTCGGCAAGTACCGGGATG
GGGACTTTGACGTCACCAGTGGCTACCTCTACGTGACCATCATCTACAAC
ATCTCCGTCAGCCTGGCCCTCTACGCCCTCTTCCTCTTCTACTTCGCCAC
CCGGGAGCTGCTCAGCCCCTACAGCCCCGTCCTCAAGTTCTTCATGGTCA
AGTCCGTCATCTTTCTTTCCTTCTGGCAAGGCATGCTCCTGGCCATCCTG
GAGAAGTGTGGGGCCATCCCCAAAATCCACTCGGCCCGCGTGTCGGTGGG
CGAGGGCACCGTGGCTGCCGGCTACCAGGACTTCATCATCTGTGTGGAGA
TGTTCTTTGCAGCCCTGGCCCTGCGGCACGCCTTCACCTACAAGGTCTAT
GCTGACAAGAGGCTGGACGCACAAGGCCGCTGTGCCCCCATGAAGAGCAT
CTCCAGCAGCCTCAAGGAGACCATGAACCCGCACGACATCGTGCAGGACG
CCATCCACAACTTCTCACCTGCCTACCAGCAGTACACGCAGCAGTCCACC
CTGGAGCCTGGGCCCACCTGGCGTGGTGGCGCCCACGGCCTCTCCCGCTC
CCACAGCCTCAGTGGCGCCCGCGACAACGAGAAGACTCTCCTGCTCAGCT
CTGATGATGAATTCTAGGTGCGGGCTGCAGTGGCGGAAGTGCTGGCGCCA
TAGCCACGGTCAGGCTGTGCCCCACCTCCAGCCTCACCACCAGGCCAGGA
GGCAGCTGGCACAGTGCTCACGCCGCCTTTATTTATT
>pGEM.CACNG2
CAGAAGTCGGTTGGGTGTTTATATAATGAAGAATTATGGGGCTGTTTGAT
CGAGGTGTTCAAATGCTTTTAACCACCGTTGGTGCTTTCGCTGCCTTCAG
CCTGATGACCATAGCTGTGGGAACCGACTATTGGCTCTACTCCAGAGGGG
TTTGCAAGACCAAAAGTGTCAGTGAGAATGAAACCAGCAAAAAGAACGAG
GAAGTTATGACCCATTCCGGATTATGGAGAACCTGCTGCCTAGAAGGGAA
TTTCAAAGGTCTGTGCAAGCAAATTGATCACTTCCCAGAGGATGCAGATT
ACGAAGCTGACACAGCAGAATATTTCCTCCGGGCCGTGAGGGCCTCCAGC
ATTTTCCCAATCCTGAGTGTGATTCTGCTTTTCATGGGTGGCCTCTGCAT
CGCAGCCAGCGAGTTCTACAAAACTCGACACAACATCATCCTGAGTGCCG
GCATCTTCTTCGTGTCTGCAGGTCTGAGTAACATCATTGGCATCATAGTG
TACATATCTGCCAATGCCGGAGACCCCTCCAAGAGCGACTCCAAAAAGAA
TAGTTACTCATACGGCTGGTCCTTCTACTTCGGGGCCCTGTCCTTCATCA
TCGCCGAGATGGTCGGGGTGCTGGCGGTGCACATGTTTATCGACCGGCAC
AAACAGCTGCGGGCCACGGCCCGCGCCACGGACTACCTCCAGGCCTCTGC
CATCACCCGCATCCCCAGCTACCGCTACCGCTACCAGCGCCGCAGCCGCT
CCAGCTCGCGCTCCACGGAGCCCTCACACTCCAGGGACGCCTCCCCCGTG
GGCATCAAGGGCTTCAACACCCTGCCGTCCACGGAGATCTCCATGTACAC
GCTCAGCAGGGACCCCCTGAAGGCCGCCACCACGCCCACCGCCACCTACA
ACTCCGACAGGGATAACAGCTTCCTCCAGGTTCACAACTGTATCCAGAAG
GAGAACAAGGACTCTCTCCACTCCAACACAGCCAACCGCCGGACCACCCC
CGTATAAAGACCGCGGGCCTCGCCAGAAGACCGCGGGAGGAGGGCGCGGT
CCCCGGGGGCGGGGCGGGGCGGGGAGACCCAGACCCTCCGCTGGGAGACC
TTCCAAA
>pGEM.CECR1
TCCATCTGAGCCCTTTCCTAGTCCAGGCATCCCGATGTTGGTGGATGGCC
CATCTGAGCGGCCAGCCCTGTGCTTCTTGCTGTTGGCTGTGGCAATGTCT
TTCTTCGGCTCAGCTCTATCCATAGATGAAACACGGGCGCATCTGTTGTT
GAAAGAAAAGATGATGCGGCTGGGGGGGCGGCTGGTGCTGAACACCAAGG
AGGAGCTGGCCAATGAGAGGCTCATGACGCTCAAAATCGCTGAGATGAAG
GAGGCCATGAGGACCCTGATATTCCCACCCAGCATGCACTTTTTCCAGGC
CAAGCATCTCATTGAGAGAAGTCAAGTGTTTAATATTCTAAGGATGATGC
CAAAAGGGGCTGCCTTGCACCTCCATGACATTGGCATCGTGACTATGGAC
TGGCTGGTGAGGAATGTCACCTACAGGCCTCACTGCCACATCTGTTTCAC
CCCAAGGGGGATCATGCAGTTCAGATTTGCTCACCCAACTCCCCGTCCAT
CAGAAAAATGTTCCAAGTGGATTCTGCTGGAGGATTATCGGAAGCGGGTG
CAGAACGTCACTGAGTTTGATGACAGCTTGCTGAGGAATTTCACTCTGGT
GACCCAGCACCCGGAGGTGATTTACACAAACCAAAATGTTGTCTGGTCG
AAATTTGAAACCATCTTCTTCACCATCTCTGGTCTCATCCATTACGCACC
AGTGTTCAGAGACTATGTCTTCCGGAGCATGCAGGAGTTCTACGAGGACA
ACGTGCTCTACATGGAGATCAGAGCCAGGCTGCTGCCGGTGTATGAGCTC
AGTGGAGAGCACCATGACGAAGAGTGGTCAGTGAAGACTTACCAGGAAGT
AGCTCAGAAGTTTGTGGAAACTCACCCTGAGTTTATTGGAATCAAAATCA
TTTATTCGGATCACAGATCCAAAGATGTGGCTGTCATCGCAGAATCCATC
CGAATGGCCATGGGGCTCCGAATCAAGTTCCCCACGGTGGTGGCAGGGTT
TGACCTGGTGGGGCATGAGGACACTGGCCACTCCTTGCATGACTACAAGG
AAGCTCTGATGATCCCCGCCAAGGATGGCGTTAAGCTGCCTTACTTCTTC
CACGCCGGAGAAACAGACTGGCAGGGTACTTCCATAGACAGGAACATTCT
GGATGCTCTGATGCTGAACACTACCAGAATCGGCCATGGATTTGCTTTGA
GCAAACACCCCGCAGTCAGGACTTACTCCTGGAAAAAGGACATCCCCATA
GAAGTCTGTCCCATCTCTAACCAGGTGCTGAAACTGGTGTCTGACTTGAG
GAACCACCCTGTAGCCACTCTGATGGCCACTGGGCACCCCATGGTGATCA
GCTCTGATGACCCAGCTATGTTTGGTGCCAAAGGCTTGTCCTATGATTTC
TATGAGGTCTTCATGGGCATTGGGGGGATGAAGGCTGACCTGAGGACCCT
CAAACAGCTGGCCATGAACTCTATCAAGTACAGTACCCTGTTGGAGAGTG
AGAAAAATACTTTCATGGAAATCTGGAAGAAGAGATGGGATAAGTTCATA
GCAGATGTGGCTACAAAGTGAGGAGAAGCTAGCCAGCCCTCTACAAGCTG
TCTTCTTGCACACGCTGTCACTTCCTCTCACTCGTTCTTGAATCAGCTCC
ATGTGCCCATGAAATCAATGGCCTCTGTATGGAGCGACCCTGTGAGAAGC
ACTTGGCTGGCTGAGCAAATTCATCCTCTGGAAATATTCTCTCTCAGCCA
CAGTGACATTGAC
>pGEM.CHEK2
CAGGTTTAGCGCCACTCTGCTGGCTGAGGCTGCGGAGAGTGTGCGGCTCC
AGGTGGGCTCACGCGGTCGTGATGTCTCGGGAGTCGGATGTTGAGGCTCA
GCAGTCTCATGGCAGCAGTGCCTGTTCACAGCCCCATGGCAGCGTTACCC
AGTCCCAAGGCTCCTCCTCACAGTCCCAGGGCATATCCAGCTCCTCTACC
AGCACGATGCCAAACTCCAGCCAGTCCTCTCACTCCAGCTCTGGGACACT
GAGCTCCTTAGAGACAGTGTCCACTCAGGAACTCTATTCTATTCCTGAGG
ACCAAGAACCTGAGGACCAAGAACCTGAGGAGCCTACCCCTGCCCCCTGG
GCTCGATTATGGGCCCTTCAGGATGGATTTGCCAATCTTGAGACAGAGTC
TGGCCATGTTACCCAATCTGATCTTGAACTCCTGCTGTCATCTGATCCTC
CTGCCTCAGCCTCCCAAAGTGCTGGGATAAGAGGTGTGAGGCACCATCCC
CGGCCAGTTTGCAGTCTAAAATGTGTGAATGACAACTACTGGTTTGGGAG
GGACAAAAGCTGTGAATATTGCTTTGATGAACCACTGCTGAAAAGAACAG
ATAAATACCGAACATACAGCAAGAAACACTTTCGGATTTTCAGGGAAGTG
GGTCCTAAAAACTCTTACATTGCATACATAGAAGATCACAGTGGCAATGG
AACCTTTGTAAATACAGAGCTTGTAGGGAAAGGAAAACGCCGTCCTTTGA
ATAACAATTCTGAAATTGCACTGTCACTAAGCAGAAATAAAGTTTTTGTC
TTTTTTGATCTGACTGTAGATGATCAGTCAGTTTATCCTAAGGCATTAAG
AGATGAATACATCATGTCAAAAACTCTTGGAAGTGGTGCCTGTGGAGAGG
TAAAGCTGGCTTTCGAGAGGAAAACATGTAAGAAAGTAGCCATAAAGATC
ATCAGCAAAAGGAAGTTTGCTATTGGTTCAGCAAGAGAGGCAGACCCAGC
TCTCAATGTTGAAACAGAAATAGAAATTTTGAAAAAGCTAAATCATCCTT
GCATCATCAAGATTAAAAACTTTTTTGATGCAGAAGATTATTATATTGTT
TTGGAATTGATGGAAGGGGGAGAGCTGTTTGACAAAGTGGTGGGGAATAA
ACGCCTGAAAGAAGCTACCTGCAAGCTCTATTTTTACCAGATGCTCTTGG
CTGTGCAGTACCTTCATGAAAACGGTATTATACACCGTGACTTAAAGCCA
GAGAATGTTTTACTGTCATCTCAAGAAGAGGACTGTCTTATAAAGATTAC
TGATTTTGGGCACTCCAAGATTTTGGGAGAGACCTCTCTCATGAGAACCT
TATGTGGAACCCCCACCTACTTGGCGCCTGAAGTTCTTGTTTCTGTTGG
GACTGCTGGGTATAACCGTGCTGTGGACTGCTGGAGTTTAGGAGTTATTC
TTTTTATCTGCCTTAGTGGGTATCCACCTTTCTCTGAGCATAGGACTCAA
GTGTCACTGAAGGATCAGATCACCAGTGGAAAATACAACTTCATTCCTGA
AGTCTGGGCAGAAGTCTCAGAGAAAGCTCTGGACCTTGTCAAGAAGTTGT
TGGTAGTGGATCCAAAGGCACGTTTTACGACAGAAGAAGCCTTAAGACAC
CCGTGGCTTCAGGATGAAGACATGAAGAGAAAGTTTCAAGATCTTCTGTC
TGAGGAAAATGAATCCACAGCTCTACCCCAGGTTCTAGCCCAGCCTTCTA
CTAGTCGAAAGCGGCCCCGTGAAGGGGAAGCCGAGGGTGCCGAGACCACA
AAGCGCCCAGCTGTGTGTGCTGCTGTGTTGTGAACTCCGTGG
>pGEM.CHKL.V2
GAGAGACCCGAGTATGACCCGGAGAAGCCCAGGCCGGCCGGAAGAGGAGC
CGAGCGCGGCCGGAAGGAACCGAGCCCGTCCGAAGGGAGCGGAGCGCAGC
CTGGCCTGGGGCCCGGTCGAGCCCGCGCCATGGCGGCCGAGGCGACAGCT
GTGGCCGGAAGCGGGGCTGTTGGCGGCTGCCTGGCCAAAGACGGCTTGCA
GCAGTCTAAGTGCCCGGACACTACCCCAAAACGGCGGCGCGCCTCGTCGC
TGTCGCGTGACGCCGAGCGCCGAGCCTACCAATGGTGCCGGGAGTACTTG
GGCGGGGCCTGGCGCCGAGTGCAGCCCGAGGAGCTGAGGGTTTACCCCGT
GAGCGGAGGCCTCAGCAACCTGCTCTTCCGCTGCTCGCTCCCGGACCACC
TGCCCAGCGTTGGCGAGGAGCCCCGGGAGGTGCTTCTGCGGCTGTACGGA
GCCATCTTGCAGGGCGTGGACTCCCTGGTGCTAGAAAGCGTGATGTTCGC
CATACTTGCGGAGCGGTCGCTGGGGCCCCAGCTGTACGGAGTCTTCCCAG
AGGGCCGGCTGGAACAGTACATCCCAAGTCGGCCATTGAAAACTCAAGAG
CTTCGAGAGCCAGTGTTGTCAGCAGCCATTGCCACGAAGATGGCGCAATT
TCATGGCATGGAGATGCCTTTCACCAAGGAGCCCCACTGGCTGTTTGGGA
CCATGGAGCGGTACCTAAAACAGATCCAGGACCTGCCCCCAACTGGCCTC
CCTGAGATGAACCTGCTGGAGATGTACAGCCTGAAGGATGAGATGGGCAA
CCTCAGGAAGTTACTAGAGTCTACCCCATCGCCAGTCGTCTTCTGCCACA
ATGACATCCAGGAAGGGAACATCTTGCTGCTCTCAGAGCCAGAAAATGCT
GACAGCCTCATGCTGGTGGACTTCGAGTACAGCAGTTATAACTATAGGGG
CTTTGACATTGGGAACCATTTTTGTGAGTGGGTTTATGATTATACTCACG
AGGAATGGCCTTTCTACAAAGCAAGGCCCACAGACTACCCCACTCAAGAA
CAGCAGTTGCATTTTATTCGTCATTACCTGGCAGAGGCAAAGAAAGGTGA
GACCCTCTCCCAAGAGGAGCAGAGAAAACTGGAAGAAGATTTGCTGGTAG
AAGTCAGTCGGTATGCTCTGGCATCCCATTTCTTCTGGGGTCTGTGGTCC
ATCCTCCAGGCATCCATGTCCACCATAGAATTTGGTTACTTGGACTATGC
CCAGTCTCGGTTCCAGTTCTACTTCCAGCAGAAGGGGCAGCTGACCAGTG
TCCACTCCTCATCCTGACTCCACCCTCCCACTCCTTGGATTTCTCCTGGA
GCCTCCAGGGCAGGACCTTGGAGGGAGGAACAACGAGCAGAAG
>pGEM.CLDN5.V3
AGAGGCTCTGTGATTGGCTGCGGCACGATGACCCGCGCACGGATTGGCTG
CTTCGGGCCGGGGGGCCGGGCCCGGGGGACAGAATCCGCCCCCGAACCTT
CAAAGAGGGTACCCCCCGGCAGGAGCTGGCAGACCTAGGAGGTGCGACAG
ACCCGCGGGGCAAACGGACTGGGGCCAAGAGCCGGGAGCGCGGGCGCAAA
GGCACCAGGGCCCGCCCAGGGCGCCGCGCAGCACGGCCTTGGGGGTTCTG
CGGGCCTTCGGGTGCGCGTCTCGCCTCTAGCCATGGGGTCCGCAGCGTTG
GAGATCCTGGGCCTGGTGCTGTGCCTGGTGGGCTGGGGGGGTCTGATCCT
GGCGTGCGGGCTGCCCATGTGGCAGGTGACCGCCTTCCTGGACCACAACA
TCGTGACGGCGCAGACCACCTGGAAGGGGCTGTGGATGTCGTGCGTGGTG
CAGAGCACCGGGCACATGCAGTGCAAAGTGTACGACTCGGTGCTGGCTCT
GAGCACCGAGGTGCAGGCGGCGCGGGCGCTCACCGTGAGCGCCGTGCTGC
TGGCGTTCGTTGCGCTCTTCGTGACCCTGGCGGGCGCGCAGTGCACCACC
TGCGTGGCCCCGGGCCCGGCCAAGGCGCGTGTGGCCCTCACGGGAGGCGT
GCTCTACCTGTTTTGCGGGCTGCTGGCGCTCGTGCCACTCTGCTGGTTCG
CCAACATTGTCGTCCGCGAGTTTTACGACCCGTCTGTGCCCGTGTCGCAG
AAGTACGAGCTGGGCGCAGCGCTGTACATCGGCTGGGCGGCCACCGCGCT
GCTCATGGTAGGCGGCTGCCTCTTGTGCTGCGGCGCCTGGGTCTGCACCG
GCCGTCCCGACCTCAGCTTCCCCGTGAAGTACTCAGCGCCGCGGCGGCCC
ACGGCCACCGGCGACTACGACAAGAAGAACTACGTCTGAGGGCGCTGGGC
ACGGCCGGGCCCCTCCTGCCAGCCACGCCTGCGAGGCGTTGGATAAGCCT
GGGGAGCCCCGCATGGACCGCGGCTTCCGCCGGGTAGCGCGGCGCGCA
GGCTCCTCGGAACGTCCGGCTCTGCGCCCCGACGCGGCTCCTGGATCCGC
TCCTGCCTGCGCCCGCAGCTGACCTTCTCCTGCCACTAGCC
>pGEM.COMT
AGAGGTGCTTTGAAGATGCCGGAGGCCCCGCCTCTGCTGTTGGCAGCTGT
GTTGCTGGGCCTGGTGCTGCTGGTGGTGCTGCTGCTGCTTCTGAGGCACT
GGGGCTGGGGCCTGTGCCTTATCGGCTGGAACGAGTTCATCCTGCAGCCC
ATCCACAACCTGCTCATGGGTGACACCAAGGAGCAGCGCATCCTGAACCA
TGTGCTGCAGCATGCGGAGCCCGGGAACGCACAGAGCGTGCTGGAGGCCA
TTGACACCTACTGCGAGCAGAAGGAGTGGGCCATGAACGTGGGCGACAAG
AAAGGCAAGATCGTGGACGCCGTGATTCAGGAGCACCAGCCCTCCGTGCT
GCTGGAGCTGGGGGCCTACTGTGGCTACTCAGCTGTGCGCATGGCCCGCC
TGCTGTCACCAGGGGCGAGGCTCATCACCATCGAGATCAACCCCGACTGT
GCCGCCATCACCCAGCGGATGGTGGATTTCGCTGGCATGAAGGACAAGGT
CACCCTTGTGGTTGGAGCGTCCCAGGACATCATCCCCCAGCTGAAGAAGA
AGTATGATGTGGACACACTGGACATGGTCTTCCTCGACCACTGGAAGGAC
CGGTACCTGCCGGACACGCTTCTCTTGGAGGAATGTGGCCTGCTGCGGAA
GGGGACAGTGCTACTGGCTGACAACGTGATCTGCCCAGGTGCGCCAGACT
TCCTAGCACACGTGCGCGGGAGCAGCTGCTTTGAGTGCACACACTACCAA
TCGTTCCTGGAATACAGGGAGGTGGTGGACGGCCTGGAGAAGGCCATCTA
CAAGGGCCCAGGCAGCGAAGCAGGGCCCTGACTGCCCCCCCGGCCCCCCT
CTCGGGCTCTCTCACCCAGCCTG
>pGEM.CRKL
GAGCCGAGAGGAAAGTGCTGGCCCAGCCCTCTGAGCGCTCCTCGAGGTGT
GCGAGAGGCCCTTCCTCGGCCCCAAAGCCGTCTGCCGGGCTAAGGCGTGC
AGAGCAGGCGAGGACAGCCGCCGCCCCTACCGCCGCAGAGTCCCCGGTCC
AACACCATGTCCTCCGCCAGGTTCGACTCCTCGGACCGCTCCGCCTGGTA
TATGGGGCCGGTGTCTCGCCAGGAGGCGCAGACCCGGCTCCAGGGCCAGC
GCCACGGTATGTTCCTCGTCCGCGATTCTTCCACCTGCCCTGGGGACTAT
GTGCTGTCGGTGTCCGAGAACTCGCGGGTCTCCCACTACATCATCAACTC
GCTGCCCAACCGCCGTTTTAAGATCGGGGACCAGGAATTTGACCATTTGC
CGGCCCTGCTGGAGTTTTACAAGATCCACTACCTGGACACCACCACCCTC
ATCGAGCCTGCGCCCAGGTATCCAAGCCCACCAATGGGATCTGTCTCAGC
ACCCAACCTGCCTACAGCAGAAGATAACCTGGAATATGTACGGACTCTGT
ATGATTTTCCTGGGAATGATGCCGAAGACCTGCCCTTTAAAAAGGGTGAG
ATCCTAGTGATAATAGAGAAGCCTGAAGAACAGTGGTGGAGTGCCCGGAA
CAAGGATGGCCGGGTTGGGATGATTCCTGTCCCTTATGTCGAAAAGCTTG
TGAGATCCTCACCACACGGAAAGCATGGAAATAGGAATTCCAACAGTTAT
GGGATCCCAGAACCTGCTCATGCATACGCTCAACCTCAGACCACAACTCC
TCTACCTGCAGTTTCCGGTTCTCCTGGGGCAGCAATCACCCCTTTGCCAT
CCACACAGAATGGACCTGTCTTTGCGAAAGCAATCCAGAAAAGAGTACCC
TGTGCTTATGACAAGACTGCCTTGGCATTAGAGGTTGGTGACATCGTGAA
AGTCACAAGGATGAATATAAATGGCCAGTGGGAAGGCGAAGTGAACGGGC
GCAAAGGGCTTTTCCCCTTTACGCACGTCAAAATCTTTGACCCTCAAAAC
CCAGATGAAAACGAGTGATTGCTGTTGCCCTGTTTCCTGCTGCTTTGTTG
TTCTG
>pGEM.CRYBA4.V3
ACATGTTCCCTGGGCCTATCTCGGAAGGGGCCACAATGACCCTGCAATGC
ACAAAGTCAGCGGGACCCTGGAAGATGGTGGTGTGGGATGAGGACGGCTT
CCAGGGCCGGCGGCACGAGTTCACGGCCGAGTGCCCCAGCGTGCTGGAGC
TTGGCTTCGAGACTGTGCGATCTTTGAAAGTGCTGAGTGGAGCGTGGGTG
GGCTTCGAGCATGCTGGCTTCCAAGGGCAGCAGTACATTCTGGAACGAGG
CGAATATCCAAGCTGGGATGCCTGGGGCGGCAACACGGCCTACCCCGCCG
AGAGGCTCACCTCCTTCCGGCCTGCGGCCTGTGCTAACCACCGTGACTCG
AGGCTGACAATCTTCGAGCAAGAGAACTTCCTGGGCAAGAAAGGAGAGCT
GAGCGATGACTATCCTTCCCTCCAGGCCATGGGATGGGAAGGCAATGAAG
TAGGGTCCTTCCACGTCCACTCTGGGGCCTGGGTTTGCTCCCAGTTTCCG
GGCTACCGAGGATTTCAGTATGTGCTGGAATGCGATCACCATTCCGGTGA
CTACAAACATTTCCGGGAGTGGGGCTCTCATGCCCCGACCTTCCAGGTGC
AGAGCATCCGCAGGATCCAGCAGTGAACAGGGGTGCGGCACGGAGGAGCG
CATGCGTGCTTATCTGCAATGGAGGCGCTCTGGAGGCTGTGGTGTGTTCT
CTCCTTCTGCCTCC
>pGEM.CRYBB1
AGGAAGTAGCAAGTCCCCAGACTTTTGCAGGCGGGAACCATGTCTCAGGC
TGCAAAGGCCTCGGCCTCGGCCACAGTGGCGGTGAACCCAGGGCCTGACA
CCAAGGGGAAGGGGGCCCCACCTGCAGGAACATCCCCTAGTCCCGGCACT
ACCCTGGCCCCAACAACCGTGCCTATTACCAGCGCCAAGGCGGCGGAACT
GCCTCCTGGGAACTACAGGCTGGTGGTCTTCGAACTGGAAAACTTCCAGG
GCCGTCGAGCAGAATTCTCGGGGGAGTGCTCAAATCTGGCAGACCGTGGC
TTCGACCGTGTGCGCAGCATCATTGTCTCCGCGGGACCCTGGGTCGCCTT
TGAGCAGTCCAACTTCCGCGGGGAGATGTTCATCCTGGAGAAGGGCGAGT
ACCCTCGCTGGAACACATGGTCGAGCAGCTACCGCAGTGATCGGCTCATG
TCCTTCCGGCCCATCAAAATGGATGCCCAGGAGCACAAAATCTCCCTGTT
TGAAGGGGCCAACTTCAAGGGCAACACCATAGAGATCCAGGGGGACGACG
CACCCAGTCTCTGGGTCTACGGCTTCAGTGACCGCGTGGGCAGCGTGAAG
GTCTCCAGTGGAACATGGGTTGGCTATCAGTATCCTGGCTACCGCGGGTA
CCAGTACCTCCTAGAGCCTGGTGACTTCCGGCACTGGAATGAGTGGGGAG
CCTTCCAGCCACAGATGCAGTCCCTGCGTCGCCTGCGTGACAAGCAGTGG
CACCTCGAGGGGTCCTTCCCTGTCCTGGCCACAGAGCCCCCCAAGTGAGT
CCACACCTCACTCTGCTACCTTGCCC
>pGEM.CRYBB2
ACAGTCCACCATGGCCTCAGATCACCAGACCCAGGCGGGCAAGCCACAGT
CCCTCAACCCCAAGATCATCATCTTTGAGCAGGAAAACTTTCAAGGCCAC
TCGCATGAGCTCAATGGGCCCTGCCCCAACCTGAAGGAAACTGGCGTGGA
GAAGGCAGGTTCTGTCCTAGTGCAGGCTGGACCCTGGGTGGGCTATGAAC
AGGCCAACTGCAAGGGCGAGCAGTTTGTGTTTGAGAAGGGTGAGTACCCC
CGCTGGGACTCATGGACCAGCAGCCGAAGGACGGACTCCCTCAGCTCCCT
GAGGCCCATCAAAGTGGACAGCCAAGAGCACAAGATCATCCTCTATGAAA
ACCCCAACTTCACCGGGAAGAAGATGGAAATCATAGATGACGATGTACCC
AGCTTCCACGCCCATGGCTACCAGGAGAAGGTGTCATCTGTGCGGGTGCA
GAGTGGCACGTGGGTTGGCTACCAGTACCCCGGCTACCGTGGACTGCAGT
ACCTGCTGGAGAAGGGAGACTACAAGGACAGCAGCGACTTTGGGGCCCCT
CACCCCCAGGTGCAGTCCGTGCGCCGTATCCGCGACATGCAGTGGCACCA
ACGTGGTGCCTTCCACCCCTCCAACTAGTGCCCTCCCCACCATGCCTCCT
TCCCAGGACCCAGGTCTGCTGCCCAGGAACCCTCCAGACCTC
>pGEM.CRYBB3
TACAGCAACAGCCAGAGGTGTTCCTGGGGAGATGGCGGAACAGCACGGAG
CACCCGAACAGGCTGCAGCTGGCAAGAGCCATGGAGACCTTGGGGGCAGC
TACAAGGTGATCTTGTACGAACTAGAGAACTTCCAAGGCAAACGCTGCGA
GCTCTCGGCCGAGTGCCCCAGCCTGACCGACAGCCTGCTGGAGAAGGTGG
GCTCCATCCAAGTGGAGTCCGGGCCGTGGCTGGCATTTGAGTCCAGGGCC
TTCCGCGGGGAGCAGTTTGTTCTGGAGAAGGGGGATTATCCTCGCTGGGA
TGCCTGGTCCAACAGCCGTGATAGTGACAGCCTTCTGTCCCTCCGGCCTC
TGAATATTGATAGTCCAGATCACAAGCTGCATCTGTTTGAGAACCCAGCT
TTCAGTGGCCGCAAGATGGAGATAGTGGATGATGACGTGCCCAGCCTGTG
GGCTCATGGCTTCCAGGACCGTGTGGCGAGTGTCCGTGCCATCAACGGGA
CGTGGGTTGGCTATGAGTTCCCCGGCTACCGTGGGCGCCAGTACGTGTTT
GAGCGGGGCGAGTACCGCCACTGGAATGAGTGGGACGCCAGCCAGCCGCA
GCTGCAGTCTGTGCGCCGCATCCGTGACCAGAAGTGGCACAAGCGGGGCC
GCTTCCCCAGCAGCTGAAAGGCACCCAGACTTCAAGGACCCAG
>pGEM.CSF2RB.V2
CTAAGGACCCTGTCATGCCCATGGCCAGCACCCACCAGTGCTGGTGCCTG
CCTGTCCAGAGCTGACCAGGGAGATGGTGCTGGCCCAGGGGCTGCTCTCC
ATGGCCCTGCTGGCCCTGTGCTGGGAGCGCAGCCTGGCAGGGGCAGAAGA
AACCATCCCGCTGCAGACCCTGCGCTGCTACAACGACTACACCAGCCACA
TCACCTGCAGGTGGGCAGACACCCAGGATGCCCAGCGGCTCGTCAACGTG
ACCCTCATTCGCCGGGTGAATGAGGACCTCCTGGAGCCAGTGTCCTGTGA
CCTCAGTGATGACATGCCCTGGTCAGCCTGCCCCCATCCCCGCTGCGTGC
CCAGGAGATGTGTCATTCCCTGCCAGAGTTTTGTCGTCACTGACGTTGAC
TACTTCTCATTCCAACCAGACAGGCCTCTGGGCACCCGGCTCACCGTCAC
TCTGACCCAGCATGTCCAGCCTCCTGAGCCCAGGGACCTGCAGATCAGCA
CCGACCAGGACCACTTCCTGCTGACCTGGAGTGTGGCCCTTGGGAGTCCC
CAGAGCCACTGGTTGTCCCCAGGGGATCTGGAGTTTGAGGTGGTCTACAA
GCGGCTTCAGGACTCTTGGGAGGACGCAGCCATCCTCCTCTCCAACACCT
CCCAGGCCACCCTGGGGCCAGAGCACCTCATGCCCAGCAGCACCTACGTG
GCCCGAGTACGGACCCGCCTGGCCCCAGGTTCTCGGCTCTCAGGACGTCC
CAGCAAGTGGAGCCCAGAGGTTTGCTGGGACTCCCAGCCAGGGGATGAGG
CCCAGCCCCAGAACCTGGAGTGCTTCTTTGACGGGGCCGCCGTGCTCAGC
TGCTCCTGGGAGGTGAGGAAGGAGGTGGCCAGCTCGGTCTCCTTTGGCCT
ATTCTACAAGCCCAGCCCAGATGCAGGCTCTGCTGTGCTCCTCAGGGAGG
AAGAGTGCTCCCCAGTGCTGAGGGAGGGGCTCGGCAGCCTCCACACCAGG
CACCACTGCCAGATTCCCGTGCCCGACCCCGCGACCCACGGCCAATACAT
CGTCTCTGTTCAGCCAAGGAGGGCAGAGAAACACATAAAGAGCTCAGTGA
ACATCCAGATGGCCCCTCCATCCCTCAACGTGACCAAGGATGGAGACAGC
TACAGCCTGCGCTGGGAAACAATGAAAATGCGATACGAACACATAGACCA
CACATTTGAGATCCAGTACAGGAAAGACACGGCCACGTGGAAGGACAGCA
AGACCGAGACCCTCCAGAACGCCCACAGCATGGCCCTGCCAGCCCTGGAG
CCCTCCACCAGGTACTGGGCCAGGGTGAGGGTCAGGACCTCCCGCACCGG
CTACAACGGGATCTGGAGCGAGTGGAGTGAGGCGCGCTCCTGGGACACCG
AGTCGGTGCTGCCTATGTGGGTGCTGGCCCTCATCGTGATCTTCCTCACC
ATCGCTGTGCTCCTGGCCCTCCGCTTCTGTGGCATCTACGGGTACAGGCT
GCGCAGAAAGTGGGAGGAGAAGATCCCCAACCCCAGCAAGAGCCACCTGT
TCCAGAACGGGAGCGCAGAGCTTTGGCCCCCAGGCAGCATGTCGGCCTTC
ACTAGCGGGAGTCCCCCACACCAGGGGCCGTGGGGCAGCCGCTTCCCTGA
GCTGGAGGGGGTGTTCCCTGTAGGATTCGGGGACAGCGAGGTGTCACCTC
TCACCATAGAGGACCCCAAGCATGTCTGTGATCCACCATCTGGGCCTGAC
ACGACTCCAGCTGCCTCAGATCTACCCACAGAGCAGCCCCCCAGCCCCCA
GCCAGGCCCGCCTGCCGCCTCCCACACACCTGAGAAACAGGCTTCCAGCT
TTGACTTCAATGGGCCCTACCTGGGGCCGCCCCACAGCCGCTCCCTACCT
GACATCCTGGGCCAGCCGGAGCCCCCACAGGAGGGTGGGAGCCAGAAGTC
CCCACCTCCAGGGTCCCTGGAGTACCTGTGTCTGCCTGCTGGGGGGCAGG
TGCAACTGGTCCCTCTGGCCCAGGCGATGGGACCGGGACAGGCCGTGGAA
GTGGAGAGAAGGCCGAGCCAGGGGGCTGCAGGGAGTCCCTCCCTGGAGTC
CGGGGGAGGCCCTGCCCCTCCTGCTCTTGGGCCAAGGGTGGGAGGACAGG
ACCAAAAGGACAGCCCTGTGGCTATACCCATGAGCTCTGGGGACACTGAG
GACCCTGGAGTGGCCTCTGGTTATGTCTCCTCTGCAGACCTGGTATTCAC
CCCAAACTCAGGGGCCTCGTCTGTCTCCCTAGTTCCCTCTCTGGGCCTCC
CCTCAGACCAGACCCCCAGCTTATGTCCTGGGCTGGCCAGTGGACCCCCT
GGAGCCCCAGGCCCTGTGAAGTCAGGGTTTGAGGGCTATGTGGAGCTCCC
TCCAATTGAGGGCCGGTCCCCCAGGTCACCAAGGAACAATCCTGTCCCCC
CTGAGGCCAAAAGCCCTGTCCTGAACCCAGGGGAACGCCCGGCAGATGTG
TCCCCAACATCCCCACAGCCCGAGGGCCTCCTTGTCCTGCAGCAAGTGGG
CGACTATTGCTTCCTCCCCGGCCTGGGGCCCGGCCCTCTCTCGCTCCGGA
GTAAACCTTCTTCCCCGGGACCCGGTCCTGAGATCAAGAACCTAGACCAG
GCTTTTCAAGTCAAGAAGCCCCCAGGCCAGGCTGTGCCCCAGGTGCCCGT
CATTCAGCTCTTCAAAGCCCTGAAGCAGCAGGACTACCTGTCTCTGCCCC
CTTGGGAGGTCAACAAGCCTGGGGAGGTGTGTTGAGACCCCCAGGCCTAG
ACAGGCAAGGGGATGGAGAGGGCTTGCCTTCCCTCCCGCCTGACCTTCCT
CAGTCATTTCTGCAAAGCCAAGGGGCAGCCTCCTGTCAAGGTAG
>pGEM.CSNK1E
GCAAGAGTGAGCCATGGAGCTACGTGTGGGGAACAAGTACCGCCTGGGAC
GGAAGATCGGGAGCGGGTCCTTCGGAGATATCTACCTGGGTGCCAACATC
GCCTCTGGTGAGGAAGTCGCCATCAAGCTGGAGTGTGTGAAGACAAAGCA
CCCCCAGCTGCACATCGAGAGCAAGTTCTACAAGATGATGCAGGGTGGCG
TGGGGATCCCGTCCATCAAGTGGTGCGGAGCTGAGGGCGACTACAACGTG
ATGGTCATGGAGCTGCTGGGGCCTAGCCTCGAGGACCTGTTCAACTTCTG
TTCCCGCAAATTCAGCCTCAAGACGGTGCTGCTCTTGGCCGACCAGATGA
TCAGCCGCATCGAGTATATCCACTCCAAGAACTTCATCCACCGGGACGTC
AAGCCCGACAACTTCCTCATGGGGCTGGGGAAGAAGGGCAACCTGGTCTA
CATCATCGACTTCGGCCTGGCCAAGAAGTACCGGGACGCCCGCACCCACC
AGCACATTCCCTACCGGGAAAACAAGAACCTGACCGGCACGGCCCGCTAC
GCTTCCATCAACACGCACCTGGGCATTGAGCAAAGCCGTCGAGATGACCT
GGAGAGCCTGGGCTACGTGCTCATGTACTTCAACCTGGGCTCCCTGCCCT
GGCAGGGGCTCAAAGCAGCCACCAAGCGCCAGAAGTATGAACGGATCAGC
GAGAAGAAGATGTCAACGCCCATCGAGGTCCTCTGCAAAGGCTATCCCTC
CGAATTCTCAACATACCTCAACTTCTGCCGCTCCCTGCGGTTTGACGACA
AGCCCGACTACTCTTACCTACGTCAGCTCTTCCGCAACCTCTTCCACCGG
CAGGGCTTCTCCTATGACTACGTCTTTGACTGGAACATGCTGAAATTCGG
TGCAGCCCGGAATCCCGAGGATGTGGACCGGGAGCGGCGAGAACACGAAC
GCGAGGAGAGGATGGGGCAGCTACGGGGGTCCGCGACCCGAGCCCTGCCC
CCTGGCCCACCCACGGGGGCCACTGCCAACCGGCTCCGCAGTGCCGCCGA
GCCCGTGGCTTCCACGCCAGCCTCCCGCATCCAGCCGGCTGGCAATACTT
CTCCCAGAGCGATCTCGCGGGTCGACCGGGAGAGGAAGGTGAGTATGAGG
CTGCACAGGGGTGCGCCCGCCAACGTCTCCTCCTCAGACCTCACTGGGCG
GCAAGAGGTCTCCCGGATCCCAGCCTCACAGACAAGTGTGCCATTTGACC
ATCTCGGGAAGTGAGGAGAGCCCCCATTGGACCAGTGTTTGCTTAGTGTC
TTCACTGTATTTTCTTTAAAAAAAAAAAAAAAAAAAAGGGCAAAAAAAAC
CCCCTCAA
>pGEM.CYP2D6.V2
GAGCCCATTTGGTAGTGAGGCAGGTATGGGGCTAGAAGCACTGGTGCCCC
TGGCCATGATAGTGGCCATCTTCCTGCTCCTGGTGGACCTGATGCACCGG
CGCCAACGCTGGGCTGCACGCTACCCACCAGGCCCCCTGCCACTGCCCGG
GCTGGGCAACCTGCTGCATGTGGACTTCCAGAACACACCATACTGCTTCG
ACCAGTTGCGGCGCCGCTTCGGGGACGTGTTCAGCCTGCAGCTGGCCTGG
ACGCCGGTGGTCGTGCTCAATGGGCTGGCGGCCGTGCGCGAGGCGCTGGT
GACCCACGGCGAGGACACCGCCGACCGCCCGCCTGTGCCCATCACCCAGA
TCCTGGGTTTCGGGCCGCGTTCCCAAGGACGCCCCTTTCGCCCCAACGGT
CTCTTGGACAAAGCCGTGAGCAACGTGATCGCCTCCCTCACCTGCGGGCG
CCGCTTCGAGTACGACGACCCTCGCTTCCTCAGGCTGCTGGACCTAGCTC
AGGAGGGACTGAAGGAGGAGTCGGGCTTTCTGCGCGAGGTGCTGAATGCT
GTCCCCGTCCTCCTGCATATCCCAGCGCTGGCTGGCAAGGTCCTACGCTT
CCAAAAGGCTTTCCTGACCCAGCTGGATGAGCTGCTAACTGAGCACAGGA
TGACCTGGGACCCAGCCCAGCCCCCCCGAGACCTGACTGAGGCCTTCCTG
GCAGAGATGGAGAAGGCCAAGGGGAACCCTGAGAGCAGCTTCAATGATGA
GAACCTGTGCATAGTGGTGGCTGACCTGTTCTCTGCCGGGATGGTGACCA
CCTCGACCACGCTGGCCTGGGGCCTCCTGCTCATGATCCTACATCCGGAT
GTGCAGCGCCGTGTCCAACAGGAGATCGACGACGTGATAGGGCAGGTGCG
GCGACCAGAGATGGGTGACCAGGCTCACATGCCCTACACCACTGCCGTGA
TTCATGAGGTGCAGCGCTTTGGGGACATCGTCCCCCTGGGTGTGACCCAT
ATGACATCCCGTGACATCGAAGTACAGGGCTTCCGCATCCCTAAGGGAAC
GACACTCATCACCAACCTGTCATCGGTGCTGAAGGATGAGGCCGTCTGGG
AGAAGCCCTTCCGCTTCCACCCCGAACACTTCCTGGATGCCCAGGGCCAC
TTTGTGAAGCCGGAGGCCTTCCTGCCTTTCTCAGCAGGCCGCCGTGCATG
CCTCGGGGAGCCCCTGGCCCGCATGGAGCTCTTCCTCTTCTTCACCTCCC
TGCTGCAGCACTTCAGCTTCTCGGTGCCCACTGGACAGCCCCGGCCCAGC
CACCATGGTGTCTTTGCTTTCCTGGTGACCCCATCCCCCTATGAGCTTTG
TGCTGTGCCCCGCTAGAATGGGGTACCTAGTCCC
>pGEM.DDT
CTGTTTCCGTTCCTCTGCCCGCCATGCCGTTCCTGGAGCTGGACACGAAT
TTGCCCGCCAACCGAGTGCCCGCGGGGCTGGAGAAACGACTCTGCGCCGC
CGCTGCCTCCATCCTGGGCAAACCTGCGGACCGCGTGAACGTGACGGTAC
GGCCGGGCCTGGCCATGGCGCTGAGCGGGTCCACCGAGCCCTGCGCGCAG
CTGTCCATCTCCTCCATCGGCGTAGTGGGCACCGCCGAGGACAACCGCAG
CCACAGCGCCCACTTCTTTGAGTTTCTCACCAAGGAGCTAGCCCTGGGCC
AGGACCGGATACTTATCCGCTTTTTCCCCTTGGAGTCCTGGCAGATTGGC
AAGATAGGGACGGTCATGACTTTTTTATGATTGGGCACGGAGGGATCCAG
GGCATCTGTGAAC
>pGEM.DDX17
CCGCTCCCAGATCTCTATCCTTTTGGGACCATGCGCGGAGGAGGCTTTGG
GGACCGGGACCGGGATCGTGACCGTGGAGGATTTGGAGCAAGAGGTGGTG
GTGGCCTTCCCCCGAAGAAATTTGGTAATCCTGGGGAGCGTTTGCGTAAA
AAAAAGTGGGATTTGAGTGAGCTCCCCAAGTTTGAGAAAAATTTTTATGT
GGAACATCCGGAAGTAGCAAGGCTGACACCATATGAGGTTGATGAGCTAC
GCCGAAAGAAGGAGATTACAGTGAGGGGGGGAGATGTTTGTCCTAAACCC
GTGTTTGCCTTCCATCATGCTAACTTCCCACAATATGTAATGGATGTGTT
GATGGATCAGCACTTTACAGAACCAACTCCAATTCAGTGCCAGGGATTTC
CGTTGGCTCTTAGTGGCCGGGATATGGTGGGCATTGCTCAGACTGGCTCT
GGGAAGACGTTGGCGTATCTCCTGCCTGCAATTGTTCATATTAACCACCA
GCCATACTTGGAAAGGGGAGATGGCCCAATCTGTCTAGTTCTGGCTCCTA
CCAGAGAGCTTGCCCAGCAAGTACAGCAGGTGGCCGATGACTATGGCAAA
TGTTCTAGATTGAAGAGTACTTGTATTTATGGAGGTGCTCCTAAAGGTCC
CCAGATTCGAGACTTGGAAAGAGGTGTTGAGATCTGCATAGCCACTCCTG
GACGTCTGATAGATTTCCTGGAGTCAGGAAAGACAAATCTTCGCCGATGT
ACTTACCTTGTATTGGACGAAGCTGACAGAATGCTTGATATGGGGTTTGA
ACCCCAGATCCGTAAAATTGTTGACCAAATCAGGCCTGATAGGCAGACAC
TGATGTGGAGTGCAACCTGGCCAAAAGAAGTAAGACAGCTTGCAGAGGAT
TTCCTTCGTGATTACACCCAGATCAACGTAGGCAATCTGGAGTTGAGTGC
CAACCACAACATCCTCCAGATAGTGGATGTCTGCATGGAAAGTGAAAAAG
ACCACAAGTTGATCCAACTAATGGAAGAAATAATGGCTGAAAAGGAAAAC
AAAACAATAATATTTGTGGAGACAAAGAGACGCTGTGATGATCTGACTCG
AAGGATGCGCAGAGATGGTTGGCCAGCTATGTGTATCCATGGAGACAAGA
GTCAACCAGAAAGAGATTGGGTACTTAATGAGTTCCGTTCTGGAAAGGCA
CCCATCCTTATTGCTACAGATGTAGCCTCCCGTGGGCTAGATGTGGAAGA
TGTCAAGTTTGTGATCAACTATGACTATCCAAACAGCTCAGAGGATTATG
TGCACCGTATTGGCCGAACAGCCCGTAGCACCAACAAGGGTACCGCCTAT
ACCTTCTTCACCCCAGGGAACCTAAAACAGGCCAGAGAGCTTATCAAAGT
GCTGGAAGAGGCCAATCAGGCTATCAATCCAAAACTGATGCAGCTTGTGG
ACCACAGAGGAGGCGGCGGAGGCGGGGGTAAGGGTGGTCGTTCTCGTTAC
CGGACCACTTCTTCAGCCAACAATCCCAATCTGATGTATCAGGATGAGTG
TGACCGAAGGCTTCGAGGAGTCAAGGATGGTGGCCGGAGAGACTCTGCAA
GCTATCGGGATCGTAGTGAAACCGATAGAGCTGGTTATGCTAATGGCAGT
GGCTATGGAAGTCCAAATTCTGCCTTTGGAGCACAAGCAGGCCAATACAC
CTATGGTCAAGGCACCTATGGGGCAGCTGCTTATGGCACCAGTAGCTATA
CAGCTCAAGAATATGGTGCTGGCACTTATGGAGCTAGTAGCACCACCTCA
ACTGGGAGAAGTTCACAGAGCTCTAGCCAGCAGTTTAGTGGGATAGGCCG
GTCTGGGCAGCAGCCACAGCCACTGATGTCACAACAGTTTGCACAGCCTC
CGGGAGCTACCAATATGATAGGTTACATGGGGCAGACTGCCTACCAATAC
CCTCCTCCTCCTCCACCTCCTCCTCCTTCACGTAAATGAAACCACTCAAG
TGGTAGTGACTCCAGCAGACTTAATTACATTTTAAGGAACACTGTCTTTC
CTTTTTTTTTCCTCTTCGCCTTTTCTTTTTTTTTCCTTTTTTCTTTTTTT
TTTTTTAATTTTTCCCCCCAACCATCGTGATTTGT
>pGEM.DGCR2.V2
GGACGATGAACGGAGGATAAATGGTGCCCAAGGCAGACAGCGGCGCCTTC
CTGCTGCTCTTCCTGCTCGTGCTCACTGTCACCGAGCCGCTGCGGCCAGA
GCTGCGGTGCAACCCTGGGCAGTTTGCGTGTCGCAGCGGCACCATCCAGT
GCATCCCCCTCCCCTGGCAGTGTGACGGCTGGGCGACTTGCGAGGATGAG
AGCGACGAAGCCAACTGTCCAGAAGTGACCGGGGAGGTGCGTCCTCATCA
TGGGAAGGAGGCTGTGGATCCGCGGCAGGGGCGGGCCAGAGGAGGCGACC
CTTCGCACTTCCACGCGGTGAACGTGGCGCAGCCCGTTCGCTTCAGCAGT
TTCCTAGGGAAGTGCCCGACAGGGTGGCACCACTACGAAGGCACGGCCAG
CTGCTACCGGGTCTACCTGAGCGGGGAGAACTACTGGGATGCCGCGCAGA
CCTGCCAGCGCCTGAATGGCTCTCTCGCCACCTTCTCCACTGACCAGGAG
CTGCGCTTTGTCCTGGCCCAGGAATGGGACCAGCCCGAGCGGAGCTTTGG
TTGGAAGGACCAGCGCAAGTTGTGGGTTGGCTATCAGTATGTTATCACTG
GCCGGAACCgCTCCTTGGAAGGTCGCTGGGAGGTGGCATTCAAAGGCTC
TTCAGAGGTGTTCCTGCCCCCAGACCCCATCTTTGCCTCGGCCATGTCTG
AGAACGACAACGTGTTCTGTGCCCAGCTTCAGTGCTTCCATTTCCCCACC
CTGCGGCACCACGACCTCCACAGCTGGCACGCCGAGAGCTGCTACGAGAA
GTCTTCATTTCTGTGTAAAAGAAGTCAAACATGTGTTGACATCAAGGACA
ACGTGGTGGATGAAGGGTTCTACTTCACCCCTAAGGGGGACGACCCATGC
CTGAGCTGCACCTGCCATGGAGGGGAGCCTGAGATGTGTGTGGCTGCTCT
CTGTGAGAGGCCCCAGGGCTGCCAACAGTACCGCAAGGACCCCAAAGAGT
GCTGCAAGTTCATGTGTCTGGACCCAGATGGCAACAGTCTGTTTGACTCC
ATGGCCAGCGGGATGCGCCTGGTCGTCAGCTGCATCTCCTCCTTCCTCAT
CCTGTCACTGCTGCTCTTCATGGTCCACCGGCTGCGCCAGCGGCGCCGGG
AGCGCATCGAGTCCCTGATTGGAGCAAACTTGCACCACTTCAACCTCGGC
CGCAGGATCCCTGGCTTTGATTACGGCCCAGACGGGTTTGGCACGGGCC
TCACGCCGCTGCATCTTTCTGACGACGGAGAGGGTGGGACTTTCCATTTC
CACGACCCTCCACCTCCCTACACGGCATACAAGTACCCGGACATCGGCCA
GCCCGACGACCCTCCGCCGCCCTACGAGGCCTCCATCCACCCGGACAGTG
TGTTCTATGACCCTGCAGACGATGATGCTTTTGAGCCTGTGGAGGTCAGC
CTGCCAGCCCCTGGGGATGGTGGGAGTGAAGGTGCATTACTCCGGCGCCT
GGAGCAGCCTCTGCCCACTGCGGGGGCCTCTCTGGCAGACCTGGAAGACT
CTGCCGACAGCAGCAGCGCCCTGCTCGTGCCCCCTGACCCTGCCCAGAGC
GGGAGCACCCCAGCTGCAGAGGCACTGCCAGGGGGTGGCCGCCACAGCCG
CAGCTCCCTCAATACTGTGGTGTAGACGGCCTGGCCTGTACCCCAACGGT
CTGGGAGCACCTGTCTGTTGTAGAAAACACCGGTCCCTGGGGAGACTTGA
AAGGCCCCtGTCCCAGCCTGgACGCCACGCACTGCCGCACGTCACTGGCGGG
CTCGCGTGTGTACATAGA
>pGEM.DGCR6
GCGGCTAGCGGGCGTCCGCGCCATGGAGCGCTACGCGGGCGCCTTGGAGG
AGGTGGCGGACGGTGCCCGGCAGCAGGAGCGACACTACCAGCTGCTGTCG
GCGTTACAGAGCCTGGTGAAGGAGTTGCCCAGCTCATTCCAGCAGCGCTT
GTCCTACACCACGCTGAGCGACCTGGCCCTGGCGCTTCTCGACGGCACCG
TGTTCGAAATCGTGCAGGGGCTACTGGAGATCCAGCACCTCACCGAAAAG
AGCCTGTACAACCAGCGCCTGCGCCTACAGAACGAGCATCGAGTGCTCAG
GCAGGCGCTGCGGCAGAAGCACCAGGAAGCCCAGCAGGCCTGCCGGCCCC
ATAACCTGCCTGTGCTTCAGGCGGCTCAGCAGCGAGAACTAGAGGCGGTG
GAGCACCGGATCCGTGAGGAGCAGCGGGCGATGGACCAGAAGATCGTCCT
GGAGCTGGACCGGAAGGTGGCTGACCAGCAGAGCACACTGGAGAAGGCGG
GGGTGGCTGGCTTCTACGTGACCACCAACCCACAGGAGCTGATGCTGCAG
ATGAACCTGCTGGAACTCATCCGGAAGCTGCAGCAGAGGGGCTGCTGGGC
AGGGAAGGCAGCCCTGGGGCTAGGAGGTCCCTGGCAGTTGCCTGCTGCCC
AGTGTGACCAGAAAGGCAGCCCTGTCCCACCATAGCCACAGGCAGCAGAA
GTCTGGGCAGAGTTCATCTTCTTGACCTTTGGCCACTGCCTTCCCAGCTG
CCCGCAGGGGGTTCCCCCTGCTGAGGAGAGACCAGGTGGACCCCAGCTGC
CTGTCACCCTTCATCTGGGACTTGCTGTCAA
>pGEM.DIA1
GCCACCATGGGGGCCCAGCTCAGCACGTTGGGCCATATGGTGCTCTTCCC
AGTCTGGTTCCTGTACAGTCTGCTCATGAAGCTGTTCCAGCGCTCCACGC
CAGCCATCACCCTCGAGAGCCCGGACATCAAGTACCCGCTGCGGCTCATC
GACCGGGAGATCATCAGCCATGACACCCGGCGCTTCCGCTTTGCCCTGCC
GTCACCCCAGCACATCCTGGGCCTCCCTGTCGGCCAGCACATCTACCTCT
CGGCTCGAATTGATGGAAACCTGGTCGTCCGGCCCTATACACCCATCTCC
AGCGATGATGACAAGGGCTTCGTGGACCTGGTCATCAAGGTTTACTTCAA
GGACACCCATCCCAAGTTTCCCGCTGGAGGGAAGATGTCTCAGTACCTGG
AGAGCATGCAGATTGGAGACACCATTGAGTTCCGGGGCCCCAGTGGGCTG
CTGGTCTACCAGGGCAAAGGGAAGTTCGCCATCCGACCTGACAAAAAGTC
CAACCCTATCATCAGGACAGTGAAGTCTGTGGGCATGATCGCGGGAGGGA
CAGGCATCACCCCGATGCTGCAGGTGATCCGCGCCATCATGAAGGACCCT
GATGACCACACTGTGTGCCACCTGCTCTTTGCCAACCAGACCGAGAAGGA
CATCCTGCTGCGACCTGAGCTGGAGGAACTCAGGAACAAACATTCTGCAC
GCTTCAAGCTCTGGTACACGCTGGACAGAGCCCCTGAAGCCTGGGACTAC
GGCCAGGGCTTCGTGAATGAGGAGATGATCCGGGACCACCTTCCACCCCC
AGAGGAGGAGCCGCTGGTGCTGATGTGTGGCCCCCCACCCATGATCCAGT
ACGCCTGCCTTCCCAACCTGGACCACGTGGGCCACCCCACGGAGCGCTGC
TTCGTCTTCTGAGGGCCGGGCACGGTCACACG
>pGEM.DMC1
GGAGACTGTGGGTACGAGGGGGAAGTGATTATTTTTCTGTTGCCCACTTT
TCAATATGAAGGAGGATCAAGTTGTGGCGGAAGAACCAGGATTCCAAGAT
GAAGAGGAATCTTTGTTTCAAGATATTGACCTGTTACAGAAACATGGAAT
TAACGTGGCTGACATTAAGAAACTGAAATCAGTAGGAATCTGTACCATCA
AAGGTATACAGATGACAACAAGAAGAGCTCTATGCAATGTCAAAGGACTC
TCAGAAGCCAAAGTAGACAAGATTAAAGAGGCAGCGAACAAACTAATTGA
ACCAGGATTCTTGACTGCATTTGAGTATAGTGAAAAGAGGAAAATGGTTT
TCCATATCACCACCGGGAGCCAGGAATTTGATAAGTTACTAGGAGGTGGA
ATTGAAAGTATGGCAATTACAGAAGCTTTTGGAGAATTTCGTACTGGAAA
AACCCAGCTTTCTCATACCCTCTGTGTGACAGCTCAACTTCCAGGAGCTG
GTGGCTACCCAGGAGGAAAGATTATCTTCATTGATACAGAAAATACTTTC
CGTCCAGATCGCCTTAGGGACATTGCTGATCGCTTTAATGTAGACCATGA
TGCAGTACTGGACAACGTACTTTATGCACGTGCATATACTAGTGAACATC
AGATGGAGCTACTTGATTATGTAGCAGCAAAGTTCCATGAAGAAGCTGGC
ATCTTCAAGCTATTGATTATCGATTCAATAATGGCACTTTTTCGAGTGGA
TTTCAGTGGCCGTGGGGAGTTGGCCGAACGGCAGCAAAAATTGGCCCAGA
TGTTGTCACGACTCCAAAAAATCTCAGAAGAATATAACGTGGCTGTTTTT
GTGACCAATCAAATGACTGCCGATCCAGGAGCAACTATGACCTTTCAGGC
AGATCCCAAAAAACCCATTGGGGGACACATTCTGGCTCATGCTTCAACAA
CAAGAATAAGCTTGCGAAAGGGAAGAGGAGAGCTCAGAATTGCCAAGATT
TATGACAGTCCTGAGATGCCTGAAAATGAAGCCACCTTCGCAATAACTGC
TGGAGGAATTGGGGATGCCAAGGAGTAGGTGGTGAATTGATGCAAATT
>pGEM.DNAL4
CTGAACCTCCTGGGTGTGTCTTAACTGCCAGTCCCAGCACCTCCTGAAAG
CCCCACTCTCCTCCAGTGGTCACAGTGGAAGGATCATGGGAGAAACAGAA
GGGAAGAAAGATGAGGCTGATTATAAGCGACTGCAGACCTTCCCTCTGGT
CAGGCACTCGGACATGCCAGAGGAGATGCGCGTGGAGACCATGGAGCTAT
GTGTCACAGCCTGTGAGAAATTCTCCAACAACAACGAGAGCGCCGCCAAG
ATGATCAAAGAGACAATGGACAAGAAGTTCGGCTCCTCCTGGCACGTGGT
GATCGGCGAGGGCTTTGGGTTTGAGATCACCCACGAGGTGAAGAACCTCC
TCTACCTGTACTTCGGGGGCACCCTGGCTGTGTGCGTCTGGAAGTGCTCC
TGACACTCTGTCCCCTGCCCCGTCCCCTGCAGGGCCTTTTCCTGCCACTC
ATCTGGGGTGGGGAGCAGCCCTAGGCAGGTCCTGGTTTTTCCAAGGAGAG
TTGGGGTCTTTTCTTTTTGTCTTTGTGTACCAGTTTCCTGAGCC
>pGEM.DRG1.V2
TGTGAAGGGAGACAGTGTGGAGGCCACAGGGTACTCGCCACGATGAGCAG
CACCTTAGCTAAGATCGCGGAGATAGAAGCAGAGATGGCTCGGACTCAAA
AGAACAAGGCCACAGCACACCACTTAGGGCTGCTTAAGGCTCGTCTTGCT
AAGCTTCGTCGAGAACTCATTACTCCAAAGGGTGGTGGTGGTGGAGGTCC
AGGAGAAGGTTTTGATGTGGCCAAGACAGGTGATGCTCGAATTGGATTTG
TTGGTTTTCCATCTGTGGGGAAGTCAACACTGCTTAGTAACCTGGCAGGG
GTATATTCTGAGGTGGCAGCCTATGAATTCACTACTCTGACCACTGTGCC
TGGTGTCATCAGATACAAAGGTGCCAAGATCCAGCTCCTGGATCTCCCAG
GTATCATTGAAGGTGCCAAGGATGGGAAAGGTAGAGGTCGTCAAGTCATT
GCAGTGGCCCGAACCTGTAACTTGATCTTGATTGTTCTGGATGTCCTGAA
ACCTTTGGGACATAAGAAGATAATTGAAAATGAGCTGGAAGGCTTTGGCA
TTCGCTTGAACAGCAAACCCCCCAACATTGGCTTTAAGAAGAAGGACAAG
GGAGGCATTAATCTCACAGCCACTTGCCCCCAGAGTGAGCTGGATGCTGA
AACTGTGAAGAGCATTCTGGCTGAATACAAGATTCATAATGCCGATGTGA
CTCTACGTAGTGATGCTACAGCTGATGACCTCATTGATGTGGTGGAAGGA
AACAGAGTTTATATCCCCTGTATCTATGTGTTAAATAAGATTGACCAAAT
CTCCATTGAGGAATTGGATATCATCTATAAGGTGCCTCACTGTGTACCCA
TCTCTGCCCATCACCGCTGGAATTTTGATGACCTATTGGAAAAGATCTGG
GACTATCTGAAACTAGTGAGAATTTACACCAAACCCAAAGGCCAGTTACC
AGATTACACATCCCCAGTGGTGCTTCCTTACTCCAGGACCACAGTGGAGG
ATTTCTGCATGAAGATTCACAAAAATCTTATCAAAGAATTTAAATATGCT
CTGGTCTGGGGTCTCTCTGTGAAACACAATCCTCAGAAAGTGGGTAAAGA
CCATACGTTGGAGGATGAGGATGTCATTCAAATTGTGAAGAAGTGAAACC
TTTCCCTTTTCCCATCTGCCGGACGAACCACAACAGCGTTCCCCATGATC
AAGCACCCTA
>pGEM.EIF3S7
CAAGAGTGCTGCTGCTAACGCGGTCCCCGGCACGCACCATCTGTTGCCAT
CCCGGCCGGCCGAGGCCATTGCAGATTTTGGAAGATGGCAAAGTTCATGA
CACCCGTGATCCAGGACAACCCCTCAGGCTGGGGTCCCTGTGCGGTTCCC
GAGCAGTTTCGGGATATGCCCTACCAGCCGTTCAGCAAAGGAGATCGGCT
AGGAAAGGTTGCAGACTGGACAGGAGCCACATACCAAGATAAGAGGTACA
CAAATAAGTACTCCTCTCAGTTTGGTGGTGGAAGTCAATATGCTTATTTC
CATGAGGAGGATGAAAGTAGCTTCCAGCTGGTGGATACAGCGCGCACACA
GAAGACGGCCTACCAGCGGAATCGAATGAGATTTGCCCAGAGGAACCTCC
GCAGAGACAAAGATCGTCGGAACATGTTGCAGTTCAACCTGCAGATCCTG
CCTAAGAGTGCCAAACAGAAAGAGAGAGAACGCATTCGACTGCAGAAAAA
GTTCCAGAAACAATTTGGGGTTAGGCAGAAATGGGATCAGAAATCACAGA
AACCCCGAGACTCTTCAGTTGAAGTTCGTAGTGATTGGGAAGTGAAAGAG
GAAATGGATTTTCCTCAGTTGATGAAGATGCGCTACTTGGAAGTATCAGA
GCCACAGGACATTGAGTGTTGTGGGGCCCTAGAATACTACGACAAAGCCT
TTGACCGCATCACCACGAGGAGTGAGAAGCCACTGCGGAGCATCAAGCGC
ATCTTCCACACTGTCACCACCACAGACGACCCTGTCATCCGCAAGCTGGC
AAAAACTCAGGGGAATGTGTTTGCCACTGATGCCATCCTGGCCACGCTGA
TGAGCTGTACCCGCTCAGTGTATTCCTGGGATATTGTCGTCCAGAGAGTT
GGGTCCAAACTCTTCTTTGACAAGAGAGACAACTCTGACTTTGACCTCCT
GACAGTGAGTGAGACTGCCAATGAGCCCCCTCAAGATGAAGGTAATTCCT
TCAATTCACCCCGCAACCTGGCCATGGAGGCAACCTACATCAACCACAAT
TTCTCCCAGCAGTGCTTGAGAATGGGGAAGGAAAGATACAACTTCCCCAA
CCCAAACCCGTTTGTGGAGGACGACATGGATAAGAATGAAATCGCCTCTG
TTGCGTACCGTTACCGCAGGTGGAAGCTTGGAGATGATATTGACCTTATT
GTCCGTTGTGAGCACGATGGCGTCATGACTGGAGCCAACGGGGAAGTGTC
CTTCATCAACATCAAGACACTCAATGAGTGGGATTCCAGGCACTGTAATG
GCGTTGACTGGCGTCAGAAGCTGGACTCTCAGCGAGGGGCTGTCATTGCC
ACGGAGCTGAAGAACAACAGCTACAAGTTGGCCCGGTGGACCTGCTGTGC
TTTGCTGGCTGGATCTGAGTACCTCAAGCTTGGTTATGTGTCTCGGTACC
ACGTGAAAGACTCCTCACGCCACGTCATCCTAGGCACCCAGCAGTTCAAG
CCTAATGAGTTTGCCAGCCAGATCAACCTGAGCGTGGAGAATGCCTGGGG
CATTTTACGCTGCGTCATTGACATCTGCATGAAGCTGGAGGAGGGCAAAT
ACCTCATCCTCAAGGACCCCAACAAGCAGGTCATCCGTGTCTACAGCCTC
CCTGATGGCACCTTCAGCTCTGATGAAGATGAGGAGGAAGAGGAGGAGGA
AGAAGAGGAAGAAGAAGAGGAAGAAACTTAAACCAGTGATGTGGAGCTGG
AGTTTGTCCTTCCACCGAGACTACGAG
>pGEM.EWSR1
GGACGTTGAGAGAACGAGGAGGAAGGAGAGAAAATGGCGTCCACGGATTA
CAGTACCTATAGCCAAGCTGCAGCGCAGCAGGGCTACAGTGCTTACACCG
CCCAGCCCACTCAAGGATATGCACAGACCACCCAGGCATATGGGCAACAA
AGCTATGGAACCTATGGACAGCCCACTGATGTCAGCTATACCCAGGCTCA
GACCACTGCAACCTATGGGCAGACCGCCTATGCAACTTCTTATGGACAGC
CTCCCACTGGTTATACTACTCCAACTGCCCCCCAGGCATACAGCCAGCCT
GTCCAGGGGTATGGCACTGGTGCTTATGATACCACCACTGCTACAGTCAC
CACCACCCAGGCCTCCTATGCAGCTCAGTCTGCATATGGCACTCAGCCTG
CTTATCCAGCCTATGGGCAGCAGCCAGCAGCCACTGCACCTACAAGACCG
CAGGATGGAAACAAGCCCACTGAGACTAGTCAACCTCAATCTAGCACAGG
GGGTTACAACCAGCCCAGCCTAGGATATGGACAGAGTAACTACAGTTATC
CCCAGGTACCTGGGAGCTACCCCATGCAGCCAGTCACTGCACCTCCATCC
TACCCTCCTACCAGCTATTCCTCTACACAGCCGACTAGTTATGATCAGAG
CAGTTACTCTCAGCAGAACACCTATGGGCAACCGAGCAGCTATGGACAGC
AGAGTAGCTATGGTCAACAAAGCAGCTATGGGCAGCAGCCTCCCACTAGT
TACCCACCCCAAACTGGATCCTACAGCCAAGCTCCAAGTCAATATAGCCA
ACAGAGCAGCAGCTACGGGCAGCAGAGTTCATTCCGACAGGACCACCCCA
GTAGCATGGGTGTTTATGGGCAGGAGTCTGGAGGATTTTCCGGACCAGGA
GAGAACCGGAGCATGAGTGGCCCTGATAACCGGGGCAGGGGAAGAGGGGG
ATTTGATCGTGGAGGCATGAGCAGAGGTGGGCGGGGAGGAGGACGCGGTG
GAATGGGCGCTGGAGAGCGAGGTGGCTTCAATAAGCCTGGTGGACCCATG
GATGAAGGACCAGATCTTGATCTAGGCCCACCTGTAGATCCAGATGAAGA
CTCTGACAACAGTGCAATTTATGTACAAGGATTAAATGACAGTGTGACTC
TAGATGATCTGGCAGACTTCTTTAAGCAGTGTGGGGTTGTTAAGATGAAC
AAGAGAACTGGGCAACCCATGATCCACATCTACCTGGACAAGGAAACAGG
AAAGCCCAAAGGCGATGCCACAGTGTCCTATGAAGACCCACCCACTGCCA
AGGCTGCCGTGGAATGGTTTGATGGGAAAGATTTTCAAGGGAGCAAACTT
AAAGTCTCCCTTGCTCGGAAGAAGCCTCCAATGAACAGTATGCGGGGTGG
TCTGCCACCCCGTGAGGGCAGAGGCATGCCACCACCACTCCGTGGAGGTC
CAGGAGGCCCAGGAGGTCCTGGGGGACCCATGGGTCGCATGGGAGGCCGT
GGAGGAGATAGAGGAGGCTTCCCTCCAAGAGGACCCCGGGGTTCCCGAGG
GAACCCCTCTGGAGGAGGAAACGTCCAGCACCGAGCTGGAGACTGGCAGT
GTCCCAATCCGGGTTGTGGAAACCAGAACTTCGCCTGGAGAACAGAGTGC
AACCAGTGTAAGGCCCCAAAGCCTGAAGGCTTCCTCCCGCCACCCTTTCC
GCCCCCGGGTGGTGATCGTGGCAGAGGTGGCCCTGGTGGCATGCGGGGAG
GAAGAGGTGGCCTCATGGATCGTGGTGGTCCCGGTGGAATGTTCAGAGGT
GGCCGTGGTGGAGACAGAGGTGGCTTCCGTGGTGGCCGGGGCATGGACCG
AGGTGGCTTTGGTGGAGGAAGACGAGGTGGCCCTGGGGGGCCCCCTGGAC
CTTTGATGGAACAGATGGGAGGAAGAAGAGGAGGACGTGGAGGACCTGGA
AAAATGGATAAAGGCGAGCACCGTCAGGAGCGCAGAGATCGGCCCTACTA
GATGCAGAGACCCCGCAGAGCTGCATTGACTACCAGATTTATTTTTTAAA
CCAGAAAATGTTTTAAATTTATAATTCCATATTTATAATGTTGGCCACAA
CATTATGATTATTCCTTGTCTGTACTTTAGTATTTTTCACCATTTGTGAA
GAAACATTAAAACAAGTTAAATGGTAGTGTGCGGAGTTT
>pGEM.Em:AC000068.3
CAGACATGGCGGACGGCAGCGGCTGGCAGCCGCCGCGCCCCTGCGAGGCC
TACCGCGCCGAGTGGAAGCTCTGCCGCAGCGCCAGGCACTTCCTACACCA
CTACTACGTCCACGGCGAGCGGCCGGCCTGCGAACAGTGGCAGCGCGACC
TGGCCAGCTGCCGCGACTGGGAGGAGCGCCGGAACGCCGAGGCCCAGCAA
TCCCTCTGTGAGAGCGAGCGGGCACGAGTCCGGGCTGCACGGAAGCACAT
CCTGGTGTGGGCCCCGAGGCAGAGCCCCCCTCCAGACTGGCATCTCCCTC
TGCCACAGGAGAAGGACGAGTGACAAGCATCCCTGCCATTGGCCTGTGCA
GCTTCCTCAGTCTGTTTCAAGTTGCTGTTGC
>pGEM.Em:AC002073.2.V3
TCAATCGCCTGCAAGACGAAGGAGGCAAGGATGCTGTTGGCCTGGGTACA
AGCATTCCTCGTCAGCAACATGCTCCTAGCAGAAGCCTATGGATCTGGAG
GCTGTTTCTGGGACAACGGCCACCTGTACCGGGAGGACCAGACCTCCCCC
GCGCCGGGCCTCCGCTGCCTCAACTGGCTGGACGCGCAGAGCGGGCTGGC
CTCGGCCCCCGTGTCGGGGGCCGGCAATCACAGTTACTGCCGAAACCCGG
ACGAGGACCCGCGCGGGCCCTGGTGCTACGTCAGTGGCGAGGCCGGCGTC
CCTGAGAAACGGCCTTGCGAGGACCTGCGCTGTCCAGAGACCACCTCCCA
GGCCCTGCCAGCCTTCACGACAGAAATCCAGGAAGCGTCTGAAGGGCCAG
GTGCAGATGAGGTGCAGGTGTTCGCTCCTGCCAACGCCCTGCCCGCTCGG
AGTGAGGCGGCAGCTGTGCAGCCAGTGATTGGGATCAGCCAGCGGGTGCG
GATGAACTCCAAGGAGAAAAAGGACCTGGGAACTCTGGGCTACGTGCTGG
GCATTACCATGATGGTGATCATCATTGCCATCGGAGCTGGCATCATCTTG
GGCTACTCCTACAAGAGGGGGAAGGATTTGAAAGAACAGCATGATCAGAA
AGTATGTGAGAGGGAGATGCAGCGAATCACTCTGCCCTTGTCTGCCTTCA
CCAACCCCACCTGTGAGATTGTGGATGAGAAGACTGTCGTGGTCCACACC
AGCCAGACTCCAGTTGACCCTCAGGAGGGCAGCACCCCCCTTATGGGCCA
GGCCGGGACTCCTGGGGCCTGAGCCCCCCCAGTGGGCAGGAGCCCATGCA
GACACTGGTGCAGGACAGCCCACCCTCCTACAGCTAGGAGGAACTACCAC
TTTGTGTTCTGGTTAAAACCCTACCACTCCCCCGCTTTTTTGGCGAATCC
TAGTAAGAGTGACAGAAGCAGGTGGCCCTGTGGGCTGAGGGTAAGGCTGG
GTAGGGTCCTAA
>pGEM.Em:AC002378.1
ACGAGCTGAGGTTGGACTTGTTGAAATAATCCTGATACATTCCTACAATG
GCCACTGCTCAGCTTTCTCACTGCATCACAATACACAAGGCTTCTAAGGA
AACAGTTTTCCCATCCCAAATCACTAATGAGCATGAGTCATTGAAAATGG
TGAAGAAACTTTTTGCTACTTCCATCTCATGTATAACATACCTAAGGGGC
CTGTTTCCAGAGAGCTCTTATGGAGAACGCCATTTGGATGACCTCAGTTT
AAAAATCCTCCGAGAAGATAAAAAATGTCCCGGGTCACTGCATATTATCA
GATGGATTCAAGGTTGTTTTGATGCTTTGGAAAAGAGATACCTACGTATG
GCAGTACTGACACTTTACACAGATCCCATGGGATCTGAGAAGGTGACTGA
GATGTACCAGTTCAAATTCAAATACACGAAAGAAGGAGCCACTATGGATT
TTGACAGTCATAGCAGCAGTACAAGCTTTGAAAGTGGAACAAACAATGAA
GATATTAAGAAAGCCAGTGTTCTACTGATCCGTAAATTGTATATACTGAT
GCAGGACCTTGAGCCACTTCCTAATAATGTTGTACTTACTATGAAACTCC
ACTACTATAATGCAGTGACCCCACATGATTACCAACCCCTCGGTTTTAAA
GAAGGGGTAAATTCACACTTCCTGCTGTTTGACAAGGAGCCTATCAACGT
GCAAGTGGGATTTGTCTCCACTGGCTTTCATAGCATGAAAGTAAAAGTCA
TGACAGAGGCTACAAAAGTGATTGATTTGGAGAACAATCTGTTTCGGGAG
AACAGCACTACTGAGATCGCCCATCAGGGTCTAGACTGTGATGAGGAAGA
AGAATGCAATGACCATATTCAAAGAATGAATTTTGTGTGCAGTCAGCAAA
GTTCTGAGTGCTCCAGGAAGAAGAGGAAGGTCAGTGAACCAGTGAAGGTC
TTCATCCCTAACAGAAAATGAAAGCTAAATATTCCTTCTACATTTATTTT
AAAATAAGTTTATTTTGTAAAAACATGCATAAACTGTCTTAGCAGGAAAG
TACATTCCTGTTACCAAAACCTTTTTCTAAATTTTTTGCTCAATTTTTTT
TGTCAGTTGCTAAGTGCTAAATTACTGGCCAGGTAGGACGCGAGTCCACT
TTGCCATAAGGAAAGCGGGTCAAT
>pGEM.Em:AC002472.7
GTGCTCCTGCCTGCCGGCCATCCTCAGGCCACTCGCCATGGGCGGCTGCT
TCTCCAAACCCAAACCAGTGGAGCTCAAGATCGAGGTGGTGCTGCCTGAG
AAGGAGCGAGGCAAGGAGGAGCTGTCGGCCAGTGGGAAGGGCAGCCCCCG
GGCCTACCAGGGCAATGGCACGGCCCGCCACTTCCACACGGAGGAGCGCC
TGTCCACCCCTCACCCCTACCCCAGCCCTCAGGATTGCGTGGAGGCTGCT
GTCTGCCACGTCAAGGACCTCGAGAATGGCCAGATGCGGGAAGTGGAGCT
GGGCTGGGGGAAGGTGTTGCTGGTGAAGGACAATGGGGAGTTCCACGCCC
TGGGCCATAAGTGTCCGCACTACGGCGCACCCCTGGTGAAAGGCGTTCTG
TCCCGTGGTCGGGTGCGCTGCCCCTGGCACGGCGCCTGCTTCAACATCAG
CACTGGGGACCTGGAGGACTTCCCTGGCCTGGACAGTCTACACAAGTTCC
AGGTGAAGATTGAGAAGGAGAAGGTGTACGTCCGGGCCAGCAAGCAGGCC
CTACAGCTGCAGCGAAGGACCAAGGTGATGGCCAAGTGTATCTCTCCAAG
TGCTGGGTACAGCAGTAGCACCAATGTGCTCATTGTGGGTGCAGGTGCAG
CTGGCCTGGTGTGTGCAGAGACACTGCGGCAGGAGGGCTTCTCCGACCGG
ATCGTCCTGTGCACGCTAGACCGGCACCTTCCCTACGACCGTCCCAAGCT
CAGCAAGTCCCTGGACACACAGCCTGAGCAGCTGGCCCTGAGGCCCAAGG
AGTTTTTCCGAGCCTATGGCATCGAGGTGCTCACCGAGGCTCAGGTGGTC
ACAGTGGACGTGAGAACTAAGAAGGTCGTGTTCAAGGATGGCTTCAAGCT
GGAGTACAGCAAGCTGCTGCTGGCACCAGGGAGCAGCCCCAAGACTCTGA
GCTGCAAAGGCAAAGAAGTGGAGAACGTGTTCACTATCCGGACGCCAGAG
GATGCCAATCGCGTGGTGAGGCTGGCCCGAGGCCGCAACGTGGTCGTCGT
GGGAGCCGGCTTCCTGGGGATGGAGGTGGCCGCTTACCTGACGGAGAAGG
CCCACTCTGTGTCTGTGGTGGAGCTGGAGGAGACGCCCTTCAGGAGGTTC
CTGGGGGAGCGCGTGGGTCGTGCCCTCATGAAGATGTTTGAGAACAACCG
GGTGAAGTTCTACATGCAGACGGAGGTGTCTGAGCTGCGGGGCCAGGAGG
GAAAGCTGAAGGAGGTTGTGCTGAAGAGCAGCAAGGTCGTGCGGGCTGAC
GTCTGCGTGGTGGGCATTGGTGCAGTGCCCGCCACAGGCTTCCTGAGGCA
AAGCGGCATCGGTTTGGATTCCCGAGGCTTCATCCCTGTCAACAAGATGA
TGCAGACCAATGTCCCAGGCGTGTTTGCAGCTGGCGATGCTGTCACCTTC
CCCCTTGCCTGGAGGAACAACCGCAAAGTGAACATTCCACATTGGCAGAT
GGCTCATGCTCAGGGGCGCGTGGCAGCCCAGAACATGTTGGCGCAGGAGG
CGGAGATGAGCACTGTGCCCTACCTCTGGACCGCCATGTTTGGCAAGAGC
CTGCGCTACGCGGGCTACGGAGAAGGCTTCGACGACGTCATCATCCAGGG
GGATCTGGAGGAGCTGAAGTTTGTGGCTTTTTACACTAAAGGCGACGAGG
TGATCGCCGTGGCCAGCATGAACTACGATCCCATTGTGTCCAAGGTCGCT
GAGGTGCTGGCCTCAGGCCGTGCCATCCGGAAGCGGGAGGTGGAGCTGTT
TGTGCTGCACAGCAAGACTGGCGACATGTCCTGGCTTACGGGGAAAGGAT
CCTGAGCTCACATGCAGTAGACTTGGGCAGGCAAAG
>pGEM.Em:AC002472.8
TTAACTCCCGCCTCTTTCCCAGATGCCGCGTCACTGCTCCGCCGCCGGCT
GCTGCACACGGGACACGCGCGAGACGCGCAACCGCGGCATCTCCTTCCAC
AGACTTCCCAAGAAGGACAACCCGAGGCGAGGCTTGTGGCTGGCCAACTG
CCAGCGGCTGGACCCCAGCGGCCAGGGCCTGTGGGACCCGGCATCCGAGT
ACATCTACTTCTGCTCCAAACACTTTGAGGAGGACTGCTTTGAGCTGGTG
GGAATCAGTGGATATCACAGGCTAAAGGAGGGGGCAGTCCCCACCATATT
TGAGTCTTTCTCCAAGTTGCGCCGGACAACCAAGACCAAAGGACACAGTT
ACCCACCTGGCCCCCCTGAAGTCAGCCGGCTCAGACGATGCAGGAAGCGC
TGCTCCGAGGGCCGAGGGCCCACAACTCCATTTTCTCCACCTCCACCTGC
TGATGTCACCTGCTTTCCTGTGGAAGAGGCCTCAGCACCTGCCACTTTGC
CGGCCTCCCCAGCTGGGAGGCTGGAGCCTGGCCTTAGCAGCCCCTTTTCA
GACCTACTGGGCCCCTTGGGTGCCCAGGCAGATGAAGCAGGCTGCAGCGC
CCAGCCTTCACCAGAGCGGCAGCCCTCCCCTCTCGAACCACGGCCAGTCT
CCCCCTCAGCGTATATGCTGCGCCTGCCCCCACCCGCCGGAGCCTACATC
CAGAATGAACACAGCTACCAGGTGGGCAGCGCCTTACTCTGGAAGCGGCG
AGCCGAGGCAGCCCTTGATGCCCTTGACAAGGCCCAGCGCCAGCTGCAGG
CCTGCAAGCGGCGGGAGCAGCGGCTGCGGTTGAGACTGACCAAGCTGCAG
CAGGAGCGGGCACGGGAGAAGCGGGCACAGGCAGATGCCCGCCAGACTCT
GAAGGAGCATGTGCAGGACTTTGCCATGCAGCTGAGCAGCAGCATGGCCT
GAGGGGCTGCTGGACTGACCGAGGGGCTGCCCAGCAAGACTGCAGCCTCT
TCCTCCCTCAGATCCCACCAGACCCACCAGGTGCCATAATAAAGCGGA
>pGEM.Em:AC004471.1.V2
GGGATAGCGATGGAGACGCCGGGCGCATCAGCGTCGTCCTTGTTGCTTCC
CGCCGCGTCCAGGCCCCCGAGGAAGCGCGAGGCGGGAGAGGCTGGGGCTG
CGACGAGCAAGCAGCGGGTCCTGGACGAGGAAGAGTATATCGAGGGCCTC
CAGACGGTCATCCAAAGGGATTTCTTTCCTGATGTGGAGAAGCTCCAGGC
ACAGAAGGAGTACCTGGAAGCCGAGGAGAATGGAGACTTGGAACGGATGC
GCCAGATTGCCATCAAGTTTGGCTCTGCCTTGGGCAAGATGTCCCGGGAG
CCCCCGCCACCCTATGTGACTCCAGCCACATTTGAAACCCCTGAGGTGCA
TGCAGGCACTGGAGTGGTGGGCAACAAGCCCAGGCCCCGCGGCCGAGGCC
TGGAGGATGGAGAGGCTGGAGAGGAGGAGGAGAAGGAGCCGCTGCCCAGC
CTAGATGTCTTCCTGAGCCGCTACACGAGTGAGGACAATGCCTCCTTCCA
GGAGATCATGGAGGTGGCCAAGGAGAGAAGCCGGGCACGCCACGCTTGGC
TCTACCAGGCTGAGGAAGAGTTTGAGAAGAGGCAGAAAGATAATCTCGAA
CTCCCGTCAGCAGAGCACCAGGCCATCGAGAGCAGCCAGGCCAGTGTGGA
GACCTGGAAGTACAAGGCCAAGAATTCCCTCATGTACTATCCAGAGGGTG
TCCCTGACGAGGAGCAGCTGTTTAAGAAGCCCCGGCAGGTGGTACATAAG
AACACGCGCTTCCTTAGGGACCCCTTCAGCCAAGCCCTGAGCAGGTGCCA
GCTCCAGCAGGCAGCCGCCCTCAATGCCCAGCACAAACAGGGCAAGGTGG
GCCCCGATGGCAAGGAGCTGATCCCCCAGGAGTCCCCTCGAGTGGGTGGA
TTTGGATTTGTTGCCACTCCTTCCCCTGCCCCTGGTGTGAACGAGTCCCC
GATGATGACCTGGGGGGAGGTTGAGAACACACCCTTGAGAGTTGAAGGGT
CGGAAACGCCCTACGTGGACAGGACACCCGGCCCAGCTTTTAAGATCCTG
GAGCCAGGCCGCAGGGAGCGGCTGGGTCTGAAGATGGCCAACGAGGCCGC
TGCCAAGAACCGGGCCAAGAAGCAGGAAGCCTTGCGGAGAGTGACGGAGA
ATCTGGCCAGCCTCACCCCCAAAGGCCTGAGCCCAGCCATGTCGCCAGCC
CTACAGCGCCTTGTGAGCAGGACGGCCAGCAAGTACACAGACCGGGCCCT
GCGGGCCAGCTACACACCATCCCCAGCACGCTCCACCCACCTCAAGACCC
CGGCCAGTGGGCTGCAGACCCCCACAAGCACACCGGCGCCTGGCTCTGCC
ACACGCACCCCTCTCACACAGGACCCGGCCTCCATCACGGACAACCTGCT
GCAGCTCCCTGCCCGGCGCAAAGCTTCGGACTTCTTTTAGAGCCAGGCCT
GGGCTGGGCTCATAGACGCTTCACAGAGCCTGCAGGGCAGCTGTACACCC
AGCAGAGGACTC
>pGEM.Em:AC004832.1.V2
CTGCAGTGGAGCCAGTACCGGCTGTAGTGGCCGGGGCCGTGGCGGGAGAG
TCATGTCAGAGCCGCAGCCGCGGGGCGCAGAGCGCGATCTCTACCGGGAC
ACGTGGGTGCGATACCTGGGCTATGCCAATGAGGTGGGCGAGGCTTTCCG
CTCTCTTGTGCCAGCGGCGGTGGTGTGGCTGAGCTATGGCGTGGCCAGCT
CCTACGTGCTGGCGGATGCCATTGACAAAGGCAAGAAGGCTGGAGAGGTG
CCCAGCCCTGAAGCAGGCCGCAGCGCCAGGGTGACCGTGGCTGTGGTGGA
CACCTTTGTATGGCAGGCTCTAGCCTCTGTGGCCATTCCGGGCTTCACCA
TCAACCGCGTGTGTGCTGCCTCTCTCTATGTCCTGGGCACTGCCACCCGC
TGGCCCCTGGCTGTCCGCAAGTGGACCACCACCGCGCTTGGGCTGTTGAC
CATCCCCATCATTATCCACCCCATTGACAGGTCGGTGGATTTCCTCCTGG
ACTCCAGCCTGCGCAAGCTCTACCCAACAGTGGGGAAGCCCAGCTCCTCC
TGATCATACTCTGGTACCTGGCCTGTGCATCGGCCTCCTGCTTCATGTCA
ACCTCCTACTCCTGCCAGGGAATGTGGACACCTGGCTCCCTGGTGTCCAA
AGACCCTGGCACCTGGGTGGGTTTGAGCTGGACAGAAG
>pGEM.Em:AC004832.5.V5
GACCTGCAGAAATCCGAAGACATGCTCCGAAGGCACATGGAGTTCCGGAA
GCAACAAGACCTGGACAACATTGTCACATGGCAGCCCCCTGAGGTCATCC
AGCTGTATGACTCGGGTGGTCTTTGTGGCTACGACTACGAAGGCTGCCCT
GTGTACTTCAACATCATTGGGTCCCTCGACCCCAAGGGTCTCCTGCTGTC
AGCCTCCAAGCAGGATATGATCCGGAAGCGCATCAAAGTCTGTGAGCTGC
TGTTGCATGAGTGTGAGCTGCAAACTCAGAAGCTGGGCAGGAAGATCGAG
ATGGCGCTGATGGTGTTTGACATGGAGGGGCTGAGCCTGAAACACCTGTG
GAAGCCAGCTGTGGAGGTCTACCAGCAGTTTTTTAGCATCCTGGAAGCAA
ATTATCCTGAGACCCTGAAGAATTTAATTGTTATTCGAGCCCCAAAACTG
TTCCCCGTGGCCTTCAACTTGGTCAAGTCGTTCATGAGTGAGGAGACACG
CAGGAAGATTGTGATTCTGGGAGACAACTGGAAGCAGGAGCTGACAAAAT
TCATCAGCCCCGACCAGCTGCCTGTGGAGTTTGGGGGGACCATGACTGAC
CCCGATGGCAACCCCAAGTGCCTGACCAAGATCAACTATGGGGGTGAGGT
GCCCAAGAGCTACTACCTGTGCGAGCAGGTGAGGCTGCAGTATGAGCACA
CGAGGTCCGTGGGCCGCGGCTCCTCCCTGCAGGTGGAGAACGAGATCCTG
TTCCCGGGCTGTGTGCTCAGGTGGCAGTTTGCTTCAGATGGTGGGGACAT
CGGCTTTGGGGTTTTCCTGAAGACCAAGATGGGGGAGCAGCAGAGTGCTA
GGGAGATGACGGAGGTGCTGCCCAGCCAGCGCTACAATGCCCACATGGTG
CCTGAGGATGGGAGCCTCACCTGCCTCCAGGCTGGCGTCTATGTCCTGCG
CTTCGACAACACCTACAGCCGGATGCATGCCAAGAAGCTCAGCTACACTG
TGGAGGTGCTGCTTCCCGACAAGGCCTCTGAGGAGACGCTGCAGAGTCTC
AAGGCGATGAGACCCTCCCCAACACAGTGAAGACCCCAGCCACCTCTACC
TGTGCAC
>pGEM.Em:AC004997.11
GAGCTGTCCAAGGTCACACGGCTAGCTCAAGCTTGGGAACGGCAGGAATT
CCGCCAGGCTGCTCTTCCCCTGCTTTTGTGATGGATGCTTCCTTCTGGCT
CCAGGAGCCCGGGAGAATTGCTGCCCCTTCTGGTTCAGTTTCCTGCTATG
GGAAATAGCTATGGGGCTATGACCTGCCTCACAAGGTGGTTGAGAAGGGG
ACAGAAGGGCCTGGATGATGTCTCACGAGCAGCTAACTGCACATCTTCCT
GCCAGCTCTGCAAATGGATTTGCCCTAGTGCTTTAGGGGTCTGGAGGGGC
TGGGAGAACCCAGGTCACCTGATATCCAATCCTGTGCCAAGATGGGTACC
TAGCACTCCTATGCCATGGGGTCCAGGACAGTGGGCAGCTGGAGGCTGTG
TCCTTGGGACTAGTCCCATGGTGTGGTTTGGGGACCCATTCCAAGAACCA
AGAAGGGGGACACACAGAAGTCGAGCAAGAATTAGCATGTGACGTAGTGA
AGAGCACAGGCTGTGGGGACAACCAGACCTGTGTCTGCGTTTGGCTGTTG
TGACT
>pGEM.Em:AC005003.4
AGCGCACTCGCAGGTCGAGCGGGCGTCGTCCACCCTTCGGAGCCCCGCTT
TCATGCGTGAAATTCCCAGAAGTCGCCTGCGACCGCCTCCCTGCTTCAAA
CACCAGAGAGGGCCCGGGGTCCTGGCCGGAGACAGGCCGAACCTCCGGAG
CTGCTTCTGCACCCGGTACATTGATCGATCTGATGGGCTGCGCGCCCGGA
AGAGCTGGAGAGATGAAGCCAGCGTCCAGCTTCTCCCCCAAACCACAGCA
CGCCGAGCTTTGTCCCCGGGGAGCGTGAAGTCACCAGCTCCGGGAGGCGA
CAATATGAGGGCGATGGACGGGGCAGGGACCCCCGGAAGCCCCAGCAATC
CTCAGGGAAGTGGGGGTGCCGGAGGAGTCGGGGACACCCTCAGGCCTCTC
CAAGCCCGGAGCATCCCCAGCGCCCGCAGCCCTGTGAGACGCCGGGTGCT
CTGGTAATGGGCCCTGCCGCCAGGCCTCGGCGCTTTGTCCCCGGCCCGCC
CGGGGATGCTACCACGCTAGA
>pGEM.Em:AC005005.6
AAACTGATTGACTGGGCTGGCGTTAACTGTGCGGAGGCAGGATTTCCCTG
GGGAAAGTCTTCACTCAGAGCTTCGCTGACAGCCAAGGATGGCAAGCAAG
GGGCCCTCGGCCTCTGCATCTCCTGAGAACTCCAGTGCAGGGGGGCCCAG
TGGGAGCAGCAATGGCGCTGGCGAGAGCGGAGGGCAGGACAGCACTTTCG
AGTGCAACATCTGCTTGGACACAGCCAAGGATGCCGTCATCAGCCTGTGT
GGCCACCTCTTCTGTTGGCCGTGTTTACATCAGTGGTTGGAGACCAGACC
TAACAGACAGGTGTGTCCTGTTTGCAAAGCTGGCATCAGCCGAGACAAGG
TCATCCCCCTCTATGGAAGGGGCAGCACTGGGCAACAGGACCCCAGAGAG
AAGACCCCTCCTCGTCCTCAAGGACAGAGGCCAGAGCCGGAGAATAGAGG
GGGATTTCAAGGATTTGGATTTGGAGATGGTGGCTTCCAGATGTCTTTTG
GAATTGGGGCATTTCCCTTTGGGATATTTGCCACAGCATTTAATATAAAT
GATGGGCGGCCTCCTCCAGCTGTCCCTGGGACACCCCAGTATGTGGACGA
GCAGTTCCTGTCACGCCTCTTCCTATTTGTGGCCCTGGTGATCATGTTCT
GGCTCCTGATTGCCTAATGCTGGGCTCCTGCCTACATCCGTGGCAGGGCT
CTGGACTGGTGACGTGCCACCCCAACTCCTGGTGTTTGGCTTCCTGGCTA
ATCTTG
>pGEM.Em:AC005006.2
GCTCACTGGAACTCAGGCTCAAGCAATCCTCCCGCCTCAGCCTTCCAAGT
AACTAGGACTACAGGTGTCTGAGATGCTGCCACCGCAGAAGAAGCCCTGG
GAGTCCATGGCTAAGGGGCTGGTGCTGGGCGCGCTCTTCACTAGTTTCCT
GCTGCTGATGTACTCCTATGCCGTGCCCCCGCTGCATGCCGGCCTGGCCT
CCACGACCCCGGAGGCCGCAGCGTCCTGCTCTCCACCTGCACTCGAGCCA
GAGGCAGTGATCCGGGCCAACGGCTCGGCGGGGGAGTGCCAGCCGCGGCG
CAACATCGTGTTCTTGAAGACGCACAAGACGGCCAGCAGCACCCTGCTCA
ACATCCTGTTCCGCTTCGGCCAGAAGCACCGGCTCAAGTTCGCCTTCCCT
AACGGCCGCAATGACTTCGACTACCCGACCTTCTTCGCCCGCAGCCTGGT
GCAGGACTATCGGCCCGGGGCCTGCTTCAACATCATCTGCAACCACATGC
GCTTCCACTACGACGAGGTGCGCGGCCTGGTGCCGACCAACGCCATCTTC
ATCACGGTGCTCCGCGACCCCGCCCGCTTGTTCGAGTCCTCCTTCCACTA
CTTCGGGCCGGTGGTGCCCCTCACGTGGAAGCTCTCGGCCGGCGACAAGC
TGACCGAGTTCCTGCAAGACCCGGATCGCTACTACGACCCCAACGGCTTC
AATGCCCACTACCTCCGAAACCTGCTCTTCTTCGACCTGGGCTATGACAA
CAGCCTGGACCCCAGCAGCCCGCAGGTGCAGGAGCACATCCTGGAGGTGG
AGCGTCGCTTCCACCTGGTGCTCCTTCAAGAGTACTTCGACGAGTCGCTG
GTGCTGCTGAAGGACCTGCTGTGCTGGGAGCTGGAGGACGTGCTCTACTT
CAAGCTCAACGCCCGCCGCGACTCGCCCGTGCCGCGGCTCTCGGGGGAGC
TGTATGGGCGCGCCACCGCCTGGAACATGCTGGACTCCCACCTCTACCGC
CACTTCAACGCCAGCTTCTGGCGCAAGGTGGAGGCCTTCGGGCGGGAGCG
CATGGCCCGCGAGGTGGCCGCCCTGCGCCATGCCAACGAGCGCATGCGGA
CCATCTGCATCGACGGGGGCCACGCCGTGGACGCCGCCGCCATCCAGGAC
GAGGCCATGCAGCCCTGGCAGCCGCTGGGCACCAAGTCCATCCTGGGCTA
CAACCTCAAGAAGAGCATCGGGCAGCGGCACGCGCAGCTCTGCCGGCGCA
TGCTCACGCCCGAGATCCAGTACCTGATGGACCTCGGCGCCAACCTGTGG
GTCACCAAGCTCTGGAAGTTCATTCGCGATTTCCTGCGGTGGTGACGTCC
CACCGCCCAGCGGCTTGCCTGCCTGCTCGCTCCCTGCAGAGGGGCTGAGC
AGGACGCCGCTGGTGCTGGCCGCCCCCAGCCCCCTCCTGGTGCCACCTCA
GAC
>pGEM.Em:AC005006.4
ACCTGTCTGAAACGGGACACGGGGTCGGAGGAACCAGGATCTAGCCTGGC
CCCAAGCGGAACTCTCTGGTGGCCCAGAGGTCGTCACTGGGGAGCCCGCC
TCCTGCCCTAGCCTCACTGGTGCGGATGTGCCGCTGCCCGCCGGAGCACC
ATGATGGCAGGATGACCTCAGCCGAAGTAGGAGCAGCAGCTGGTGGTGCT
CAGGCGGCTGGGCCCCCCGAGTGGCCCCCTGGCAGCCCTCAGGCCCTCCG
GCAGCCTGGCCGGGCCCGAGTGGCCATGGCAGCACTGGTGTGGCTGCTGG
CGGGAGCCAGCATGTCAAGCCTCAACAAGTGGATCTTCACAGTGCACGGC
TTTGGGCGGCCCCTGCTGCTGTCGGCCCTGCACATGCTGGTGGCAGCCCT
GGCATGCCACCGGGGGGCACGGCGCCCCATGCCAGGCGGCACTCGCTGCC
GAGTCCTACTGCTCAGTCTCACCTTTGGCACGTCCATGGCCTGCGGCAAC
GTGGGCCTAAGGGCTGTGCCCCTGGACCTGGCACAACTGGTTACTACCAC
CACACCTCTGTTCACCCTGGCCCTGTCGGCGCTGCTGCTGGGCCGCCGCC
ACCACCCGCTTCAGTTGGCCGCCATGGGTCCGCTCTGCCTGGGGGCCGCC
TGCAGCCTGGCTGGAGAGTTCCGGACACCCCCTACCGGCTGTGGCTTCCT
GCTCGCAGCCACCTGCCTCCGCGGACTCAAGTCGGTTCAGCAAAGTGCCC
TGCTGCAGGAGGAGAGGCTGGACGCGGTGACCCTGCTTTACGCCACCTCG
CTGCCCAGCTTCTGCCTGCTGGCGGGTGCAGCCCTGGTGCTGGAGGCTGG
CGTTGCCCCACCGCCCACTGCTGGCGACTCTCGCCTCTGGGCCTGCATCC
TGCTCAGCTGCCTCCTGTCTGTTCTCTATAACCTGGCCAGCTTCTCCCTG
CTGGCCCTCACCTCTGCCCTCACCGTCCACGTCCTGGGCAACCTCACCGT
GGTGGGCAACCTCATCCTGTCCCGGCTGTTGTTTGGCAGCCGCCTCAGTG
CCCTCAGCTACGTGGGCATCGCACTCACTCTTTCAGGAATGTTCCTTTAC
CACAACTGCGAGTTCGTGGCCTCCTGGGCTGCCCGTCGGGGGCTGTGGCG
GAGGGACCAGCCCAGCAAGGGTCTTTGAGACCTGGGGGATCTCAGGAGCC
ACCTGGGATGGCCCTGGCCTGAATCCAGCCTCCGCTGTGGCCATAGAAGG
AATGGAGAACAGGGCT
>pGEM.Em:AC005500.4.V2
GGCCACAGTTGTAAGGGATCTTGTGGCTGTCAGGATGGCAGAGGAGCAGG
AGTTCACCCAGCTCTGCAAGTTGCCTGCACAGCCCTCACACCCACACTGC
GTGAACAACACCTACCGCAGCGCACAGCACTCCCAGGCTCTGCTCCGAGG
GCTGCTGGCTCTCCGGGACAGCGGAATCCTCTTCGATGTTGTGCTGGTGG
TGGAGGGCAGACACATCGAGGCCCATCGCATCCTGCTGGCTGCGTCCTGC
GATTACTTCAGAGGAATGTTTGCTGGGGGATTGAAGGAGATGGAACAGGA
AGAGGTCCTGATCCACGGTGTGTCCTACAATGCTATGTGCCAAATCCTAC
ATTTCATATACACCTCCGAGCTGGAGCTCAGCCTGAGCAATGTACAAGAG
ACACTGGTGGCTGCCTGCCAGCTTCAGATCCCAGAAATTATCCATTTCTG
CTGTGATTTCCTCATGTCCTGGGTGGACGAAGAGAACATTCTCGATGTCT
ACCGGCTGGCAGAGCTGTTTGACTTGAGCCGCCTGACTGAGCAACTGGAC
ACCTATATCCTCAAAAACTTTGTGGCCTTCTCTCGGACTGACAAGTACCG
CCAGCTTCCATTGGAGAAGGTCTACTCCCTCCTCAGCAGCAATCGCCTGG
AGGTCTCCTGCGAGACCGAGGTATATGAGGGGGCCCTTCTCTACCATTAT
AGCCTGGAGCAGGTGCAGGCTGACCAGATCTCGCTGCACGAGCCCCCAAA
GCTCCTTGAGACAGTGCGGTTTCCGCTGATGGAAGCTGAGGTCCTGCAGC
GGCTGCATGACAAGCTGGACCCCAGCCCTTTGAGGGACACAGTGGCCAGC
GCCCTCATGTACCACCGGAACGAGAGCCTACAGCCCAGCCTGCAGAGCCC
GCAAACGGAGCTGCGGTCGGACTTCCAGTGCGTTGTGGGCTTCGGGGGCA
TTCACTCCACGCCGTCCACTGTCCTCAGCGACCAGGCCAAGTATCTAAAC
CCCTTACTGGGAGAGTGGAAGCACTTCACTGCCTCCCTGGCCCCCCGCAT
GTCCAACCAGGGCATCGCGGTGCTCAACAACTTCGTATACTTGATTGGAG
GGGACAACAATGTCCAAGGATTTCGAGCAGAGTCCCGATGCTGGAGGTAT
GACCCACGGCACAACCGCTGGTTCCAGATCCAGTCCCTGCAGCAGGAGCA
CGCCGACCTGTCCGTGTGTGTTGTAGGCAGGTACATCTACGCTGTGGCGG
GCCGTGACTACCACAATGACCTGAATGCTGTGGAGCGCTACGACCCTGCC
ACCAACTCCTGGGCATACGTGGCCCCACTCAAGAGGGAGGTGTATGCCCA
CGCAGGCGCGACGCTGGAGGGGAAGATGTATATCACCTGCGGCCGCAGAG
GGGAGGATTACCTGAAAGAGACACACTGCTACGATCCAGGCAGCAACACT
TGGCACACACTGGCTGATGGGCCTGTGCGGCGCGCCTGGCACGGCATGGC
AACCCTCCTCAACAAGCTGTATGTGATCGGGGGCAGCAACAACGATGCCG
GATACAGGAGGGACGTGCACCAGGTGGCCTGCTACAGCTGCACGTCTGGA
CAGTGGTCATCTGTCTGCCCACTCCCTGCTGGGCACGGTGAGCCTGGCAT
TGCTGTGCTGGACAACAGGATCTATGTGTTAGGTGGCCGCTCACACAACC
GCGGCAGCCGCACAGGCTACGTGCACATTTACGATGTGGAGAAGGACTGC
TGGGAGGAAGGGCCCCAGCTGGACAACTCCATCTCAGGCCTGGCGGCCTG
TGTGCTCACCCTGCCCCGCTCCCTGCTCCTTGAGCCGCCCCGCGGGACCC
CTGACCGCAGCCAGGCCGACCCGGACTTTGCCTCTGAGGTGATGAGTGTG
TCTGACTGGGAGGAGTTTGACAACTCCAGTGAGGACTAGGCTCCCTGTG
>pGEM.Em:AC005529.5.V2
CAAAGCACCTGCTCTGAGTGGCCATGGGGAAGCGATACTTCTGTGACTAC
TGCGACCGCTCCTTCCAGGACAACCTCCACAACCGCAAGAAGCACCTGAA
CGGGCTGCAGCACCTCAAGGCCAAGAAGGTCTGGTACGACATGTTCCGAG
ATGCAGCTGCCATCTTGCTGGATGAGCAGAACAAGCGGCCCTGCAGGAAG
TTTCTACTGACAGGCCAGTGCGACTTTGGCTCCAACTGCAGATTTTCCCA
CATGTCAGAGCGAGACCTGCAGGAGCTGAGCATCCAGGTGGAGGAGGAGA
GGCGAGCCAGGGAGTGGCTACTAGATGCTCCTGAGCTCCCCGAGGGCCAT
CTGGAGGACTGGCTGGAGAAGAGAGCCAAGCGGCTGAGCTCAGCCCCAAG
TAGCAGGGCTGAACCCATCAGAACCACTGTCTTCCAGTACCCCGTGGGCT
GGCCACCAGTTCAGGAGCTGCCTCCATCCCTGCGGGCACCCCCACCTGGG
GGGTGGCCTCTGCAGCCCAGAGTCCAGTGGGGCTGAGCCCCTTGCCCCCG
ACTGACCCCCACGTGGTCACTTTTCTCATCAGTCACAATAGGAAGCC
>pGEM.Em:AC006547.2
CCTCTGAGCACTTCCCTTGTGACAGGCCACTTCCCTTGTGACAGGCCCAG
GACGAGGTGGCCAGGCGGCCCCCATGGCGTCCCTGGTCTAGGCGGAGAAC
CGCCTGGGCGATGAGTGAGAACCTCGACAACGAGGGCCCGAAGCCCATGG
AGAGCTGTGGCCAGGAGAGCAGCAGTGCCCTGAGCTGCCCTACCGTCTCG
GTGCCCCCTGCAGCCCCGGCAGCCCTGGAGGAGGTGGAGAAAGAGGGCGC
TGGGGCGGCTACAGGGCCGGGGCCTCAGCCCGGGCTCTACAGCTACATCA
GGGATGACTTGTTTACCTCTGAGATCTTTAAACTGGAGCTGCAGAACGTG
CCTCGCCACGCCAGCTTCAGCGACGTCCGGCGCTTCCTGGGCCGCTTTGG
TCTGCAGCCCCACAAAACCAAACTCTTTGGGCAACCACCCTGCGCCTTTG
TGACATTCCGCAGCGCTGCAGAGAGGGACAAGGCCCTGCGCGTTTTGCAT
GGTGCCCTCTGGAAAGGCCGCCCACTCAGTGTGCGCCTGGCCCGGCCCAA
GGCCGACCCCATGGCCAGGAGGAGGCGACAGGAGGGTGAGAGTGAGCCAC
CAGTAACACGAGTGGCCGACGTGGTGACCCCTCTATGGACAGTGCCCTAT
GCTGAGCAGCTTGAGCGGAAGCAGCTGGAGTGCGAGCAGGTGCTGCAGAA
ACTTGCCAAGGAAATCGGGAGCACCAACCGTGCCTTGCTGCCCTGGCTGC
TCGAGCAGAGGCACAAGCACAACAAGGCCTGCTGCCCGCTGGAGGGGGTC
AGGCCATCACCCCAGCAGACTGAGTATCGTAATAAGTGTGAGTTTCTGGT
TGGCGTCGGGGTGGATGGGGAGGATAACACCGTGGGCTGTCGGCTCGGCA
AGTACAAGGGCGGGACGTGTGCTGTGGCAGCCCCGTTTGACACCGTGCAC
ATCCCCGAAGCCACCAAGCAGGTGGTGAAGGCCTTCCAGGAGTTCATCCG
GTCCACTCCATACTCGGCATACGACCCAGAGACGTACACAGGCCACTGGA
AGCAGCTGACTGTGCGCACCAGCCGCCGCCACCAGGCCATGGCCATTGCC
TACTTCCACCCCCAGAAGCTGAGCCCTGAGGAGCTGGCAGAGCTGAAGAC
CTCCCTAGCGCAGCACTTCACAGCAGGGCCAGGCAGGGCCAGTGGAGTGA
CCTGCCTCTACTTCGTGGAGGAGGGACAGCGAAAGACTCCTAGCCAGGAG
GGCCTGCCCCTGGAGCATGTGGCTGGGGACCGGTGCATCCACGAGGACCT
GCTAGGGCTGACCTTCCGGATCTCTCCACACGCCTTCTTCCAGGTGAACA
CACCCGCAGCCGAGGTGCTCTACACAGTCATCCAGGACTGGGCCCAATTG
GATGCGGGGAGCATGGTGCTGGACGTGTGCTGTGGCACCGGCACCATTGG
CCTGGCCCTGGCCCGGAAGGTAAAGAGGGTCATTGGGGTCGAGCTATGCC
CAGAGGCTGTGGAGGACGCCCGGGTGAACGCCCAGGACAATGAGTTGAGT
AATGTGGAGTTCCACTGCGGGAGGGCCGAGGACCTGGTGCCCACCCTGGT
GAGCAGACTGGCCTCCCAGCACCTCGTGGCCATCCTGGACCCACCCCGTG
CTGGCTTGCATTCCAAGGTGATCCTGGCCATCCGGAGAGCTAAGAACCTC
AGGCGGCTGCTGTACGTCTCATGCAACCCCCGGGCAGCCATGGGCAACTT
TGTGGACCTCTGCAGAGCCCCATCTAACCGGGTGAAGGGCATTCCCTTCC
GGCCGGTCAAGGCTGTGGCAGTGGACCTGTTCCCGCAGACCCCGCACTGT
GAGATGCTCATCCTGTTTGAGAGGGTGGAGCACCCCAATGGCACAGGGGT
CTTGGGGCCCCACAGCCCTCCAGCTCAACCCACACCAGGACCCCCAGATA
ACACCCTACAAGAAACTGGGACCTTCCCCTCATCCTAGGCCCAGGACCCA
TTATGGGGACAGGAGCTGAAGGGCTCCCAGGGCCCCAGGGGCGGGGAAGG
CATGGCTTGCTGGCCAGGATATTCAGAGGTAGGCAGCCAA
>pGEM.Em:AC006547.3.V2
GACCTGTGTCAGCAGAGCCGCCCTGCACCACCATGTGCATCATCTTCTTT
AAGTTTGATCCTCGCCCTGTTTCCAAAAACGCGTACAGGCTCATCTTGGC
AGCCAACAGGGATGAATTCTACAGCCGACCCTCCAAGTTAGCTGACTTCT
GGGGGAACAACAACGAGATCCTCAGTGGGCTGGACATGGAGGAAGGCAAG
GAAGGAGGCACATGGCTGGGCATCAGCACACGTGGCAAGCTGGCAGCACT
CACCAACTACCTGCAGCCGCAGCTGGACTGGCAGGCCCGAGGGCGAGGTG
AACTTGTCACCCACTTTCTGACCACTGACGTGGACAGCTTGTCCTACCTG
AAGAAGGTCTCTATGGAGGGCCATCTGTACAATGGCTTCAACCTCATAGC
AGCCGACCTGAGCACAGCAAAGGGAGACGTCATTTGCTACTATGGGAACC
GAGGGGAGCCTGATCCTATCGTTTTGACGCCAGGCACCTACGGGCTGAGC
AACGCGCTGCTGGAGACTCCCTGGAGGAAGCTGTGCTTTGGGAAGCAGCT
CTTCCTGGAGGCTGTGGAACGGAGCCAGGCGCTGCCCAAGGATGTGCTCA
TCGCCAGCCTCCTGGATGTGCTCAACAATGAAGAGGCGCAGCTGCCAGAC
CCGGCCATCGAGGACCAGGGTGGGGAGTACGTGCAGCCCATGCTGAGCAA
GTACGCGGCTGTGTGCGTGCGCTGCCCTGGCTACGGCACCAGAACCAACA
CTATCATCCTGGTAGATGCGGACGGCCACGTGACCTTCACTGAGCGTAGC
ATGATGGACAAGGACCTCTCCCACTGGGAGACCAGAACCTATGAGTTCAC
ACTGCAGAGCTAACCCCACCTCTGGGCCTGGCCAGTGGGCTCCTGGGGGG
CCCTGCCTTGAGGGGCACTGTGGACAGGAAACCTTCCTTTGCCATACTGC
ATTGCACTGCCCGTGGCTTGGCCAGCATCCCCCGGATCAGGGCCCTGTGG
TTTGCGTGTTACCCATCTGTGT
>pGEM.Em:AC006547.4.V3
CAGCGGACTTGTGCATGTTAGCTGTGTAGATTTATGTGAGGGCTTGTAAA
ACTCTGGTCTTGTAAACTAGTCTTAAGCGCTTTTAATATGGAGACAGATG
AGAGCCCCTCTCCGCTCCCGTGTGGGCCCGCAGGAGAAGCGGTGATGGAG
AGCCGAGCTCGCCCCTTCCAAGCGCTGCCCCGTGAGCAGTCTCCACCACC
TCCCCTGCAAACGTCCAGTGGTGCAGAGGTAATGGACGTTGGCTCTGGTG
GTGATGGACAGTCCGAACTCCCTGCTGAGGACCCCTTCAACTTCTACGGA
GCTTCTCTTCTCTCCAAAGGATCCTTCTCTAAGGGCCGCCTCCTCATAGA
CCCGAACTGTAGTGGCCACAGCCCGCGCACCGCCCGGCACGCACCTGCGG
TCCGGAAGTTCTCCCCTGACCTTAAGTTGCTTAAGGATGTAAAGATTAGC
GTGAGCTTTACCGAGAGCTGCAGGAGTAAGGACAGGAAGGTGCTGTACAC
AGGAGCAGAGCGCGACGTGCGGGCGGAGTGCGGTCTGCTCCTTAGCCCTG
TCAGTGGGGACGTGCATGCTTGTCCCTTTGGCGGGAGTGTTGGTGACGGG
GTAGGCATAGGGGGTGAGAGTGCTGATAAGAAGGATGAGGAGAATGAGCT
GGATCAGGAAAAGAGAGTGGAGTATGCAGTGCTCGATGAGTTAGAAGATT
TTACTGACAATTTGGAGCTAGATGAAGAAGGAGCAGGCGGGTTCACGGCT
AAAGCAATCGTTCAGAGAGACAGAGTGGATGAAGAGGCCTTGAATTTCCC
CTACGAGGATGACTTTGACAACGATGTGGATGCTCTGCTGGAAGAAGGCC
TTTGTGCCCCCAAAAAGAGGCGAACAGAGGAAAAATATGGCGGAGACAGC
GACCATCCGTCCGATGGAGAGACAAGTGTGCAGCCGATGATGACCAAGAT
TAAAACAGTGCTCAAAAGTCGTGGCCGCCCACCTACAGAGCCGCTGCCCG
ACGGGTGGATCATGACATTCCATAACTCTGGAGTCCCGGTGTACCTACAC
AGAGAGTCTCGGGTGGTCACCTGGTCCAGGCCATACTTCTTGGGAACGGG
AAGCATACGGAAACACGACCCTCCTCTGAGTAGCATCCCTTGTCTGCATT
ATAAGAAAATGAAGGACAACGAGGAACGGGAGCAAAGCAGTGACCTCACC
CCTAGTGGGGATGTGTCCCCCGTCAAGCCCCTGAGCCGATCTGCAGAGCT
GGAGTTTCCCCTGGATGAGCCTGACTCTATGGGTGCTGACCCGGGGCCCC
CGGACGAGAAAGACCCACTAGGGGCTGAGGCAGCCCCTGGGGCCCTGGGG
CAGGTGAAGGCCAAAGTCGAGGTGTGCAAAGATGAATCCGTTGATCTCGA
GGAATTTCGAAGCTACCTGGAGAAGCGTTTTGACTTTGAGCAAGTTACTG
TGAAAAAATTCAGGACTTGGGCTGAGCGGCGGCAATTCAATCGGGAAATG
AAGCGGAAGCAGGCGGAGTCCGAGAGGCCCATCTTGCCAGCCAATCAGAA
GCTCATTACTTTATCAGTGCAAGATGCACCCACAAAGAAAGAGTTTGTTA
TTAACCCCAACGGGAAATCCGAGGTCTGCATCCTGCACGAGTACATGCAG
CGTGTCCTCAAGGTCCGCCCTGTCTATAATTTCTTTGAATGTGAGAACCC
AAGTGAGCCTTTTGGTGCCTCGGTGACCATTGATGGTGTGACTTACGGAT
CTGGAACTGCAAGCAGCAAAAAACTTGCGAAGAATAAAGCTGCCCGAGCT
ACACTGGAAATCCTCATCCCTGACTTTGTTAAACAGACCTCTGAAGAGAA
GCCCAAAGACAGTGAAGAACTCGAGTATTTTAACCACATCAGCATCGAGG
ACTCGCGGGTCTACGAGCTGACCAGCAAGGCTGGGCTGTTGTCTCCATAT
CAGATCCTCCACGAGTGCCTTAAAAGAAACCATGGGATGGGTGACACGTC
TATCAAGTTTGAAGTGGTTCCTGGGAAAAACCAGAAGAGTGAATACGTCA
TGGCGTGTGGCAAGCACACAGTGCGCGGGTGGTGTAAGAACAAGAGAGTT
GGAAAGCAGTTAGCCTCACAGAAGATCCTTCAGCTGCTGCACCCACATGT
CAAGAACTGGGGGTCTTTACTGCGCATGTATGGCCGTGAGAGCAGCAAGA
TGGTCAAGCAGGAGACATCGGACAAGAGTGTGATTGAGCTGCAGCAGTAT
GCCAAGAAGAACAAGCCCAACCTGCACATCCTCAGCAAGCTCCAAGAGGA
GATGAAGAGGCTAGCTGAGGAAAGGGAGGAGACTCGAAAGAAGCCCAAGA
TGTCCATTGTGGCGTCCGCCCAGCCTGGCGGTGAGCCCCTGTGCACCGTG
GACGTGTGAGGGAGGTGGCACGGGCCAGGGCGCGGGGGCCGCCAGCCGCA
CTTCTGAGGAGACCAGCAGTCAT
>pGEM.Em:AC006547.5
CTGTTCCCGTCTACAATGGCATCATCTTCCTCTTTGTCCTGGCCAACTTC
AGCATGGCCACTTTCATGGACCCTGGTGTTTTCCCCCGAGCGGATGAGGA
TGAGGACAAGGAGGACGACTTCCGGGCTCCGCTGTACAAGAACGTGGATG
TGCGAGGTATCCAGGTCCGCATGAAGTGGTGTGCCACGTGCCACTTCTAC
CGCCCGCCGCGCTGCTCCCACTGCAGCGTCTGTGACAACTGTGTAGAGGA
CTTTGACCACCACTGCCCCTGGGTCAACAACTGCATCGGGCGTCGAAACT
ATCGCTACTTCTTCCTGTTCCTGCTGTCACTCAGTGCACACATGGTGGGC
GTCGTGGCCTTCGGCCTGGTCTACGTGCTGAACCACGCTGAGGGGCTGGG
AGCCGCGCACACCACCATCACCATGGCTGTCATGTGTGTGGCCGGCCTCT
TCTTCATCCCTGTCATTGGCCTCACTGGCTTCCATGTGGTGCTGGTCACT
CGGGGGCGCACCACCAACGAGCAGGTGACTGGGAAGTTCCGCGGGGGTGT
GAACCCTTTCACCCGAGGCTGCTGTGGGAATGTGGAGCACGTGCTGTGTA
GCCCCCTGGCGCCCCGGTACGTGGTGGAGCCACCCCGGCTGCCGCTCGCG
GTGAGTTTGAAGCCGCCTTTCCTTAGGCCTGAACTCCTGGACCGAGCTGC
ACCGCTCAAGGTCAAGCTTAGTGACAACGGGCTGAAGGCTGGCCTGGGCC
GTAGCAAGTCCAAGGGCAGCCTGGACCGGCTGGATGAGAAGCCACTGGAC
TTGGGGCCACCACTGCCCCCCAAGATAGAGGCTGGCACGTTCAGCAGTGA
CCTGCAGACCCCGCGCCCAGGCAGTGCTGAGAGTGCCCTGTCGGTGCAGA
GGACCAGCCCCCCGACACCTGCCATGTACAAGTTTAGGCCGGCTTTCCCC
ACGGGTCCCAAGGTGCCCTTCTGTGGACCAGGCGAGCAGGTTCCAGGCCC
TGATTCCCTGACCCTGGGGGACGACAGCATCCGTAGCCTGGACTTTGTGT
CCGAGCCGAGCCTGGACCTCCCTGACTATGGGCCAGGGGGCCTGCATGCA
GCCTACCCGCCATCCCCACCGCTCAGCGCCTCTGATGCCTTCTCGGGCGC
TTTGCGCTCCCTGAGCCTCAAGGCCTCGAGCCGGCGGGGCGGGGATCATG
TGGCCCTGCAGCCCCTGCGCTCTGAGGGGGGGCCCCCCACGCCCCACCGT
AGCATTTTTGCCCCCCATGCACTGCCCAACCGCAACGGCAGCCTGTCCTA
TGACAGCCTGCTCAATCCTGGCTCGCCTGGTGGCCAcGCCTGCCCTGCCCA
CCCAGCAGTTGGCGTGGCCGGATACCACTCACCCTACCTGCATCCTGGGG
CAACGGGCGACCCGCCACGGCCCCTACCCCGCAGCTTCAGCCCCGTGCTG
GGCCCCCGCCCCCGGGAGCCCTCGCCTGTGCGCTACGACAACCTGTCCAG
GACCATCATGGCATCCATCCAGGAGCGCAAGGACAGGGAGGAGCGTGAGC
GCCTGCTGCGCTCCCAGGCCGACTCACTCTTCGGCGACTCAGGCGTCTAT
GACGCTCCCAGCTCCTACAGCCTGCAGCAGGCCAGTGTGCTGTCCGAGGG
CCCCCGAGGTCCCGCGCTGCGCTATGGCTCCAGAGACGACcTTGTGGCTGG
GCCCGGCTTCGGTGGCGCCCGCAACCCTGCCCTGCAGACGTCACTGTCCT
CGCTGTCCAGCTCCGTGAGCCGTGCACCGCGGACGTCGTCCTCCTCCCTG
CAGGCTGATCAGGCCAGCAGCAACGCCCCGGGGCCCCGGCCCAGCAGTGG
CTCACACAGGTCACCTGCACGCCAGGGCCTGCCCTCCCCGCCCGGCACTC
CCCACTCACCATCCTACGCGGGCCCCAAAGCTGTCGCCTTCATCCACACG
GACCTCCCAGAGCCACCGCCCTCGCTGACCGTGCAGAGGGACCACCCTCA
GCTGAAGACTCCCCCAAGTAAGCTTAATGGGCAGTCCCCGGGCCTGGCCC
GGCTGGGACCTGCCACCGGCCCCCCAGGGCCCTCTGCCAGCCCTACACGG
CACACGCTGGTTAAGAAGGTGTCCGGCGTGGGTGGGACCACCTACGAGAT
CTCGGTGTGAGGACTGACTGCCACACATCCGCCATGGTGCCACGGGGACC
AGGACCCCACAGCGCACCCCCCCTCCCCACCAACTTCTCTGCCCCAGGGA
CCCGAGGCCACCCCAGCCTGGTGTGGACCCATCGGCGGGAGAGAGTGCCA
CGCCTCCACAGCTTGCCCCAAGCGCTCTGCCTGCCCGTCCACTCATCTGC
CCATG
>pGEM.Em:AC006547.7
TTGAGGAAAGGAGAGGCTAAAAATTCTGCCTTCTCTCCTAAAGCCAGCCG
GGCTCTTTATGGTGGGGGAAGGAAGGATTTGTTTATTTGCACTCTTCTGA
AATAAAAGTTCTCTATCCTCCCTCCTGGCTGGAGTTGGGAGGGCCCCATG
GGTGGGCTCTGAGATGTGGCACACGGTACCCAGGGCAGGGCTGGGAAGGG
TGGGGTGCAGGGGCCTCCCTGGCTGCAGGGCCCACCCACCAGGTGCCTGG
GCTTGCTGCACTGAGCAGGCATGGGCTCTGGCCCCCCTCACTGTCCCTTC
CAGGCCCAGCCTGTGTTCAGGGCCCAGGACAGGGTCTGGCCAGCAGGCCC
CAGGCCTCCAAGATGTTCTCAGCCTCTGGAGTGTGTGTGATGATGAGCAC
TCATGGAGCTTCCTGTATGCTGGGCCCTGGGCTTCTGAGAGGGCCACCGG
GTGGCGACTGAGTCACGAGGTGGAGGGCCAGTCCCAGGGACTCCAGGTGA
CCTCGTGTCGGCACCACGCCCTTCTCCCATGGGCAGTCCTGGGCGCCCCT
TCCTGGCCTTGGGCCCAGTGGCCTGTGGCCTGACCCCGTCCACTCCTGCT
TGGTTGT
>pGEM.Em:AC007050.6
GCAGGCGGCCGCGAATTCACTAGTGATTTCGTGGAGTTCTTCCCTGGTTT
GTCCATATGATGAACAACACTGATTTTCTGATGTTGAACAATCCCTGGAA
TAAACTCTGTTTGGTTTCCATGGATTTCTGTTTCCCTTTAGATTTTGTTA
GTAATTTATTTTGGATTTTTGCATCCAAGTTCATAATTGTAACTGGACAA
ATAAAGGCAGATTTTAAAAGGACAAGTTGGGAGGCTAAGGCGGAAGGATC
ACTTGAGCCTGGGAGATTGAAGCTGCAGCTAGCTTCGATTGTTCCACTGT
ACTCCAGCCTGGTGACAGCAGGACCTGCCTCTAAAATAATAATACTTAAA
AGGACGAGTTTACCTACAGTCTCACCAAGCAATGAAAGAGCTTATCTTCT
TCCTGTTTCCTTTACGGATCTTGCTCATGTATTTTATCTTAGTTACTTTA
GCATAAATGCTAAATCAAATTCTTTTTCACTAGACATCATAATAGCTCTA
GGCATACCACATAATACCCAAGCACATTTTAATCATTAAAATTGTTTCCT
TTTTTTGTGGCTACTGTAACCACTTCAGCGAACCAT
>pGEM.Em:AC007663.1
ACGACTTTCAGTCCCCGACGCGCCCCGCCCAACCCCTACGATGAAGAGGG
CGTCCGCTGGAGGGAGCCGGCTGCTGGCATGGGTGCTGTGGCTGCAGGCC
TGGCAGGTGGCAGCCCCATGCCCAGGTGCCTGCGTATGCTACAATGAGCC
CAAGGTGACGACAAGCTGCCCCCAGCAGGGCCTGCAGGCTGTGCCCGTGG
GCATCCCTGCTGCCAGCCAGCGCATCTTCCTGCACGGCAACCGCATCTCG
CATGTGCCAGCTGCCAGCTTCCGTGCCTGCCGCAACCTCACCATCCTGTG
GCTGCACTCGAATGTGCTGGCCCGAATTGATGCGGCTGCCTTCACTGGCC
TGGCCCTCCTGGAGCAGCTGGACCTCAGCGATAATGCACAGCTCCGGTCT
GTGGACCCTGCCACATTCCACGGCCTGGGCCGCCTACACACGCTGCACCT
GGACCGCTGCGGCCTGCAGGAGCTGGGCCCGGGGCTGTTCCGCGGCCTGG
CTGCCCTGCAGTACCTCTACCTGCAGGACAACGCGCTGCAGGCACTGCCT
GATGACACCTTCCGCGACCTGGGCAACCTCACACACCTCTTCCTGCACGG
CAACCGCATCTCCAGCGTGCCCGAGCGCGCCTTCCGTGGGCTGCACAGCC
TCGACCGTCTCCTACTGCACCAGAACCGCGTGGCCCATGTGCACCCGCAT
GCCTTCCGTGACCTTGGCCGCCTCATGACACTCTATCTGTTTGCCAACAA
TCTATCAGCGCTGCCCACTGAGGCCCTGGCCCCCCTGCGTGCCCTGCAGT
ACCTGAGGCTCAACGACAACCCCTGGGTGTGTGACTGCCGGGCACGCCCA
CTCTGGGCCTGGCTGCAGAAGTTCCGCGGCTCCTCCTCCGAGGTGCCCTG
CAGCCTCCCGCAACGCCTGGCTGGCCGTGACCTCAAACGCCTAGCTGCCA
ATGACCTGCAGGGCTGCGCTGTGGCCACCGGCCCTTACCATCCCATCTGG
ACCGGCAGGGCCACCGATGAGGAGCCGCTGGGGCTTCCCAAGTGCTGCCA
GCCAGATGCCGCTGACAAGGCCTCAGTACTGGAGCCTGGAAGACCAGCTT
CGGCAGGCAATGCGCTGAAGGGACGCGTGCCGCCCGGTGACAGCCCGCCG
GGCAACGGCTCTGGCCCACGGCACATCAATGACTCACCCTTTGGGACTCT
GCCTGGCTCTGCTGAGCCCCCGCTCACTGCAGTGCGGCCCGAGGGCTCCG
AGCCACCAGGGTTCCCCACCTCGGGCCCTCGCCGGAGGCCAGGCTGTTCA
CGCAAGAACCGCACCCGCAGCCACTGCCGTCTGGGCCAGgCAggCAGCG
GGGGTGGCGGGACTGGTGACTCAgAAGGCTCAGGTGCCCTACCCAGCC
TCACCTGCAGCCTCACCCCCCTGGGCCTGGCGCTGGTGCTGTGGACAGTG
CTTGGGCCCTGCTGACCCCCAGCGGACACAAGAGCGTGCTCAGCAGCCAG
GTGTGTGTACATACGGGGTCTCTCTCCACGCCGCCAAGCCAGCCGGGCGG
CCGACTCCCGTGGGGCAGGCCAGGCCAGGTCCTCCCTGATGGACGCCTG
CCGCCCGCCACCTCCATCTCCACCCCATCATGTTTACA
>pGEM.Em:AC007663.3
GCGGCTAGCGGGCGTCCGCGCCATGGAGCGCTACGCGGCCGCCTTGGAGG
AGGTGGCGGACGGTGCCCGGCAGCAGGAGCGACACTACCAGTTGCTGTCG
GCGCTACAGAGCCTGGTGAAGGAGTTGCCCAGCTCTTTCCAGCAGCGCCT
GTCCTACACCACGCTCAGCGACCTGGCCCTGGCGCTTCTCGACGGCACCG
TGTTCGAAATCGTGCAGGGGCTACTGGAGATCCAGCACCTCACCGAAAAG
AGCCTGTACAACCAGCGCCTGCGCCTACAGAACGAGCACCGAGTGCTCAG
GCAGGCGCTGCGGCAGAAGCACCAGGAAGCCCAGCAGGCCTGCCGGCCCC
ACAACCTGCCTGTGGTTCAGGCGGCTCAGCAGCGAGAACTAGAGGCCGTG
GAACACCGGATCCGTGAGGAGCAGCGGGCGATGGACCAGAAGATCATCCT
GGAGCTGGACCGGAAGGTGGCTGACCAGCAGAGCACACTGGAGAAGGCGG
GGGTGGCTGGCTTCTACGTGACCACCAACCCACAGGAGCTGATGCTGCAG
ATGAACCTGCTGGAACTCATCCGAAAGCTGCAGCAGAGGGGCTGCCGGGC
AGGGAATGCAGCCCTGGGACTGGGAGGTCCCTGGCAGTCGCCTGCTGCC
CAGTGTGACCAGAAAGGCAGCCCTGTCCCACCATAGCCACAGGCAGCAGA
AGTCTGGGCAGAGTTCATCTTCTTGACCTTTGGCCACTGCCTTCCCAgCTG
CCCGCAGGGGGTTCCCCCTGCTGAGGAGAGACCAGGTGGACCCCAGCTGC
CTGTCACCCTTCATCTGGGACTTGCTGTCAAACCCTAGGATAGTCTCATA
AAGGGGAGGCTGGGCCAGCCTGCTGCTGTCTGCTTCAGGACCAGGCAGAG
AGT
>pGEM.Em:AC008101.3
CTTGGACCCGGACTCGTTATGAAGAGCGATTCTTCGACCTCTGCAGCCCC
CCTCAGGGGGCTCGGGGGACCCCTGCGCAGCAGCGAGCCGGTGCGCGCGG
TCCCGGCCCGGGCGCCGGCCGTGGACCTTCTGGAGGAGGCGGCCGACCTC
CTGGTGGTGCACCTGGACTTCCGGGCGGCGCTGGAGACCTGCGAGCGGGC
CTGGCAGAGTCTGGCCAACCACGCCGTGGCAGAGGAACCCGCGGGCACCT
CATTGGAGGTGAAGTGCTCCCTGTGTGTTGTGGGGATCCAGGCCCTGGCA
GAAATGGATCGGTGGCAAGAAGTCCTCTCCTGGGTCCTTCAGTATTACCA
GGTCCCTGAAAAGCTACCCCCCAAAGTCCTGGAGCTGTGCATTCTTTTAT
ACAGCAAAATGCAAGAGCCTGGAGCTGTGCTGGATGTGGTGGGTGCCTGG
CTCCAAGACCCAGCCAATCAAAACCTTCCAGAATATGGAGCCTTGGCAGA
ATTTCACGTGCAGCGGGTGCTGCTGCCTCTGGGCTGCTTATCGGAGGCTG
AGGAGCTAGTGGTGGGCTCTGCAGCCTTTGGTGAGGAGCGGCGACTGGAT
GTACTTCAGGCCATTCACACAGCGAGGCAGCAGCAGAAACAGGAACACTC
AGGCTCTGAGGAGGCCCAGAAGCCAAACCTGGAAGGCTCTGTCTCCCACA
AGTTCCTGTCACTACCGATGTTGGTTCGCCAGCTTTGGGACTCTGCGGTG
AGCCACTTCTTTTCTCTGCCCTTCAAAAAGAGTCTCCTGGCTGCCTTGAT
CCTCTGTCTCCTGGTGGTGAGATTTGATCCAGCTTCCCCTTCCTCCCTGC
ACTTCCTCTACAAGCTGGCCCAGCTCTTCCGCTGGATCCGGAAGGCTGCA
TTTTCTCGCCTCTACCAGCTCCGCATCCGTGACTGAGGGTCCCTGCGCAC
CACAGCCTCTCTGCTCCTCACGTCCGTGGCCACAGAAGCAGAGCGACACA
TCCACAG
>pGEM.Em:AC008101.5
TCTGTAGAATGGGCACACGATGAGCGACCACCCTCTCGGAGACAAACCAC
TGATGAAAGCGAGGTGTAAAGCTCCTTGTGGGCAATCTGGGAAGGACAGA
ACTCCTGAGACCTTGAGCCCCACCACAAGAGCGCCCGGAAATCGGTTCAT
TTCCGAGCCCAGCACGTACGTGCCCGCGGGTTCCTCTGCCACGGCGTGGT
TGGCCAGACTCTGCCAGGCCCGCTCGCAGGTCTCCAGCGCCGCCCGGAAG
TCCAGGTGCACCACCAGGAGGTCGGCCGCCTCCTCCAGAAGGTCCACGGC
CGGCGCCCGGGCCGGGACCGCGCGCACCGGCTCGCTGCTGCGCAGGGGTC
CCCCGAGCCCCCTGAGGGGGGCTGCAGAGGTCGAAGAATCGCTCTTCATA
ACGAGTCCGGGTCCAAGGCCCAGGTCCTCAGACGTCGGAGTGACCGCCTC
CCCAGAGGCTCCGGGATATCCCGAGTTGGCCTGGGCGAAGAGGGAGAGTC
CTCATCTCTTTGCCCACACCCCTTCCCGAGGTCGATTCCCCGAGAAGGAA
AAGGAAGGGGCCTATCTGAGGCAAAAGCTGGGCTCGCCTGGAGGCTGGGG
AAGCAGTTTACACGTCAGATTTGCAGGATTCTTGCATCCCTGGAATACCT
GGCCCTAGCTTCTCCGGCCCCGCGACACGTGCAGGAACTGCCTCAGCTCC
GGGCTCCTGGTTACGATCAAA
>pGEM.Em:AC016026.2
TGAGAGTGAGGCAGCATGGAGGAGAGGAAGCATGAGACCATGAACCCAGC
TCATGTCCTCTTTGACCGGTTTGTCCAGGCCACCACCTGCAAGGGAACCC
TCAAGGCTTTCCAGGAGCTCTGTGACCACCTGGAACTAAAGCCAAAGGAC
TACCGCTCCTTCTATCACAAGCTCAAGTCCAAGCTTAACTACTGGAAAGC
CAAAGCCCTCTGGGCAAAATTGGACAAACGGGGCAGTCACAAAGACTACA
AAAAGGGAAAAGCGTGCACTAACACCAAGTGTCTCATCATTGGGGCTGGC
CCCTGTGGTCTCCGTACAGCCATCGACTTATCCTTACTGGGGGCCAAGGT
GGTTGTTATTGAGAAACGAGATGCCTTCTCCCGCAACAACGTCTTGCATC
TCTGGCCATTCACCATACATGATCTACGAGGTCTGGGTGCCAAGAAGTTC
TATGGCAAGTTCTGTGCTGGAGCCATCGACCATATCAGTATCCGTCAGCT
CCAACTAATACTTTTGAAAGTAGCCTTGATCCTAGGCATTGAAATCCACG
TCAATGTGGAATTCCAAGGACTTATACAGCCTCCTGAGGACCAAGAGAAT
GAACGGATAGGCTGGCGGGCACTGGTGCACCCCAAGACTCATCCTGTGTC
AGAGTATGAATTTGAAGTGATCATCGGTGGGGATGGTCGGAGGAACACCT
TGGAAGGGTTTCGTCGGAAAGAATTCCGTGGCAAACTGGCCATCGCCATC
ACGGCAAATTTTATCAACCGAAATACAACAGCAGAAGCTAAAGTGGAAGA
GATCAGTGGTGTGGCTTTTATATTCAACCAAAAATTTTTCCAGGAACTGA
GGGAAGCCACAGGTATTGACTTGGAGAACATCGTTTACTACAAAGATGAC
ACACACTATTTCGTTATGACAGCCAAAAAGCAGAGTTTGCTGGACAAAGG
AGTGATACTACATGACTACGCCGACACAGAGCTCCTGCTTTCCCGAGAAA
ACGTGGACCAGGAGGCTCTGCTCAGCTATGCCAGGGAGGCGGCAGACTTC
TCTACCCAGCAGCAGCTGCCGTCTCTGGATTTTGCCATCAATCACTATGG
GCAGCCCGATGTGGCCATGTTTGACTTCACTTGTATGTATGCCTCCGAGA
ACGCCGCCTTGGTGCGGGAGCAGAACGGACACCAGTTACTAGTGGCTCTG
GTCGGGGACAGCCTCCTAGAGCCTTTCTGGCCAATGGGAACAGGAATAGC
CCGGGGCTTTCTAGCTGCTATGGACTCTGCCTGGATGGTCCGAAGTTGGT
CTCTAGGAACGAGCCCTTTGGAAGTGCTGGCAGAGAGGGAAAGTATTTAC
AGGTTGCTGCCTCAGACCACCCCTGAGAATGTGAGTAAGAACTTCAGCCA
GTACAGTATCGACCCTGTCACTCGGTATCCCAATATCAACGTCAACTTCC
TCCGGCCAAGCCAGGTGCGCCATTTATATGATACTGGCGAAACAAAAGAT
ATTCACCTGGAAATGGAGAGCCTGGTGAATTCCCGAACCACCCCCAAATT
GACTCGCAATGAGTCTGTAGCTCGTTCAAGCAAACTGCTGGGTTGGTGCC
AGAGGCAGACAGATGGCTATGCAGGGGTAAACGTGACAGATCTCACCATG
TCCTGGAAAAGTGGCTTGGCCCTTTGTGCAATTATCCATAGATACCGCCC
TGACCTGATAGATTTTGATTCTTTGGATGAGCAAAATGTGGAGAAGAATA
ACCAACTGGCCTTTGACATTGCTGAGAAGGAATTGGGCATTTCTCCCATC
ATGACAGGCAAAGAAATGGCCTCCGTGGGGGAGCCTGATAAGCTGTCCAT
GGTGATGTACCTGACTCAGTTCTACGAGATGTTTAAGGACTCCCTCCCCT
CTAGCGACACCTTGGACCTAAATGCCGAGGAGAAAGCAGTCCTGATAGCC
AGCACCAGATCCCCTATCTCCTTCCTAAGCAAACTTGGCCAGACCATCTC
TCGGAAGCGTTCTCCCAAGGATAAAAAGGAAAAGGACTTGGATGGTGCTG
GGAAGAGGAGAAAGACCAGTCAATCAGAGGAGGAGGAAGCTCCTCGGGGC
CACAGAGGAGAAAGACCGACCCTGGTGAGCACTCTGACAGACAGGAGGAT
GGACGTTGCCGTTGGGAACCAGAACAAAGTGAAGTACATGGCGACCCAGC
TGCTGGCCAAATTTGAAGAGAATGCGCCCGCACAGTCCATCGGCATACGG
AGACAGGGCTCCATGAAGAAGGAGTTCCCACAGAACCTGGGAGGCAGCGA
CACATGCTACTTCTGCCAGAAGCGGGTCTACGTGATGGAGAGGCTGAGTG
CCGAGGGCAAGTTCTTCCACCGGAGCTGCTTCAAGTGCGAGTACTGCGCC
ACCACCCTGCGCCTCTCGGCCTACGCCTACGACATCGAGGATGGTAAATT
CTACTGTAAGCCACACTACTGCTATCGACTCTCTGGCTACGCACAAAGGA
AGAGACCGGCAGTGGCTCCCCTGTCTGGAAAGGAGGCCAAAGGACCCCTG
CAGGATGGCGCCACCACAGATGCAAACGGACGGGCCAACGCCGTGGCCAG
CTCCACTGAGAGAACCCCAGGTTCAGGCGTGAACGGCCTGGAGGAGCCCA
GCATCGCCAAGCGACTGAGGGGCACCCCAGAGCGGATCGAGCTGGAGAAC
TACCGCCTGTCCCTGAGGCAGGCTGAGGCACTGCAGGAGGTACCGGAGGA
GACTCAGGCCGAGCACAACCTGAGCAGCGTGCTGGACACGGGCGCCGAGG
AGGACGTCGCCAGCAGGTCAGCACGCAGGGCTGCAGGGCGCCCACCCGCC
ACACGGCCCTAAGAGCCTCCTCACCTCTGTGTGTCTCGGTTTCTTCTCAG
TGAAGGGAGGCCTCCTGTCTTTCCTGCTGCCCGCAGTCCATTCTCCCCAG
TCCCTTTTAGGTT
>pGEM.Em:AP000346.6
GAGTGGAGAGGCATGGAGAGGCCCCATGGGGAATATACTGACCTGTTGTA
TCAACTCCCACTGTGGCTGGCCCAGGGGGAAGGACGCACCCTGTTATGAA
TCTGATACTGATATTTATGAGACTGTGGCTGCTGCAACATCAGAATCCAC
TACTGTAGAGCCTGGCAAGCTGGATGTGGGAGCCACGGAGGGCCAAGACC
TGCAGCACATCAGCAACCAAAAGATGCCCACAGGTCCCCCTGAGGACCGC
CTGAGTTTAAAATTTCTGCCATCAAGTGAGGAAGACAATGATGATGCCAA
GATTTTACCATCACCTGTCCAGGGTTCTTCTGAGGACAACCTGAGTTTAG
TATGCCTACCACGAAGTGAAGATGATGACTGTGATGATGATGATGATGAT
GCCCAGATTTTACCGTCACGTGTCCAGGGTGGCTGTTACCGGTTTGATAG
CAGTTCTTGTTCTTCTGAGGACAACCTGAGTTTAGTATGCCTACCACGAA
GTGAAGATGATGACTGTGATGATGATGATGATGATGCCCAGATTTTACCG
TCACCTGTCCAGGCTTGTTCTGAAGATAGCCTGTTTTTAAGATGCTCACT
GAGACACAAAGATGAAGAAGAAGAAGATGATGATGACATCCACATAACAG
CTCGGATAGAAAGTGACTTGACGCTGGAGAGTCTAAGTGATGAAGAGATT
CATCCAGGGTGAAGCCCTTCTGTGGAGCTGACCAGGGTGCTGACCCAAAG
GGCAGGCCAGCGCGTGCTGCAGGGTCCCCAGCTTTGCCCCTGGAGGTCTC
AATCCTCTCTACATTCTGAGGAAAACTCTTGGTCCCAGCAGAGA
>pGEM.Em:AP000348.3.V2
GTCTCTGCTCCACGCTTTTCCTTAGTTGGGGAATCGAGAGTTGGGGGATC
AAAGCCCCCCACATCTCCCTCACCCGCTGCAGCTATGTTTATCAAGGTGA
TGTTTGGGGCTGGCTGCTCGGTGCTGGTGAACACCTCTTGCAGGCTGGTG
AACCTCACCGCCCACCTGAGGCAGAAAGCAGGGTTGCCCCCAGATGCGAC
CATTGCTCTCCTGGCTGAGGATGGCAACCTAGTGAGCCTGGAGGAGGACC
TGAAGGAAGGGGCTTCCCGGGCCCAGACCATGGGCAACTCCCTACTGAAG
GAGCGAGCCATATATGTCCTCGTTCGGATCATCAGTAAGGTGGCCCAAGA
GGGAGAGGACATGGCCTCCACCCGCTATGAGTCCCTATTGGAGAACCTGG
ATGACCATTACCCAGAGCTGGCAGGTGCAAACAGACAACAACCCAGCAGG
ACTCCTCTTGCAGAATCTGGAATTGCTGAGAAGTTGCATCAGCAAGAGGG
GCAAGGGCCCTGATTAAGGGGATGGATTGCACACTGTAGTGAGACATCCA
TCCTGACCCCACCTCATCAGCCAGGGAGCTCCCTGAAGACAGGCCATCGA
GAGAGGCACACAACAGGCT
>pGEM.Em:AP000350.1
GCGTGCTTGAGAAGGTTCAATGGCGTGGCAGGGACTAGCGGCCGAGTTCC
TGCAGGTGCCGGCGGTGACGCGGGCTTACACCGCAGCCTGTGTCCTCACC
ACCGCCGCGGTGCAGCTGGAGCTCCTCAGCCCCTTTCAACTCTACTTCAA
CCCGCACCTTGTGTTCCGGAAGTTCCAGGTCTGGAGGCTCGTCACCAACT
TCCTCTTCTTCGGGCCCCTGGGATTCAGCTTCTTCTTCAACATGCTCTTC
GTGTTCCGCTACTGCCGCATGCTGGAAGAGGGCTCCTTCCGCGGCCGCAC
GGCCGACTTCGTCTTCATGTTTCTCTTCGGGGGCGTCCTTATGACCCTGC
TGGGACTCCTGGGCAGCCTGTTCTTCCTGGGCCAGGCCCTCATGGCCATG
CTGGTGTACGTGTGGAGCCGCCGCAGCCCTCGGGTGAGGGTCAACTTCTT
CGGCCTGCTCACTTTCCAGGCACCGTTCCTGCCTTGGGCGCTCATGGGCT
TCTCGCTGCTGCTGGGCAACTCCATCCTCGTGGACCTGCTGGGGATTGCG
GTGGGCCATATCTACTACTTCCTGGAGGACGTCTTCCCCAACCAGCCTGG
AGGCAAGAGGCTCCTGCAGACCCCTGGCTTCCTGGGACTTCAGAGCAGCA
AGGCCCCAGCTGGCAGTAGCCTGACCATCTGGACACAGCAGAGCCAGGGC
GGCCCAGGGACGGCAGGAGAGCTCGCGGCACCTTCCTGAGGCCAAGCAAG
GGGAGCAGGGTTAGGGCTGTTCCTGAAAGGCAGAGAGCCTCTGCCCTGAG
CCTCACAGCTACTCTTCTCAGCTCTCTGGGTCTGGAAGGAGA
>pGEM.Em:AP000350.2.V2
TGGGACAGCAAGACCTCCGCTCAGGCCCTCTTTCGAATGCTCCACGCCCT
CCTGCGATCTAGAATGATTCAGGGCAGGATCCTGCTCCTGACCATCTGCG
CTGCCGGCATTGGTGGGACTTTTCAGTTTGGCTATAACCTCTCTATCATC
AATGCCCCGACCTTGCACATTCAGGAATTCACCAATGAGACATGGCAGGC
GCGTACTGGAGAGCCACTGCCCGATCACCTAGTCCTGCTTATGTGGTCCC
TCATCGTGTCTCTGTATCCCCTGGGAGGCCTCTTTGGAGCACTGCTTGCA
GGTCCCTTGGCCATCACGCTGGGAAGGAAGAAGTCCCTCCTGGTGAATAA
CATCTTTGTGGTGTCAGCAGCAATCCTGTTTGGATTCAGCCGCAAAGCAG
GCTCCTTTGAGATGATCATGCTGGGAAGACTGCTCGTGGGAGTCAATGCA
GGTGTGAGCATGAACATCCAGCCCATGTACCTGGGGGAGAGCGCCCCTAA
GGAGCTCCGAGGAGCTGTGGCCATGAGCTCAGCCATCTTTACGGCTCTGG
GGATCGTGATGGGACAGGTGGTCGGACTCAGGGAGCTCCTAGGTGGCCCT
CAGGCCTGGCCCCTGCTGCTGGCCAGCTGCCTGGTGCCCGGGGCGCTCCA
GCTCGCCTCCCTGCCTCTGCTCCCTGAAAGCCCGCGCTACCTCCTCATTG
ACTGTGGAGACACCGAGGCCTGCCTGGCAGCACTACGGCGGCTCCGGGGC
TCCGGGGACTTGGCAGGGGAGCTGGAGGAGCTGGAGGAGGAGCGCGCTGC
CTGCCAGGGCTGCCGTGCCCGGCGCCCATGGGAGCTGTTCCAGCATCGGG
CCCTGAGGAGACAGGTGACAAGCCTCGTGGTTCTGGGCAGTGCCATGGAG
CTCTGCGGGAATGACTCGGTGTACGCCTACGCCTCCTCCGTGTTCCGGAA
GGCAGGAGTGCCGGAAGCGAAGATCCAGTACGCGATCATCGGGACTGGGA
GCTGCGAGCTGCTCACGGCGGTTGTTAGTTGTGTGGTAATCGAGAGGGTG
GGTCGGCGCGTGCTGCTCATCGGTGGGTACAGCCTGATGACCTGCTGGGG
GAGCATCTTCACTGTGGCCCTGTGCCTGCAGAGCTCCTTCCCCTGGACAC
TCTACCTGGCCATGGCCTGCATCTTTGCCTTCATCCTCAGCTTTGGCATT
GGCCCTGCCGGAGTGACGGGGATCCTGGCCACAGAGCTGTTTGACCAGAT
GGCCAGGCCTGCTGCCTGCATGGTCTGCGGGGCGCTCATGTGGATCATGC
TCATCCTGGTCGGCCTGGGATTTCCCTTTATCATGGAGGCCTTGTCCCAC
TTCCTCTATGTCCCTTTCCTTGGTGTCTGTGTCTGTGGGGCCATCTACAC
TGGCCTGTTCCTTCCTGAGACCAAAGGCAAGACCTTCCAAGAGATCTCCA
AGGAATTACACAGACTCAACTTCCCCAGGCGGGCCCAGGGCCCCACGTGG
AGGAGCCTGGAGGTTATCCAGTCAACAGAACTCTAGTCCCAAAGGGGTGG
CCAGAGCCAAAGCCAGCTACTGTCCTGTCCTCTGCTTCCT
>pGEM.Em:AP000351.3
CGCTGTCCTTGCCGCCCCCGCCATGGGCCTAGAGCTGTTTCTTGACCTGG
TGTCCCAGCCCAGCCGCGCCGTCTACATCTTCGCCAAGAAGAATGGCATC
CCCTTAGAGCTGCGCACCGTGGATTTGGTCAAAGGGCAGCACAAGAGCAA
GGAGTTCTTGCAGATCAACAGCCTGGGGAAACTGCCGACGCTCAAGGATG
GTGATTTCATCTTGACCGAAAGCTCGGCCATCCTGATTTACCTGAGCTGT
AAGTACCAGACGCCGGACCACTGGTATCCATCTGACCTGCAGGCTCGTGC
CCGTGTTCATGAGTACCTGGGCTGGCATGCCGACTGCATCCGTGGCACCT
TTGGTATACCCCTGTGGGTCCAGGTGTTGGGGCCACTCATTGGGGTCCAG
GTGCCCGAGGAGAAGGTGGAACGCAACAGGACTGCCATGGACCAGGCCCT
GCAATGGCTGGAGGACAAGTTCCTGGGGGACAGGCCCTTCCTCGCTGGCC
AGCAGCCGGTGGCTCTCGGCTACGAACTGTTTGAGGGACGGCCACGACTG
GCAGCATGGCGTGGACGAGTGGAGGCTTTCCTGGGTGCTGAGCTATGCCA
GGAGGCCCACAGCATCATCTTGAGCATCCTGGAACAGGCGGCCAAGAAAA
CCCTCCCAACACCCTCACCAGAGGCCTATCAGGCTATGCTGCTTCGAATC
GCCAGGATCCCCTGAAGGGTCTGGGATGGGGGCCAGGAGATTAGCAACAA
GGATTCATTCTGTTACTTACTTGCCCCTTTTTATCTTTCCCTCTTGCCCC
AGTCCCTTCTCTCCAGCTT
>pGEM.Em:AP000355.2
GTCTGGGAGCGAGAGTAAGAGATAAAGGCAAGGGCGCCTGAGCGGGCCTG
GGCACCTCCTCCCACTGCGGGCAAAGGGCAGGCAGTTCGTGCGCGGACAC
AAGCACTGGCGGACCGTGGCCATGGCGGGCGCTGAGTGGAAGTCGCTGGA
GGAATGCTTGGAGAAGCACCTGCCGCTCCCCGACTTGCAGGAAGTGAAGC
GCGTTCTCTATGGCAAGGAACTCAGGAAGCTTGATCTGCCCAGGGAAGCT
TTCGAAGCTGCCTCCAGAGAAGACTTTGAACTGCAGGGATATGCCTTTGA
AGCAGCGGAGGAGCAGCTGAGACGACCCCGCATTGTGCACGTGGGGCTGG
TTCAGAACAGAATCCCCCTCCCCGCAAATGCCCCTGTGGCAGAACAGGTC
TCTGCCCTTCATAGACGCATAAAGGCTATCGTAGAGGTGGCTGCAATGTG
TGGAGTCAACATCATCTGTTTCCAGGAAGCATGGACTATGCCCTTTGCCT
TCTGTACGAGAGAGAAGCTTCCTTGGACAGAATTTGCTGAGTCAGCAGAG
GATGGGCCCACCACCAGATTCTGTCAGAAGCTGGCGAAGAACCATGACAT
GGTGGTGGTGTCTCCCATCCTGGAACGAGACAGCGAGCATGGGGATGTTT
TGTGGAATACAGCCGTGGTGATCTCCAATTCCGGAGCAGTCCTGGGAAAG
ACCAGGAAAAACCACATCCCCAGAGTGGGTGATTTCAACGAGTCAACTTA
CTACATGGAGGGAAACCTGGGCCACCCCGTGTTCCAGACGCAGTTCGGAA
GGATCGCGGTGAACATTTGCTACGGGCGGCACCACCCCCTCAACTGGCTT
ATGTACAGCATCAACGGGGCTGAGATCATCTTCAACCCCTCGGCCACGAT
AGGAGCACTCAGCGAGTCCCTGTGGCCCATCGAGGCCAGAAACGCAGCCA
TTGCCAATCACTGCTTCACCTGCGCCATCAATCGAGTGGGCACCGAGCAC
TTCCCGAACGAGTTTACCTCGGGAGATGGAAAGAAAGCTCACCAGGACTT
TGGCTACTTTTATGGCTCGAGCTATGTGGCAGCCCCTGACAGCAGCCGGA
CTCCTGGGCTGTCCCGTAGCCGGGATGGACTGCTAGTTGCTAAGCTCGAC
CTAAACCTCTGCCAGCAGGTGAATGATGTCTGGAACTTCAAGATGACGGG
CAGGTATGAGATGTACGCACGGGAGCTCGCCGAAGCTGTCAAGTCCAACT
ACAGCCCCACCATCGTGAAAGAGTAGCCGGCTTCAGTGCCTGCCTTGGGG
TGAGGAAGACACCTCTGCCCCAGTGGATTAGCAAGTGTGGCAGGCT
>pGEM.Em:AP000553.3
CCCTGAGCTGAGTGAGGAGTGCCCAGGAGAGATGGTGAAAATGACAAAGT
CCAAAACTTTCCAAGCGTATCTGCCGAACTGTCACCGAACGTACAGCTGT
ATCCACTGCAGAGCACACCTGGCCAATCATGACGAGCTCATCTCCAAGTC
CTTTCAGGGGAGCCAGGGACGCGCCTACCTCTTCAATTCCGTGGTGAACG
TGGGCTGCGGCCCTGCAGAGGAGAGGGTCCTTCTCACCGGGCTGCATGCG
GTTGCCGACATCTACTGCGAGAACTGCAAGACCACGCTCGGGTGGAAATA
CGAGCATGCCTTTGAGAGCAGTCAGAAATATAAGGAAGGAAAATTCATCA
TTGAGCTTGCTCATATGATCAAAGACAATGGCTGGGAGTAATGTGCGAAC
TTTCCCTTCTCCTTTGAATGCTGTTTTGTGAAAGAAACTGTGAATGTAAT
GGAAACGTAGGAGCATCTGGTGACAGCCTTTCTTGCCCTCTGACCTCAAA
G
>pGEM.Em:AP000557.1.V3
TCTGGGTGACTGTGTTCGTCTTCTCTTCCCCAGGTGACCAGGCATTGATG
CACCCCCAGGAAGGCCACGCGCTCAGGAGGCCCCCCCCCCGCTGGCTGCT
GCTCACATGGTGTCTGGGCCCTTGGCACTCCGGTGGTGCGCGTGGGCAGG
GCGCGGGGACATGGGGCCCGACATGGAGCTGCCCAGCCACTCGAAGCAGC
TCCTGCTGCAGCTGAACCAGCAGAGGACCAAGGGCTTCCTGTGTGACGTC
ATCATCATGGTGGAGAACTCCATCTTCCGGGCCCACAAGAACGTCCTAGC
CGCCAGCAGCATCTATTTCAAGTCCCTGGTCCTGCACGACAACCTCATCA
ACCTGGACACAGACATGGTCAGCTCCACAGTGTTCCAGCAGATCTTGGAC
TTCATCTACACAGGCAAGCTGCTGCCCAGCGACCAGCCAGCCGAGCCCAA
CTTCAGCACCCTCCTCACTGCCGCCAGCTACCTCCAGCTGCCCGAGTTGG
CAGCCCTCTGCCGCCGCAAACTCAAGCGAGCCGGCAAGCCCTTTGGCTCT
GGGAGGGCGGGGTCCACTGGCATGGGGCGGCCCCCCCGCAGCCAGCGGCT
GTCCACGGCCTCTGTCATCCAAGCTCGGTATCAGGGGCTCGTGGATGGGC
GCAAGGGGGCCCACGCCCCCCAGGAGCTCCCCCAAGCCAAAGGCTCAGAC
GATGAACTCTTTCTTGGTGGCTCTAACCAGGATAGCGTGCAAGGTCTGGG
CCGGGCTGTCTGCCCAGCTGGCGGGGAGGCGGGTCTGGGGGGCTGCAGCA
GCAGCACCAACGGGAGCAGCGGGGGCTGCGAGCAGGAGCTGGGCTTGGAC
CTGTCCAAGAAAAGCCCACCCTTGCCCCCTGCCACCCCAGGTCCCCACCT
CACTCCCGATGACGCAGCCCAGCTGAGCGACAGCCAACATGGCTCGCCCC
CTGCGGCCTCTGCCCCTCCCGTTGCCAACAGTGCCTCTTATTCTGAGCTG
GGGGGCACCCCTGATGAGCCCATGGATCTGGAGGGGGCCGAGGACAACCA
CCTGAGCCTGCTGGAGGCGCCTGGTGGGCAGCCTCGGAAGAGCCTCCGGC
ACTCCACTCGGAAGAAGGAGTGGGGCAAGAAGGAGCCTGTGGCTGGCTCC
CCCTTTGAGCGGAGAGAAGCAGGGCCCAAGGGTCCCTGCCCGGGAGAGGA
GGGTGAGGGGGTCGGGGACAGGGTTCCCAATGGCATCCTGGCTAGTGGGG
CTGGCCCTAGCGGGCCCTATGGGGAGCCCCCCTACCCCTGCAAGGAGGAG
GAGGAGAACGGCAAGGATGCAAGTGAAGACAGTGCGCAGAGCGGGAGCGA
GGGGGGCAGCGGCCACGCCAGCGCCCACTACATGTACCGGCAGGAGGGCT
ACGAGACGGTGTCCTACGGGGACAACTTGTATGTGTGCATTCCCTGCGCC
AAGGGCTTCCCCAGCTCTGAGCAGCTCAATGCGCACGTGGAGACTCACAC
GGAGGAAGAGCTGTTCATCAAGGAAGAGGGGGCCTACGAGACAGGCAGTG
GGGGTGCCGAGGAGGAGGCCGAGGACCTGTCAGCACCCAGTGCGGCCTAC
ACGGCTGAGCCCCGGCCCTTCAAGTGTTCGGTCTGCGAGAAGACCTACAA
GGACCCAGCCACGCTGCGGCAGCACGAGAAGACGCACTGGCTGACACGGC
CCTTCCCCTGCAACATCTGTGGCAAAATGTTCACGCAGCGCGGCACCATG
ACGCGTCACATGCGGAGCCACCTGGGCCTGAAGCCCTTCGCCTGCGATGA
GTGTGGCATGCGCTTCACCCGTCAGTACCGCCTCACGGAGCACATGCGTG
TGCACTCGGGCGAGAAACCTTACGAGTGCCAGCTGTGCGGGGGCAAGTTC
ACCCAGCAGCGCAACCTCATCAGCCACCTGCGCATGCACACCTCCCCCTC
CTAGAAGCCAAAGACCCGCGGGCGCCCTCTGCCACCTTGCTCCCCGGGAA
CCCATGGAAGGAGAAGCGAGGTGATG
>pGEM.Em:AP000557.3.V6
CCTGTAGTTCATGCGGGAGATGGCAGGGGCTGGCACATGACAGTGGAGCA
GAAATTTGGCCTGTTTTCTGCTGAGATAAAGGAAGCAGACCCCCTGGCTG
CCTCGGAAGCAAGTCAACCCAAACCCTGTCCCCCCGAAGTGACCCCCCAC
TACATCTGGATCGACTTCCTGGTGCAGCGGTTTGAGATCGCCAAGTACTG
CAGCTCTGACCAAGTGGAGATCTTCTCCAGCCTGCTGCAGCGCTCCATGT
CCCTGAACATCGGCAGGGCCAAGGGGAGCATGAACCGGCACGTGGCGGCC
ATCGGGCCCCGCTTCAAGCTGCTGACCCTGGGGCTGTCCCTCCTGCATGC
CGATGTGGTTCCAAATGCAACCATCCGCAATGTGCTTCGCGAGAAGATCT
ACTCCACTGCCTTTGACTACTTCAGCTGTCCCCCAAAGTTTCCTACTCAA
GGAGAGAAGCGGCTGCGTGAAGACATAAGCATCATGATTAAATTTTGGAC
CGCCATGTTCTCAGATAAGAAGTACCTGACCGCCAGCCAGCTTGTTCCCC
CAGCTGACATCGGCGACCTCCTGGAGCAGTTAGTAGAGGAGAACACAGGC
TCCTTGTCGGGCCCAGCGAAGGACTTTTACCAGCGGGAGTTTGATTTCTT
TAACAAGATCACCAACGTGTCGGCTATCATCAAGCCCTACCCTAAAGGCG
ACGAGAGAAAGAAGGCTTGTCTGTCGGCCCTGTCTGAAGTGACGGTGCAG
CCAGGCTGCTCCCTGCCCAGCAACCCCGAAGCCATTGTGCTGGACGTCGA
CTACAAGTCTGGGACCCCGATGCAGAGTGCTGCAAAAGCCCCATATCTGG
CCAAGTTCAAGGTGAAGCGATGTGGAGTTAGTGAACTTGAAAAAGAAGGT
CTGCGGTGCCGCTCAGACTCTGAGGATGAGTGCAGCACGCAGGAGGCCGA
CGGCCAGAAGATCTCCTGGCAGGCAGCCATCTTCAAACTGGGAGACGACT
GCCGGCAGAAGAGCTACTGGGGTGCAAGGACGCCAACTGACCGCATCCTG
CGCCTCCCGGCTTCCCAGGACATGCTGGCCCTGCAGATCATCGACCTCTT
CAAGAACATCTTCCAGCTGGTCGGCCTGGACCTCTTTGTTTTTCCCTACC
GCGTGGTGGCCACTGCCCCTGGGTGCGGGGTGATCGAGTGCATCCCCGAC
TGCACCTCCCGGGACCAGCTGGGCCGCCAGACAGACTTTGGCATGTACGA
CTACTTCACACGCCAGTACGGGGATGAGTCCACTCTGGCCTTCCAGCAGG
CCTGCTACAACTTCATCCGAAGCATGGCCGCCTACAGCCTCCTGCTGTTC
CTGCTGCAGATCAAGGACAGACACAACGGCAACATTATGCTGGACAAGAA
GGGCCATATCATCCACATCGACTTTGGCTTCATGTTTGAAAGCTCGCCGG
GCGGCAATCTCGGCTGGGAACCCGACATCAAGCTGACGGATGAGATGGTG
ATGATCATGGGGGGCAAGATGGAGGCCACACCCTTCAAGTGGTTCATGGA
GATGTGTGTCCAGGCTACCTGGCTGTGCGGTGAGCCTGGGCCCTACATGG
ATGTGGTCGTCTCCCTGGTCACTATCATGTTGGACACGGGCCTGCCCTGT
TTTCGCGGCCAGACAATCAAGTTCTTGAAGCACAGGTTTAGCCCCAACAT
GACTGAGCGCGAGGCTGCAAATTTCATCATGAAGGTCATCCAGAGCTGCT
TCCTCAGCAACAGGAGCCGGACCTACAACATGATCCAGTACTATCAGAAT
GACATCCCCTACTGAGGAGGGGACCTTCGAGGGCCTCTGCCCCATGTGCC
CTTGAAGCTGCCCCACAATCATGGAGCCCTGCGACCTACCCGCCCTGCCG
CCACATGCAGTGGAGGAGAGGCCTGTGGCCCGAAGAGCCTGGTAGCGCCT
CCTGGGGCAGCACGTGGGTGGCGCAGGCTTAGTAACGCCGTGGACTGCAG
CGACAATCAGTGGATGGT
>pGEM.Em:U51561.2
AGTTGGAACCTCCCACTGACAGCCAGAACGATGAGCCACTCCCGAAGAGC
TGCTCCTACTCAGGACCAATGCCACACTCCAGGATTCCCCACCTCCCGTG
AAACCAGTGGGAGCATATGGCAGGCCAGGATCTGTGGATCTTTACAGGCT
CTGGACACATGGCGAACACACATCCCCAGAAAGAGCCCAGCTCCCACTCA
GGCATCACAGATCTGTCTGCTGTTGCCTGAAAGCCCCTGGAGAAATCCCA
CACCCCGGGGATTTCTTAAACCTTTGATTAACTGGGATGCTATCCTGTAC
TTCAAAGAAAAGAGGAATATCCAAGTAACAACACAAGCTCATCCCCAGAA
CCAGGCCAGCTGCAGCTCTCAGGAGGTAGCCACACCCGGGCTAGTGCCAC
AGGCAGCTGCACCAAAGGTGTATGAGCGGTCACATGATAACCTGAACGCT
GAGGCCCAAGGACTGGCAGGTGCTCAGGTGTCGAAACCACAGAATCCCAT
TACCAGGCTCTGTTCTCTGAAGGAACAGTCAATCTTGAAGATCTTCACTA
AGCAGAGCATCTGAGGTTTACCGGCTTGAAG
>pGEM.Em:U62317.15.V5
ACCAATGGTCTCTCTCTGGGCGGGGCTGCTGTTGGACGGCCTGGGCCAAT
CCGAGGCGCCGGAGGCCAATCAGTTGGCGGAGCGGCGCGTGCGCGGGCGA
GGAACTGCCCGGGCGCGGTAGCGTCCGGGAAGACCGGAGAGGAGCTGCGT
CTCTGCCCCGTGGGAGCCGGCGGGGCGGCGGGGCGGCGGCTGCAGCTGCA
GCTCCGGCGCGAGGGCTCCCTTGCCGGGCCCTCTTCCCCGACCCCTGGGG
CGCTCCGACAAGGAAGAGCCGTCCAGCGCGCGTCCGTCCTGAGCGTGGGC
CTAGAACCAATTACAGAGTCAAACCCAAGAGCCGAAGAAAGTGAAGACTC
GCAGCTTGCCGCAGCCCCCTCCTCGGCCTGCGCACCTCACATTGAGGGCG
TCCTGATTTAAACGCGTGCCTCCTGCATTTCTGCTTCT
>pGEM.Em:U62317.2
GTACCCCTCGGAAGGCAGCCCTGCGGTCCCTTTGCCGCCCGTTCCCTCCC
GGACATGGAGGACGTGGAGGCGCGCTTCGCCCACCTCTTGCAGCCCATCC
GCGACCTCACCAAGAACTGGGAGGTGGACGTGGCGGCCCAGCTGGGCGAG
TATCTGGAGGAGCTGGATCAGATCTGCATTTCTTTTGACGAAGGCAAGAC
CACAATGAACTTCATTGAGGCAGCGTTGTTGATCCAGGGCTCTGCCTGCG
TCTACAGTAAGAAGGTGGAATACCTCTACTCACTCGTCTACCAGGCCCTT
GATTTCATCTCTGGAAAGAGGCGGGCCAAGCAGCTCTCTTCGGTGCAGGA
GGACAGGGCCAATGGGGTTGCCAGCTCCGGGGTCCCCCAGGAGGCAGAGA
ATGAGTTCCTGTCGCTGGATGACTTCCCTGACTCCCGGACTAACGTGGAT
CTCAAGAATGATCAGACGCCCAGTGAGGTCCTCATCATCCCCCTCCTGCC
CATGGCCCTGGTGGCCCCTGATGAAATGGAGAAGAACAACAATCCCCTGT
ACAGCCGTCAGGGTGAGGTCCTGGCCAGCCGGAAGGATTTCAGGATGAAC
ACGTGCGTTCCCCACCCCAGAGGGGCCTTCATGTTGGAGCCAGAGGGCAT
GTCCCCCATGGAACCAGCGGGCGTTTCCCCCATGCCAGGGACCCAGAAGG
ACACCGGGAGGACTGAGGAGCAGCCAATGGAAGTTTCCGTGTGCAGGAGC
CCTGTCCCAGCACTCGGCTTCTCCCAGGAGCCAGGCCCCTCTCCAGAAGG
CCCGATGCCCCTGGGTGGGGGCGAGGACGAGGATGCAGAGGAGGCAGTAG
AGCTTCCTGAGGCCTCGGCCCCCAAGGCCGCTCTGGAGCCCAAGGAGTCC
AGGAGCCCGCAGCAGAGTGCTGCCCTGCCCAGGAGGTACATGCTGCGGGA
GCGGGAGGGGGCCCCAGAGCCTGCATCCTGCGTGAAGGAGACTCCAGACC
CCTGGCAGAGCCTGGACCCCTTTGACTCCTTGGAGTCTAAGCCCTTCAAG
AAAGGTAGGCCTTACTCTGTGCCCCCCTGTGTGGAGGAGGCTCTGGGACA
GAAGCGCAAGAGGAAGGGCGCTGCCAAGCTGCAGGACTTCCACCAGTGGT
ACCTGGCTGCCTATGCAGACCATGCCGACAGCAGGCGGCTTCGGCGAAAG
GGTCCGTCCTTTGCAGACATGGAGGTCCTGTACTGGACACACGTGAAGGA
GCAGTTGGAAACTCTCCGGAAGCTGCAGAGGAGGGAGGTGGCTGAGCAGT
GGCTGCGGCCTGCAGAGGAGGACCACCTGGAGGATTCCCTGGAAGACCTG
GGGGCAGCAGATGACTTTCTAGAGCCTGAGGAGTACATGGAGCCCGAGGG
AGCAGACCCCAGGGAAGCCGCTGACCTTGACGCAGTGCCGATGTCCCTGA
GCTACGAGGAGCTGGTTCGAAGGAATGTGGAGCTCTTCATCGCCACCTCC
CAGAAGTTTGTCCAGGAGACAGAGCTGAGCCAGCGCATCAGGGACTGGGA
GGACACAGTGCAGCCTCTGCTCCAGGAGCAGGAGCAGCATGTGCCCTTTG
ACATCCACACCTATGGGGACCAGCTGGTCTCACGGTTCCCCCAGCTCAAT
GAGTGGTGTCCCTTTGCGGAGCTGGTGGCTGGCCAGCCGGCCTTCGAGGT
GTGTCGTTCCATGCTGGCCTCCCTGCAGCTGGCCAATGACTACACAGTGG
AGATAACCCAGCAGCCCGGGCTGGAGATGGCCGTGGACACCATGTCCCTG
AGACTGCTCACGCACCAGCGAGCGCACAAGCGCTTCCAGACCTACGCTGC
CCCCTCCATGGCCCAGCCCTGAGTGGGGAGCACCGAGGCAGGGGTGGGGG
AATGTGTACTGAGGAGCCGTGT
>pGEM.Em:U62317.9
GGGCCGCGTAGGGACATGGCGGGCTCCCGGCTCCCGCGGCAGCTCTTCCT
CCAGGGCGTGGCGGCCGTCTTCATGTTTGCTTTCGCTTCCCTCTACACGC
AAATCCCAGGCCTGTATGGCCCCGAGGGCATCCTACCCGCAAGGAGGACG
CTGCGGCCTCAGGGCAAGGGGCGCTGGCAGCAGCTGTGGGAGACCCCGAC
GCTGCTGTGGGAAGCGCCGAGACTGGGGCTGGACACGGCCCAGGGCCTGG
AGCTGCTGAGCCTGCTGGGTGCACTAGTGGCCCTGGGAGCCCTGCTGCTG
AGCCCACTGCGCCACCCTGTCATCTACTTGCTGCTTTGGGCCGCCTACCT
GTCAGCCTGCCAGGTGGGCCAGGTGTTCCTTTATTTCCAGTGGGACTCCC
TGCTGCTAGAGACTGGCTTCCTGGCCGTGCTGGTGGCCCCGCTGAGGCCA
GCCTCCCACCGCAAGGAGGCCCCCCAGGGCAGGCAGGCAGGGGCCCTGCC
CCACGAAGACCTCCCCTTCTGGCTGGTGCGATGGCTGCTGTTCCGCCTCA
TGTTCGCCTCAGGCGTGGTCAAGCTGACCAGCCGCTGCCCTGCGTGGTGG
GGGCTCACTGCCCTCACCTACCACTACGAGACCCAGTGCCTGCCCACGCC
CGCCGCCTGGTTCGCACACCACCTGCCGGTCTGGCTGCACAAGCTCAGCG
TGGTGGCCACCTTCCTAATTGAGATCGCTGTGCCGCCCCTGTTCTTCGCC
CCCATTCGACGCCTGCGCTTGGCTGCTTTCTACTCGCAGGTGCTGCTGCA
GGTCCTGATTATCATCACCGGCAACTACAACTTCTTCAACCTGATGACGC
TGGTGCTTACCACTGCGCTGTTGGACGACCAGCACCTGGCTGCTGAGCCT
GGCCACGGCAGCCGCAAGAAGACGGCCACCTCCTGGCCCAAGGCCCTGCT
GGCCACCCTGTCGCTGCTGCTGGAACTAGCCGTCTACGGGCTTCTGGCCT
ATGGCACTGTGCACTACTTTGGCCTGGAGGTTGACTGGCAGCAGCGCACC
ATCCACTCCAGAACCACTTTCACCTTCCACCAGTTTTCTCAGTGGCTGAA
GACACTGACGCTGCCCACTGTGTGGCTGGGTGTGGCCTCCCTGGTCTGGG
AGCTGCTGAGTGCCCTGTGGAGGTGGACCCAGGTGCGGGGCTGGCTACGG
AAGCTCAGTGCTGTAGTCCAACTGTCCCTTGTGGGCACTGCGACCGTGGC
CTTGTTCCTGATTAGCCTGGTGCCGTACTCCTACGTGGAGCCCGGGACCC
ACGGGCGCCTCTGGACCGGGGCCCACCGCCTGTTTGGTGCCGTGGAGCAC
CTACAGCTGGCCAACTCCTACGGCCTCTTCCGCCGCATGACTGGGCTTGG
TGGACGGCCTGAGGTGGTGCTGGAGGGCAGTTACGACGGCCACCACTGGA
CGGAGATCGAGTTCATGTACAAGCCTGGGAACCTGAGCCGGCCGCCCCCG
GTTGTGGTGCCCCACCAGCCACGCCTGGACTGGCAGATGTGGTTTGCAGC
CCTGGGCCCACACACGCACAGCCCGTGGTTCACAAGCCTGGTCTTGCGCC
TGCTGCAGGGCAAGGAGCCAGTGATCCGCCTTGTCCAGAGCCAAGTGGCC
AGGTATCCCTTCCACAAGCAGCCGCCCACCTACGTCCGAGCCCAGCGCTA
CAAGTACTGGTTCTCCCAGCCTGGGGAGCAGGGCCAGTGGTGGCGGCGCC
AGTGGGTGGAGGAGTTCTTCCCATCCGTGTCCCTGGGGGACCCCACGCTG
GAGACGCTGCTCAGGCAGTTTGGACTACAGGAGAAAAGCCCACCTCGCAC
CCGCAGCGCCAACAGCACCCTGGCCCAGGCCCTCCACTGGACTCGCTCTC
AGCTGTCTCCCCTGGAGGCCCCCGCCCTGCTCTGGGGGCTCCTCATGGCC
GTGGGGGCTGTCAGATTTGTGCAGGCCCTGCTAGCACCCTGTTCTCTCCG
GTCCTCCCCGCTGGCACCAGTCAGCGGGGAGAAGCGCAGGCCAGCCTCCC
AGAAAGACTCCGGAGCTGCCTCCGAACAGGCCACCGCAGCCCCCAACCCC
TGCTCCAGTAGTTCGAGGACCACCCGGCGAAAGAAGTAGCTGTGTTCTCC
CAGCTGCACGTCCTGAGAGGGCCAGGTCGCCGGGAGTGCTCTGGCCTCCG
GCAGGACAGGACCCAGCCACTGTGCCTTAGCTGACCCTGCAGGGCCAGGC
ACAGGTTGGGGGGCTGCCCCTGGGGTTTGCAGGGTGCTGCATTGAGGGCT
CCAGGCCCCACCCCCACGCCAGCCATGCCCCTCCCCAGGACTCCCACTAT
>pGEM.FBXO7.V2
TCAGCTCCGGTAGTCGCCAGTCCGGGGTCGTCGCCGTTTGGGGCGGGAGC
TGCTCGGCCCCGCCGCCGTCCCCGTCGCCGCTTCCGGGTCCAGGCCCCTC
GGGCCGCCTGCCGCCGTCATGAGGCTGCGGGTGCGGCTTCTGAAGCGGAC
CTGGCCGCTGGAGGTGCCCGAGACGGAGCCGACGCTGGGGCATTTGCGCT
CGCACCTGAGGCAGTCCCTGCTGTGCACCTGGGGGTACAGTTCTAATACC
CGATTTACAATTACATTGAACTACAAGGATCCCCTCACTGGAGATGAAGA
GACCTTGGCTTCATATGGGATTGTTTCTGGGGACTTGATATGTTTGATTC
TTCAAGATGACATTCCAGCGCCTAATATACCTTCATCCACAGATTCAGAG
CATTCTTCACTCCAGAATAATGAGCAACCCTCTTTGGCCACCAGCTCCAA
TCAGACTAGCATGCAGGATGAACAACCAAGTGATTCATTCCAAGGACAGG
CAGCCCAGTCTGGTGTTTGGAATGACGACAGTATGTTAGGGCCTAGTCAA
AATTTTGAAGCTGAGTCAATTCAAGATAATGCGCATATGGCAGAGGGCAC
AGGTTTCTATCCCTCAGAACCCATGCTCTGTAGTGAATCGGTGGAAGGGC
AAGTGCCACATTCATTAGAGACCTTGTATCAATCAGCTGACTGTTCTGAT
GCCAATGATGCCTTGATAGTGTTGATACATCTTCTCATGTTGGAGTCAGG
TTACATACCTCAGGGCACCGAAGCCAAAGCACTGTCCATGCCGGAGAAGT
GGAAGTTGAGCGGGGTGTATAAGCTGCAGTACATGCATCCTCTCTGCGAG
GGCAGCTCCGCTACTCTCACCTGTGTGCCTTTGGGAAACCTGATTGTTGT
AAATGCTACACTAAAAATCAACAATGAGATTAGAAGTGTGAAAAGATTGC
AGCTGCTACCAGAATCTTTTATTTGCAAAGAGAAACTAGGGGAAAATGTA
GCCAACATATACAAAGATCTTCAGAAACTCTCTCGCCTCTTTAAAGACCA
GCTGGTGTATCCTCTTCTGGCTTTTACCCGACAAGCACTGAACCTACCAG
ATGTATTTGGGTTGGTCGTCCTCCCATTGGAACTGAAACTACGGATCTTC
CGACTTCTGGATGTTCGTTCCGTCTTGTCTTTGTCTGCGGTTTGTCGTGA
CCTCTTTACTGCTTCAAATGACCCACTCCTGTGGAGGTTTTTATATCTGC
GTGATTTTCGAGACAATACTGTCAGAGTTCAAGACACAGATTGGAAAGAA
CTGTACAGGAAGAGGCACATACAAAGAAAAGAATCCCCGAAAGGGCGGTT
TGTGATGCTCCTGCCATCGTCAACTCACACCATTCCATTCTATCCCAACC
CCTTGCACCCTAGGCCATTTCCTAGCTCCCGCCTTCCTCCAGGAATTATC
GGGGGTGAATATGACCAAAGACCAACACTTCCCTATGTTGGAGACCCAAT
CAGTTCACTCATTCCTGGTCCTGGGGAGACGCCCAGCCAGTTTCCTCCAC
TGAGACCACGCTTTGATCCAGTTGGCCCACTTCCAGGACCTAACCCCATC
TTGCCAGGGCGAGGCGGCCCCAATGACAGATTTCCCTTTAGACCCAGCAG
GGGTCGGCCAACTGATGGCCGGCTGTCATTCATGTGATTGATTTGTAATT
TCATTTCTGGAGCTCCATTTGTTTTTGTTTCTAAACTACAGATGTCAACT
CCTTGGGGTGCTGATCTCGAGTGT
>pGEM.G22P1.V2
CCAAAGTGAGCAGTAGCCAACATGTCAGGGTGGGAGTCATATTACAAAAC
CGAGGTTGCAGCATTGTGCAGATACACACCCCGCAGGAACATCCCTCCTT
ATTTTGTGGCTTTGGTGCCACAGGAAGAAGAGTTGGATGACCAGAAAATT
CAGGTGACTCCTCCAGGCTTCCAGCTGGTCTTTTTACCCTTTGCTGATGA
TAAAAGGAAGATGCCCTTTACTGAAAAAATCATGGCAACTCCAGAGCAGG
TGGGCAAGATGAAGGCTATCGTTGAGAAGCTTCGCTTCACATACAGAAGT
GACAGCTTTGAGAACCCCGTGCTGCAGCAGCACTTCAGGAACCTGGAGGC
CTTGGCCTTGGATTTGATGGAGCCGGAACAAGCAGTGGACCTGACATTGC
CCAAGGTTGAAGCAATGAATAAAAGACTGGGCTCCTTGGTGGATGAGTTT
AAGGAGCTTGTTTACCCACCAGATTACAATCCTGAAGGGAAAGTTACCAA
GAGAAAACACGATAATGAAGGTTCTGGAAGCAAAAGGCCCAAGGTGGAGT
ATTCAGAAGAGGAGCTGAAGACCCACATCAGCAAGGGTACGCTGGGCAAG
TTCACTGTGCCCATGCTGAAAGAGGCCTGCCGGGCTTACGGGCTGAAGAG
TGGGCTGAAGAAGCAGGAGCTGCTGGAAGCCCTCACCAAGCACTTCCAGG
ACTGACCAGAGGCCGCGCGTCCAGCTGCCCTTCCGCAGTGTGGCCAGGCT
GCCTGGCCTTGTCCTCAGCCAGTTA
>pGEM.GGA1
CTCGTTGGCCTCTCTATGGTGCCGAGCGCGCCCGTTCGGACGTTGCCCCT
TTAATCGGCAGAGGGCGGTGCCCAGGAGGTCCCGCGAGAGCTGCGGGGGG
CGGGGGGGCGGTGCCGAGGCTGGGGGCCGGTGGCGGATGGAGCCCGCGAT
GGAGCCGGAGACTCTGGAGGCGCGAATCAATAGAGCCACGAACCCCCTGA
ACAAGGAGCTCGACTGGGCCAGCATCAACGGCTTCTGCGAGCAGCTCAAC
GAGGACTTTGAGGGGCCTCCACTCGCCACCCGGCTGCTGGCCCACAAGAT
CCAGTCCCCACAGGAGTGGGAGGCGATCCAGGCCTTGACGGTGAGAAGGG
GAGAGGCCACCATCCGTCCCCCGCCATGTGACGACACCAAGGTGCTGGAA
ACATGCATGAAGAGCTGCGGCAAGCGGTTCCACGACGAAGTGGGCAAGTT
CCGCTTTCTCAACGAGCTCATCAAGGTCGTGTCTCCCAAGTATCTGGGCT
CTCGGACATCGGAGAAGGTGAAGAACAAGATCTTGGAGCTCCTCTACAGC
TGGACAGTGGGCCTGCCCGAGGAGGTGAAAATCGCAGAGGCCTACCAGAT
GCTAAAGAAGCAGGGGATTGTAAAGTCCGACCCCAAGCTTCCAGATGACA
CTACCTTTCCCCTTCCTCCTCCACGGCCGAAGAATGTGATCTTTGAAGAT
GAGGAGAAATCCAAGATGCTGGCCCGCCTGCTGAAGAGCTCCCATCCCGA
AGACCTCCGCGCAGCCAATAAGCTCATCAAAGAGATGGTGCAGGAGGACC
AGAAGCGGATGGAGAAGATCTCGAAGAGGGTGAATGCCATCGAGGAGGTG
AACAACAATGTGAAACTGCTCACGGAGATGGTGATGAGCCACAGCCAGGG
CGGCGCAGCAGCTGGCAGCAGCGAGGACCTCATGAAGGAACTGTACCAGC
GCTGTGAGCGGATGCGGCCCACGCTCTTCCGACTGGCGAGTGACACAGAG
GACAATGATGAGGCCTTAGCGGAGATCCTGCAGGCCAATGACAACCTCAC
CCAGGTGATCAACCTGTATAAGCAGCTGGTGCGGGGTGAGGAGGTCAACG
GTGATGCCACAGCCGGCTCCATCCCTGGGAGCACCTCGGCCCTGCTGGAT
CTCTCAGGCCTGGATCTCCCGCCTGCGGGCACCACCTACCCAGCTATGCC
CACCCGCCCTGGCGAGCAGGCCAGCCCTGAGCAGCCCAGTGCCTCAGTTT
CCCTGCTTGACGACGAGCTCATGTCTCTGGGCCTCAGTGACCCCACACCC
CCTTCAGGCCCAAGCCTGGATGGTACCGGATGGAACAGCTTCCAGTCGTC
GGATGCCACTGAGCCCCCAGCCCCTGCTCTGGCCCAGGCCCCCAGTATGG
AAAGCCGACCCCCAGCGCAGACATCCCTGCCAGCAAGCAGCGGTCTGGAC
GACCTAGACCTCCTGGGGAAGACCCTCCTGCAGCAGTCGCTGCCCCCGGA
ATCCCAGCAAGTGCGGTGGGAGAAGCAGCAGCCAACCCCCCGGCTCACAC
TCCGGGACCTGCAGAATAAGAGCAGCAGCTGCAGCTCCCCCAGCTCCAGC
GCCACCAGCCTTCTCCACACCGTGTCCCCAGAGCCCCCCAGGCCTCCGCA
GCAGCCCGTACCAACCGAGCTCTCACTGGCCAGCATCACTGTGCCCCTGG
AGTCCATCAAACCCAGCAACATCCTGCCCGTGACTGTGTATGACCAGCAC
GGCTTCCGCATCCTCTTCCATTTTGCCCGGGACCCACTGCCAGGGCGCTC
CGACGTGCTGGTGGTGGTGGTTTCCATGCTGAGCACCGCCCCCCAGCCCA
TCCGCAACATCGTGTTCCAGTCAGCTGTCCCCAAGGTTATGAAGGTGAAG
CTGCAGCCACCCTCGGGCACGGAGCTGCCAGCTTTTAACCCCATCGTCCA
CCCCTCAGCAATCACCCAGGTCCTGCTGCTTGCCAACCCCCAGAAGGAGA
AGGTTCGCCTCCGCTACAAGCTCACCTTCACCATGGGTGACCAGACCTAC
AACGAGATGGGGGATGTGGACCAGTTCCCCCCACCTGAAACCTGGGGTAG
CCTCTAGAACAGAGGGGCTGGGGAGAGGAAGGGGCAGAGGGACCGGTCAC
TGTCCAGCCTGGAGGGAGGCATTGGTGGCCAAGGACACCCTTTGTT
>pGEM.GGT1
TTCCACCAAATCCTCCTGTCTTTCGTGGCCAACACCCCAGGCAAGGCTTG
GGGCCCCCGTCTGCTGCTGGACGAGCCATGAAGAAGAAGTTAGTGGTGCT
GGGCCTGCTGGCCGTGGTCCTGGTGCTGGTCATTGTCGGCCTCTGTCTCT
GGCTGCCCTCAGCCTCCAAGGAACCTGACAACCATGTGTACACCAGGGCT
GCCGTGGCCGCGGATGCCAAGCAGTGCTCGAAGATTGGGAGGGATGCACT
GCGGGACGGTGGCTCTGCGGTGGATGCAGCCATTGCAGCCCTGTTGTGTG
TGGGGCTCATGAATGCCCACAGCATGGGCATCGGGGGTGGCCTCTTCCTC
ACCATCTACAACAGCACCACACGAAAAGCTGAGGTCATCAACGCCCGCGA
GGTGGCCCCCAGGCTGGCCTTTGCCACCATGTTCAACAGCTCGGAGCAGT
CCCAGAAGGGGGGGCTGTCGGTGGCGGTGCCTGGGGAGATCCGAGGCTAT
GAGCTGGCACACCAGCGGCATGGGCGGCTGCCCTGGGCTCGCCTCTTCCA
GCCCAGCATCCAGCTGGCCCGCCAGGGCTTTCCCGTGGGCAAGGGCTTGG
CGGCAGCCCTGGAAAACAAGCGGACCGTCATCGAGCAGCAGCCTGTCTTG
TGTGAGGTGTTCTGCCGGGATAGAAAGGTGCTTCGGGAGGGGGAGAGACT
GACCCTGCCGCAGCTGGCTGACACCTACGAGACGCTGGCCATCGAGGGTG
CCCAGGCCTTCTACAACGGCAGCCTCACGGCCCAGATTGTGAAGGACATC
CAGGCGGCCGGGGGCATTGTGACAGCTGAGGACCTGAACAACTACCGTGC
TGAGCTGATCGAGCACCCGCTGAACATCAGCCTGGGAGACGTGGTGCTGT
ACATGCCCAGTGCGCCGCTCAGCGGGCCCGTGCTGGCCCTCATCCTCAAC
ATCCTCAAAGGGTACAACTTCTCCCGGGAGAGCGTGGAGAGCCCCGAGCA
GAAGGGCCTGACGTACCACCGCATCGTAGAGGCTTTCCGGTTTGCCTACG
CCAAGAGGACCCTGCTTGGGGACCCCAAGTTTGTGGATGTGACTGAGGTG
GTCCGCAACATGACCTCCGAGTTCTTCGCTGCCCAGCTCCGGGCCCAGAT
CTCTGACGACACCACTCACCCGATCTCCTACTACAAGCCCGAGTTCTACA
CGCCGGATGACGGGGGCACTGCTCACCTGTCTGTCGTCGCAGAGGACGGC
AGTGCTGTGTCCGCCACCAGCACCATCAACCTCTACTTTGGCTCCAAGGT
CCGCTCCCCGGTCAGCGGGATCCTGTTCAATAATGAAATGGACGACTTCA
GCTCTCCCAGCATCACCAACGAGTTTGGGGTACCCCCCTCACCTGCCAAT
TTCATCCAGCCAGGGAAGCAGCCGCTCTCGTCCATGTGCCCGACGATCAT
GGTGGGCCAGGACGGCCAGGTCCGGATGGTGGTGGGAGCTGCTGGGGGCA
CACAGATCACCACGGCCACTGCACTGGCCATCATCTACAACCTCTGGTTC
GGCTATGACGTGAAGCGGGCCGTGGAGGAGCCCCGGCTGCACAACCAGCT
TCTGCCCAACGTCACGACAGTGGAGAGAAACATTGACCAGGCAGTGACTG
CAGCCCTGGAGACCCGGCACCATCACACCCAGATCGCGTCCACCTTCATC
GCTGTGGTGCAAGCCATCGTCCGCACGGCTGGTGGCTGGGCAGCTGCCTC
GGACTCCAGGAAAGGCGGGGAGCCTGCCGGCTACTGAGTGCTCCAGGAGG
ACAAGGCTGACAAGCAATCCAGGGACAAGATACTCACCAGGACCAGGAAG
GGGACTCTGGGGGACCGGCTTCCCCTGTGAGCAGCAGAGCAGCACAATAA
ATGAGGCCACTGTGCC
>pGEM.GNAZ.V4
TTGTCTGCCTGGTCTCAGTGTCCCCTGTGGCAAGAGGGAGAGGTGCCCCA
TCCCGTGCTCCTTGTCTGGGCCCGCTGCTGCCAGACCATGGGATGTCGGC
AAAGCTCAGAGGAAAAAGAAGCAGCCCGGCGGTCCCGGAGAATTGACCGC
CACCTGCGCTCAGAGAGCCAGCGGCAACGCCGCGAAATCAAGCTGCTCCT
GCTGGGCACCAGCAACTCAGGCAAGAGCACCATCGTCAAACAGATGAAGA
TCATCCACAGCGGCGGCTTCAACCTGGAGGCCTGCAAGGAGTACAAGCCC
CTCATCATCTACAATGCCATCGACTCGCTGACCCGCATCATCCGGGCCCT
GGCCGCCCTCAGGATCGACTTCCACAACCCCGACCGCGCCTACGATGCTG
TGCAGCTCTTTGCGCTGACGGGCCCCGCTGAGAGCAAGGGCGAGATCACA
CCCGAGCTGCTGGGTGTCATGCGACGGCTCTGGGCCGACCCAGGGGCACA
GGCCTGCTTCAGCCGCTCCAGCGAGTACCACCTGGAGGACAACGCGGCCT
ACTACCTGAACGACCTGGAGCGCATCGCCGCAGCTGACTATATCCCCACT
GTCGAGGACATCCTGCGCTCCCGGGACATGACCACGGGCATTGTGGAGAA
CAAGTTCACCTTCAAGGAGCTCACCTTCAAGATGGTGGACGTGGGGGGGC
AGAGGTCAGAGCGCAAAAAGTGGATCCACTGCTTCGAGGGCGTCACAGCC
ATCATCTTCTGTGTGGAGCTCAGCGGCTACGACCTGAAACTCTACGAGGA
TAACCAGACAAGTCGGATGGCAGAGAGCTTGCGCCTCTTTGACTCCATCT
GCAACAACAACTGGTTCATCAACACCTCACTCATCCTCTTCCTGAACAAG
AAGGACCTGCTGGCAGAGAAGATCCGCCGCATCCCGCTCACCATCTGCTT
TCCCGAGTACAAGGGCCAGAACACGTACGAGGAGGCCGCTGTCTACATCC
AGCGGCAGTTTGAAGACCTGAACCGCAACAAGGAGACCAAGGAGATCTAC
TCCCACTTCACCTGCGCCACCGACACCAGTAACATCCAGTTTGTCTTCGA
CGCGGTGACAGACGTCATCATACAGAACAATCTCAAGTACATTGGCCTTT
GCTGAGGAGCTGGGCCCGGGGCCCGCCTGCCTATGGTGAAACCCAC
>pGEM.GNB1L.V3
TCGCGTAGCCTCAGGTAACTGCATCCTGCCCAGCATGACGGCCCCCTGCC
CGCCGCCACCTCCAGACCCCCAGTTTGTCCTCCGAGGCACCCAGTCACCG
GTGCATGCGCTGCACTTCTGCGAAGGAGCCCAGGCTCAGGGGCGCCCGCT
CCTCTTCTCAGGGTCTCAGAGTGGCCTGGTACACATCTGGAGCCTGCAGA
CGCGGAGAGCGGTTACCACCCTGGATGGCCACGGCGGCCAGTGTGTGACC
TGGCTGCAGACGCTGCCCCAGGGGCGCCAGCTCCTCAGTCAGGGCCGGGA
CCTGAAGCTGTGCCTGTGGGACCTCGCGGAGGGCAGGAGCGCTGTCGTGG
ACTCCGTGTGCTTGGAGAGTGTGGGCTTCTGCCGGAGCAGCATCCTGGCC
GGGGGCCAGCCACGCTGGACGCTTGCCGTGCCAGGGAGGGGCAGCGACGA
GGTTCAGATTCTGGAGATGCCCTCCAAGACGTCAGTGTGCGCCCTGAAGC
CGAAGGCAGATGCCAAGCTGGGCATGCCCATGTGCCTGCGGCTGTGGCAG
GCCGACTGCAGCTCCCGCCCACTCCTTCTGGCCGGCTATGAGGATGGATC
GGTGGTCCTGTGGGACGTCTCTGAGCAGAAGGTGTGCAGCCGCATCGCCT
GCCATGAGGAGCCCGTCATGGACCTTGACTTTGACTCCCAGAAGGCCAGG
GGCATCTCAGGCTCCGCGGGGAAGGCGCTGGCTGTCTGGAGCCTGGACTG
GCAGCAGGCCCTGCAGGTGCGTGGGACTCATGAACTCACCAATCCCGGGA
TCGCCGAGGTCACGATCCGGCCAGATCGCAAGATCCTGGCCACCGCAGGC
TGGGACCACCGCATCCGCGTGTTCCACTGGCGGACGATGCAGCCACTGGC
CGTGCTGGCCTTCCACAGCGCCGCTGTCCAGTGCGTGGCCTTCACCGCCG
ATGGCTTGCTGGCCGCGGGCTCCAAGGATCAGCGGATCAGCCTCTGGTCA
CTCTACCCACGCGCATGACTCACCCACTCCCTTCCCGGGAGACGAGGAGG
GCGGGCAGGGAGGTGGGCATCAGGCCCCAGCCTTGGCCTGAAACCTCAAG
GGCCTCTGAGGACCAGCAAGTCATGGCCCAAGGACCATGGAGTCCCCGCT
GTCTTCATGAGGTTGGTATTTCCTTTTGTGGAGTGCCTCATCAC
>pGEM.GPR24
CCTGGGACTGAAGAGGTTAATGTGCATCTGCCTCCGAATGTTAATGTGTC
TAGGTGATGTCAGTGGGAGCCATGAAGAAGGGAGTGGGGAGGGCAGTTGG
GCTTGGAGGCGGCAGCGGCTGCCAGGCTACGGAGGAAGACCCCCTTCCCG
ACTGCGGGGCTTGCGCTCCGGGACAAGGTGGCAGGCGCTGGAGGCTGCCG
CAGCCTGCGTGGGTGGAGGGGAGCTCAGCTCGGTTGTGGGAGCAGGCGAC
CGGCACTGGCTGGATGGACCTGGAAGCCTCGCTGCTGCCCACTGGTCCCA
ATGCCAGCAACACCTCTGATGGCCCCGATAACCTCACTTCGGCAGGATCA
CCTCCTCGCACGGGGAGCATCTCCTACATCAACATCATCATGCCTTCGGT
GTTCGGCACCATCTGCCTCCTGGGCATCATCGGGAACTCCACGGTCATCT
TCGCGGTCGTGAAGAAGTCCAAGCTGCACTGGTGCAACAACGTCCCCGAC
ATCTTCATCATCAACCTCTCGGTAGTAGATCTCCTCTTTCTCCTGGGCAT
GCCCTTCATGATCCACCAGCTCATGGGCAATGGGGTGTGGCACTTTGGGG
AGACCATGTGCACCCTCATCACGGCCATGGATGCCAATAGTCAGTTCACC
AGCACCTACATCCTGACCGCCATGGCCATTGACCGCTACCTGGCCACTGT
CCACCCCATCTCTTCCACGAAGTTCCGGAAGCCCTCTGTGGCCACCCTGG
TGATCTGCCTCCTGTGGGCCCTCTCCTTCATCAGCATCACCCCTGTGTGG
CTGTATGCCAGACTCATCCCCTTCCCAGGAGGTGCAGTGGGCTGCGGCAT
ACGCCTGCCCAACCCAGACACTGACCTCTACTGGTTCACCCTGTACCAGT
TTTTCCTGGCCTTTGCCCTGCCTTTTGTGGTCATCACAGCCGCATACGTG
AGGATCCTGCAGCGCATGACGTCCTCAGTGGCCCCCGCCTCCCAGCGCAG
CATCCGGCTGCGGACAAAGAGGGTGACCCGCACAGCCATCGCCATCTGTC
TGGTCTTCTTTGTGTGCTGGGCACCCTACTATGTGCTACAGCTGACCCAG
TTGTCCATCAGCCGCCCGACCCTCACCTTTGTCTACTTATACAATGCGGC
CATCAGCTTGGGCTATGCCAACAGCTGCCTCAACCCCTTTGTGTACATCG
TGCTCTGTGAGACGTTCCGCAAACGCTTGGTCCTGTCGGTGAAGCCTGCA
GCCCAGGGGCAGCTTCGCGCTGTCAGCAACGCTCAGACGGCTGACGAGGA
GAGGACAGAAAGCAAAGGCACCTGATACTTCCCCTGCCACCCTGCACACC
TCCAAGTCAGGGCACCACAACA
>pGEM.GRAP2.V3
CTCGGTTCAAAGCCAAGACATAAACTCAACCCCTTCTCTTCCAAAAGCTT
CACGTTACAGCATGGAAGCTGTTGCCAAGTTTGATTTCACTGCTTCAGGT
GAGGATGAACTGAGCTTTCACACTGGAGATGTTTTGAAGATTTTAAGTAA
CCAAGAGGAGTGGTTTAAGGCGGAGCTTGGGAGCCAGGAAGGATATGTGC
CCAAGAATTTCATAGACATCCAGTTTCCCAAATGGTTTCACGAAGGCCTC
TCTCGACACCAGGCAGAGAACTTACTCATGGGCAAGGAGGTTGGCTTCTT
CATCATCCGGGCCAGCCAGAGCTCCCCAGGGGACTTCTCCATCTCTGTCA
GGCATGAGGATGACGTTCAACACTTCAAGGTCATGCGAGACAACAAGGGT
AATTACTTTCTGTGGACTGAGAAGTTTCCATCCCTAAATAAGCTGGTAGA
CTACTACAGGACAAATTCCATCTCCAGACAGAAGCAGATCTTCCTTAGAG
ACAGAACCCGAGAAGACCAGGGTCACCGGGGCAACAGCCTGGACCGGAGG
TCCCAGGGAGGCCCACACCTCAGTGGGGCTGTGGGAGAAGAAATCCGACC
TTCGATGAACCGGAAGCTGTCGGATCACCCCCCGACCCTTCCCCTGCAGC
AGCACCAGCACCAGCCACAGCCTCCGCAATATGCCCCAGCGCCCCAGCAG
CTGCAGCAGCCCCCACAGCAGCGATATCTGCAGCACCACCATTTCCACCA
GGAACGCCGAGGAGGCAGCCTTGACATAAATGATGGGCATTGTGGCACCG
GCTTGGGCAGTGAAATGAATGCGGCCCTCATGCATCGGAGACACACAGAC
CCAGTGCAGCTCCAGGCGGCAGGGCGAGTGCGGTGGGCCCGGGCGCTGTA
TGACTTTGAGGCCCTGGAGGATGACGAGCTGGGGTTCCACAGCGGGGAGG
TGGTGGAGGTCCTGGATAGCTCCAACCCATCCTGGTGGACCGGCCGCCTG
CACAACAAGCTGGGCCTCTTCCCTGCCAACTACGTGGCACCCATGACCCG
ATAAACTCTTCAGGGGACAGAAGCTTTTTGTCTGGAGCTGCCCACAAGAA
AGA
>pGEM.GSTT1
CGGTCCCCACTATGGGCCTGGAGCTGTACCTGGACCTGCTGTCCCAGCCC
TGCCGCGCTGTTTACATCTTTGCCAAGAAGAACGACATTCCCTTCGAGCT
GCGCATCGTGGATCTGATTAAAGTGTGGCCATCCTGCTCTACCTGACGCG
CAAATATAAGGTCCCTGACTACTGGTACCCTCAGGACCTGCAGGCCCGTG
CCCGTGTGGATGAGTACCTGGCATGGCAGCACACGACTCTGCGGAGAAGC
TGCCTCCGGGCCTTGTGGCATAAGGTGATGTTCCCTGTTTTCCTGGGTGA
GCCAGTATCTCCCCAGACACTGGCAGCCACCCTGGCAGAGTTGGATGTGA
CCCTGCAGTTGCTCGAGGACAAGTTCCTCCAGAACAAGGCCTTCCTTACT
GGTCCTCACATCTCCTTAGCTGACCTCGTAGCCATCACGGAGCTGATGCA
TCCCGTGGGTGCTGGCTGCCAAGTCTTCGAAGGCCGACCCAAGCTGGCCA
CATGGCGGCAGCGCGTGGAGGCAGCAGTGGGGGAGGACCTCTTCCAGGAG
GCCCATGAGGTCATTCTGAAGGCCAAGGACTTCCCACCTGCAGACCCCAC
CATAAAGCAGAAGCTGATGCCCTGGGTGCTGGCCATGATCCGGTGAGCTG
GGAAACCTCACCCTTGCACCGTCCTCAGCAGTCCACAAAGCATTTTCATT
TCTAATGGCCCATGGGAGCCAGGCCCAGAAAGCAGGAATGGCTTGCTTAA
GACTTGCCCAAGTCCCAGAGCACCTCAC
>pGEM.GSTT2
CTGTCCTTGCCGCCCCCGCCATGGGCCTAGAGCTGTTTCTTGACCTGGTG
TCCCAGCCCAGCCGCGCCGTCTACATCTTCGCCAAGAAGAATGGCATCCC
CTTAGAGCTGCGCACCGTGGATTTGGTCAAAGGGCAGCACAAGAGCAAGG
AGTTCTTGCAGATCAACAGCCTGGGGAAACTGCCGACGCTCAAGGATGGT
GATTTCATCTTGACCGAAAGCTCGGCCATCCTGATTTACCTGAGCTGTAA
GTACCAGACGCCGGACCACTGGTATCCATCTGACCTGCAGGCTCGTGCCC
GTGTTCATGAGTACCTGGGCTGGCATGCCGACTGCATCCGTGGCACCTTT
GGTATACCCCTGTGGGTCCAGGTGTTGGGGCCACTCATTGGGGTCCAGGT
GCCCGAGGAGAAGGTGGAACGCAACAGGACTGCCATGGACCAGGCCCTGC
AATGGCTGGAGGACAAGTTCCTGGGGGACAGGCCCTTCCTCGCTGGCCAG
CAGGTGACACTGGCTGATCTCATGGCCCTGGAGGAGCTGATGCAGCCGGT
GGCTCTCGGCTATGAACTGTTTGAGGGACGGCCACGACTGGCAGCATGGC
GTGGACGAGTGGAGGCTTTCCTGGGTGCTGAGCTATGCCAGGAGGCCCAC
AGCATCATCTTGAGCATCCTGGAACAGGCGGCCAAGAAAACCCTCCCAAC
ACCCTCACCAGAGGCCTATCAGGCTATGCTGCTTCGAATCGCCAGGATCC
CCTGAAGGGTCTGGGATGGGGGCCAGGAGATTAGCAACAAGGATTCATTC
TGTTACTTACTTGCCCCTTTTTATCTTTCCCTCTTGCCCCAGTCCCTTCT
CTCCAGCT
>pGEM.GTPBP1
CGCGATGGACTCGCCGGTCCCGGCCTCTATGTTCGCCCCCGAGCCCAGCT
CCCCGGGGGCGGCCAGGGCCGCGGCGGCCGCCGCCCGACTCCACGGCGGC
TTTGACTCGGACTGCAGCGAGGACGGCGAGGCGCTCAACGGCGAGCCAGA
GCTGGACCTCACCAGCAAGCTGGTTCTAGTGAGCCCTACATCAGAGCAGT
ATGACAGCCTACTTCGGCAGATGTGGGAGAGGATGGACGAGGGATGCGGA
GAGACCATATATGTCATTGGGCAGGGATCAGATGGGACTGAGTATGGGCT
GAGTGAAGCTGACATGGAGGCCTCCTACGCCACAGTGAAGAGCATGGCGG
AACAGATAGAGGCCGATGTCATCCTTCTGCGGGAACGGCAAGAAGCTGGG
GGCCGCGTGCGTGATTACCTGGTCCGGAAACGAGTAGGAGACAATGACTT
CCTGGAGGTCAGGGTAGCAGTGGTGGGCAACGTGGATGCTGGCAAAAGCA
CGCTTCTGGGGGTCCTGACACATGGGGAGCTGGACAATGGCCGAGGCTTT
GCCCGCCAGAAACTCTTCCGCCACAAACATGAAATTGAATCTGGTCGCAC
CAGCAGTGTGGGCAACGACATTCTGGGCTTTGACAGTGAAGGCAATGTAG
TGAACAAGCCTGACAGCCACGGCGGCAGCCTGGAGTGGACCAAGATCTGT
GAGAAGTCCACGAAAGTCATTACCTTCATCGACTTGGCTGGTCATGAGAA
GTACCTGAAAACCACTGTCTTCGGCATGACAGGCCATCTGCCTGACTTCT
GCATGCTCATGGTGGGCAGCAATGCTGGCATCGTGGGGATGACCAAAGAA
CACCTGGGCTTGGCACTGGCACTCAATGTACCTGTCTTTGTGGTAGTCAC
CAAGATTGACATGTGTCCTGCCAACATCCTGCAAGAAACCCTGAAGCTGT
TACAGCGCCTGCTGAAGTCACCAGGCTGCCGGAAGATCCCCGTGCTGGTG
CAGAGCAAAGATGATGTGATTGTCACAGCCTCCAACTTCAGCTCTGAAAG
GATGTGCCCGATATTCCAGATCTCCAACGTTACAGGCGAGAACCTAGATC
TGCTGAAGATGTTCCTCAACCTCCTCTCCCCCCGCACCAGCTACAGGGAG
GAGGAGCCTGCTGAGTTTCAGATTGATGACACCTACTCCGTCCCGGGTGT
GGGGACAGTGGTTTCGGGGACAACACTGAGAGGCCTGATCAAGCTGAATG
ACACGCTGCTGCTGGGCCCAGACCCCTTGGGTAACTTCCTGTCCATTGCT
GTCAAATCCATCCATCGCAAGCGCATGCCTGTCAAGGAGGTGCGGGGTGG
CCAGACAGCATCCTTTGCGCTGAAGAAGATCAAGCGCTCGTCCATCCGGA
AGGGCATGGTGATGGTTTCCCCACGTTTGAATCCCCAAGCCTCCTGGGAG
TTTGAGGCCGAGATTCTCGTCCTCCACCACCCCACCACAATTAGCCCGCG
CTACCAGGCCATGGTGCACTGTGGGAGCATCAGGCAGACAGCCACCATTC
TGAGCATGGACAAGGACTGTCTGCGCACTGGGGACAAGGCCACTGTACAC
TTCCGCTTCATCAAGACCCCTGAGTACCTGCACATAGACCAGCGGCTGGT
GTTCCGGGAAGGCCGCACCAAGGCTGTCGGCACCATCACCAAGCTCCTCC
AGACCACCAACAACTCCCCAATGAACTCCAAGCCGCAGCAGATTAAAATG
CAGTCGACGAAAAAGGGCCCCCTGACGAAACGAGACGAGGGGGGCCCGTC
TGGTGGGCCAGCAGTAGGAGCACCCCCACCTGGAGATGAAGCCTCCTCTG
TAGGGGCAGGGCAACCAGCTGCGTCCAGCAATCTCCAGCCTCAGCCTAAG
CCCAGCAGTGGAGGCCGGCGACGAGGGGGCCAGCGCCACAAGGTGAAGTC
CCAGGGGGCCTGTGTGACTCCTGCCAGCGGCTGCTGAACCTTCCCCTGGC
CCACCCTCACCACCCAAGGGGTCATCATCTCTGGCCACCACTCCACCAGA
TGGGCAGAGCAGCTATGACCGCCACCCAGC
>pGEM.H1F0
AGACTGGCCCGGTAGTCAGGGGCTCAGGAGCAGATCCCGAGGCAGGCTTT
GCTCAGCCTCCGACGAGGGCTGGCCCTTTGGAAGGCGCCTTCAACAGCCG
GACCAGACAGGCCACCATGACCGAGAATTCCACGTCCGCCCCTGCGGCCA
AGCCCAAGCGGGCCAAGGCCTCCAAGAAGTCCACAGACCACCCCAAGTAT
TCAGACATGATCGTGGCTGCCATCCAGGCCGAGAAGAACCGCGCTGGCTC
CTCGCGCCAGTCCATTCAGAAGTATATCAAGAGCCACTACAAGGTGGGTG
AGAACGCTGACTCGCAGATCAAGTTGTCCATCAAGCGCCTGGTCACCACC
GGTGTCCTCAAGCAGACCAAAGGGGTGGGGGCCTCGGGGTCCTTCCGGCT
AGCCAAGAGCGACGAACCCAAGAAGTCAGTGGCCTTCAAGAAGACCAAGA
AGGAAATCAAGAAGGTAGCCACGCCAAAGAAGGCATCCAAGCCCAAGAAG
GCTGCCTCCAAAGCCCCAACCAAGAAACCCAAAGCCACCCCGGTCAAGAA
GGCCAAGAAGAAGCTGGCTGCCACGCCCAAGAAAGCCAAAAAACCCAAGA
CTGTCAAAGCCAAGCCGGTCAAGGCATCCAAGCCCAAAAAGGCCAAACCA
GTGAAACCCAAAGCAAAGTCCAGTGCCAAGAGGGCCGGCAAGAAGAAGTG
ACAATGAAGTCTTTTCTTGCGGACACTCCCTCCTGTCTCCTATTTTCTGT
AAATAATTTTCTCCTTTTTTCTCTCTTGATGCTCACCACCA
>pGEM.HIRA
CGAACAATGAAGCTCCTGAAGCCGACCTGGGTCAACCACAATGGCAAGCC
GATTTTTTCAGTTGATATTCACCCTGACGGGACCAAGTTCGCAACTGGAG
GACAAGGGCAGGATTCTGGGAAGGTTGTGATCTGGAATATGTCTCCAGTC
CTCCAGGAGGATGACGAGAAGGATGAAAATATTCCCAAGATGCTTTGCCA
GATGGACAATCACTTAGCATGTGTGAACTGTGTGCGGTGGTCAAACAGTG
GGATGTATTTAGCTTCTGGGGGAGATGACAAACTGATTATGGTGTGGAAG
CGGGCTACGTACATCGGCCCCAGCACCGTGTTCGGCTCCAGTGGTAAGCT
TGCCAATGTGGAGCAGTGGCGGTGTGTCTCTATCCTCCGGAATCATTCAG
GCGATGTGATGGATGTAGCATGGTCTCCCCACGATGCCTGGCTAGCCTCA
TGCAGCGTGGATAACACTGTCGTCATCTGGAATGCTGTAAAGTTCCCAGA
AATTCTAGCTACTCTGAGAGGTCATTCTGGCTTGGTCAAAGGGTTGACAT
GGGACCCTGTTGGTAAATACATAGCTTCTCAAGCTGATGACCGCAGCCTA
AAGGTGTGGAGGACGCTGGACTGGCAGTTGGAGACCAGCATCACCAAGCC
TTTTGATGAGTGTGGAGGAACGACCCATGTGTTGCGGCTCAGCTGGTCAC
CTGATGGGCATTACCTGGTGTCTGCCCATGCCATGAACAACTCAGGCCCC
ACTGCCCAGATCATCGAACGGGAGGGATGGAAGACCAACATGGACTTTGT
TGGGCACCGGAAAGCTGTGACTGTCGTGAAATTCAACCCAAAAATCTTCA
AAAAGAAGCAGAAGAATGGGAGTTCTGCGAAGCCTAGCTGCCCGTACTGC
TGCTGTGCTGTCGGCAGCAAGGACCGCTCGCTTTCTGTCTGGCTCACATG
TCTGAAACGGCCGCTGGTGGTCATCCATGAACTGTTTGACAAATCCATCA
TGGATATTTCCTGGACTCTGAATGGGCTGGGCATCTTGGTATGCTCTATG
GACGGCTCTGTGGCATTCCTCGACTTCTCCCAGGATGAGCTTGGCGATCC
CCTGAGCGAGGAGGAGAAGAGCCGCATTCACCAGTCCACCTATGGCAAGA
GCCTAGCCATCATGACCGAGGCCCAGCTCTCCACAGCCGTCATTGAGAAC
CCTGAGATGCTCAAGTACCAGCGAAGGCAGCAGCAGCAGCAGCTGGACCA
GAAGAGTGCTGCGACCAGGGAGATGGGCTCAGCCACCTCAGTCGCAGGCG
TTGTCAACGGGGAGAGTCTTGAAGATATCAGGAAGAATCTTTTGAAGAAA
CAAGTTGAGACTCGGACAGCAGATGGCCGGAGAAGAATCACGCCTCTCTG
CATAGCACAGCTGGACACTGGGGACTTCTCCACGGCATTCTTTAACAGCA
TCCCCCTCTCGGGCTCCCTGGCGGGCACCATGCTCTCTTCTCATAGCAGT
CCACAGCTACTGCCACTGGACTCCAGTACCCCTAACTCCTTCGGCGCCTC
GAAGCCTTGCACAGAGCCTGTGGTGGCTGCCAGTGCCAGACCTGCAGGCG
ATTCTGTCAATAAAGACAGTATGAATGCTACCTCTACTCCTGCTGCATTG
TCACCTTCTGTGTTAACGACCCCGTCCAAGATCGAACCCATGAAAGCGTT
TGACTCCCGGTTCACAGAGCGGTCCAAAGCCACACCAGGTGCTCCTGCCC
TGACCAGCATGACTCCGACAGCTGTGGAAAGGTTAAAAGAGCAGAACCTT
GTGAAAGAGCTGAGGCCCCGAGACCTCCTGGAGAGCAGCAGTGACAGCGA
TGAGAAAGTCCCTTTGGCTAAGGCTTCCTCACTGTCCAAGCGAAAACTTG
AGCTTGAGGTAGAGACAGTAGAGAAGAAGAAGAAAGGGCGGCCTCGGAAG
GACTCTCGTCTCATGCCTGTGTCTCTGTCTGTCCAGTCTCCAGCTGCCCT
AACCGCAGAGAAGGAGGCCATGTGTCTGTCTGCACCAGCACTTGCACTGA
AGCTGCCAATTCCAAGCCCCCAGAGAGCATTCACCCTCCAGGTCAGCTCC
GATCCTTCCATGTACATTGAGGTGGAGAATGAAGTGACAGTGGTGGGGGG
CGTGAAGCTGAGCCGCCTGAAGTGCAACCGGGAAGGGAAGGAGTGGGAGA
CGGTACTCACCAGCCGGATCCTCACTGCTGCGGGCAGCTGTGACGTGGTG
TGTGTCGCCTGTGAAAAAAGGATGCTGTCAGTGTTCTCCACCTGTGGTCG
CCGTCTCCTCTCTCCCATCCTCCTGCCATCCCCGATCTCTACTTTGCATT
GCACAGGCTCCTACGTCATGGCGCTCACCGCTGCAGCCACACTCTCTGTC
TGGGATGTTCACAGACAGGTGGTTGTGGTGAAAGAAGAGTCTCTACACTC
CATCCTGGCAGGAAGTGATATGACGGTATCACAGATCTTGCTGACGCAGC
ATGGAATCCCAGTAATGAACCTGTCCGATGGGAAGGCGTACTGCTTTAAT
CCGTCACTTTCCACATGGAACCTGGTTTCTGACAAGCAGGACTCACTGGC
TCAGTGTGCAGACTTTAGGAGCAGCCTGCCATCCCAGGACGCCATGCTGT
GCTCAGGACCGTTAGCCATAATCCAGGGCCGCACCTCCAACTCGGGAAGG
CAGGCTGCCCGGCTCTTCTCCGTGCCTCATGTGGTGCAGCAAGAGACCAC
CCTGGCCTACCTAGAGAACCAGGTGGCAGCAGCACTCACCCTGCAGTCCA
GCCACGAGTACCGCCATTGGCTCCTCGTCTACGCACGGTACCTCGTAAAC
GAAGGGTTTGAATACCGACTTCGAGAAATATGCAAGGACTTACTGGGTCC
GGTTCACTACTCCACTGGAAGCCAGTGGGAGTCAACAGTAGTGGGTCTGC
GGAAGAGGGAGCTGCTGAAGGAGCTGCTACCAGTCATCGGGCAGAACCTC
CGATTCCAGCGCCTCTTCACCGAGTGTCAGGAACAGCTCGACATCCTGAG
GGACAAGTAGCCTGCCCCAGCCTGCCCTGGCTGCAGCAAGGGCAGGGCCA
CACTCTCGCCGCTGATGACATGCAGGACCGCCTCTCACCTGACCAGGCTG
TAGGGGGAGGAGACACTGGCAGGAG
>pGEM.HMG2L1.V4
ACACATTCTCAAAGGCCCTGCAGGACCACCATGGCTTATGATGACTCCGT
GAAGAAAGAAGATTGTTTTGATGGTGATCATACCTTTGAGGACATAGGAC
TTGCAGCTGGCCGAAGCCAACGAGAGAAAAAACGTTCTTACAAAGATTTT
TTAAGGGAAGAGGAAGAAATTGCTGCTCAGGTCAGGAATTCTTCCAAGAA
GAAGTTGAAGGATAGTGAACTTTACTTCTTGGGGACGGACACACACAAGA
AGAAGAGGAAGCACTCCTCTGATGATTACTACTATGGAGATATTTCGTCT
TTGGAATCGTCACAGAAGAAAAAGAAAAAGTCCAGCCCACAGTCTACTGA
TACAGCTATGGACCTGTTGAAAGCTATCACTTCCCCACTGGCAGCAGGCT
CCAAGCCCTCCAAAAAGACTGGGGAGAAATCCTCTGGCTCTTCAAGCCAT
TCGGAGAGTAAAAAGGAGCACCACAGGAAGAAAGTCAGTGGAAGCAGTGG
GGAACTACCCCTAGAGGATGGTGGCTCCCACAAATCGAAAAAAATGAAAC
CTCTCTATGTGAACACAGAGACACTGACCCTTCGGGAGCCTGATGGTTTA
AAAATGAAACTTATTCTGTCACCAAAGGAGAAGGGAAGCAGCTCTGTTGA
TGAGGAGTCTTTTCAATATCCCTCCCAACAAGCGACTGTGAAAAAATCCT
CAAAGAAATCAGCTCGGGATGAGCAGGGTGCTTTACTCCTAGGACATGAG
TTACAGAGCTTTCTGAAAACAGCCCGGAAAAAGCACAAGTCATCCTCAGA
CGCACATTCATCTCCTGGCCCTGAAGGCTGTGGGTCTGACGCCTCCCAGT
TCGCAGAGTCCCACAGTGCTAACCTTGATCTTTCAGGGCTTGAACCTATT
CTGGTAGAATCAGACTCATCCTCTGGTGGGGAACTAGAGGCTGGGGAGTT
AGTGATAGATGATTCTTACCGAGAAATCAAGAAGAAAAAGAAGTCAAAGA
AGAGCAAAAAGAAGAAAGACAAGGAGAAGCATAAAGAGAAGCGACACTCC
AAGTCCAAGAGAAGTTTAGGACTTTCTGCCGTGCCAGTGGGAGAGGTCAC
AGTGACATCTGGCCCTCCTCCCAGCATCCCATACGCTGGAGCAGCAGCAC
CTCCCCTGCCACTTCCTGGCCTCCACACAGATGGGCATAGTGAAAAAAAA
AAGAAAAAAGAAGAGAAGGACAAAGAGAGAGAGAGAGGAGAAAAGCCAAA
AAAGAAGAACATGTCGGCCTACCAGGTGTTCTGTAAAGAGTATCGCGTGA
CCATTGTGGCTGACCATCCAGGTATAGATTTTGGGGAACTTAGTAAAAAA
CTGGCTGAGGTGTGGAAGCAATTACCAGAAAAAGACAAACTGATTTGGAA
GCAAAAAGCTCAGTATCTGCAGCACAAACAGAACAAAGCAGAAGCCACAA
CTGTGAAAAGGAAAGCATCCAGCTCAGAAGGTTCCATGAAAGTCAAAGCC
TCTTCTGTAGGAGTACTGTCACCCCAGAAGAAGTCCCCACCCACCACCAT
GCTGTTACCAGCCTCACCAGCCAAAGCCCCTGAGACAGAGCCCATTGATG
TTGCTGCTCATCTTCAGCTGTTGGGAGAGTCCCTAAGCCTCATTGGACAC
CGTCTGCAGGAAACTGAGGGTATGGTGGCTGTGTCTGGCAGTTTGTCAGT
GCTTCTGGATTCCATTATCTGTGCCCTTGGCCCCTTGGCATGTCTCACCA
CACAACTACCTGAATTGAATGGCTGTCCCAAACAGGTCTTGTCAAACACA
TTAGACAACATTGCTTACATCATGCCGGGACTGTGACAGCAAAGAATCCT
GGGACAGAAACCTTATCCTACACCATTGCTGGTTTGTGTATATATGACTG
TTGCAGATTCCTTCAGTGGCCTCTGGCTGTAGGTTTTAAATTTTTATATC
TATACATACATATATACATATATATATAATGTACAATATATACATAGACT
GTAACTACTTTGCTTTTAATAATTTTATGAAATGGCAAAGGTTTAGCCA
>pGEM.HMOX1.V2
CCGAGCATAAATGTGACCGGCCGCGGCTCCGGCAGTCAACGCCTGCCTCC
TCTCGAGCGTCCTCAGCGCAGCCGCCGCCCGCGGAGCCAGCACGAACGAG
CCCAGCACCGGCCGGATGGAGCGTCCGCAACCCGACAGCATGCCCCAGGA
TTTGTCAGAGGCCCTGAAGGAGGCCACCAAGGAGGTGCACACCCAGGCAG
AGAATGCTGAGTTCATGAGGAACTTTCAGAAGGGCCAGGTGACCCGAGAC
GGCTTCAAGCTGGTGATGGCCTCCCTGTACCACATCTATGTGGCCCTGGA
GGAGGAGATTGAGCGCAACAAGGAGAGCCCAGTCTTCGCCCCTGTCTACT
TCCCAGAAGAGCTGCACCGCAAGGCTGCCCTGGAGCAGGACCTGGCCTTC
TGGTACGGGCCCCGCTGGCAGGAGGTCATCCCCTACACACCAGCCATGCA
GCGCTATGTGAAGCGGCTCCACGAGGTGGGGCGCACAGAGCCCGAGCTGC
TGGTGGCCCACGCCTACACCCGCTACCTGGGTGACCTGTCTGGGGGCCAG
GTGCTCAAAAAGATTGCCCAGAAAGCCCTGGACCTGCCCAGCTCTGGCGA
GGGCCTGGCCTTCTTCACCTTCCCCAACATTGCCAGTGCCACCAAGTTCA
AGCAGCTCTACCGCTCCCGCATGAACTCCCTGGAGATGACTCCCGCAGTC
AGGCAGAGGGTGATAGAAGAGGCCAAGACTGCGTTCCTGCTCAACATCCA
GCTCTTTGAGGAGTTGCAGGAGCTGCTGACCCATGACACCAAGGACCAGA
GCCCCTCACGGGCACCAGGGCTTCGCCAGCGGGCCAGCAACAAAGTGCAA
GATTCTGCCCCCGTGGAGACTCCCAGAGGGAAGCCCCCACTCAACACCCG
CTCCCAGGCTCCGCTTCTCCGATGGGTCCTTACACTCAGCTTTCTGGTGG
CGACAGTTGCTGTAGGGCTTTATGCCATGTGAATGCAGGCATGCTGGCTC
CCAGGGCCATGAACTTTGTCCGGTGGAAGGCCTTCTTTCTAGAGAGGGAA
TTCTCTTGGCTGGCTTCCTTA
>pGEM.IL2RB.V7
GCTCCACCCTGTGGATGTAATGGCGGCCCCTGCTCTGTCCTGGCGTCTGC
CCCTCCTCATCCTCCTCCTGCCCCTGGCTACCTCTTGGGCATCTGCAGCG
GTGAATGGCACTTCCCAGTTCACATGCTTCTACAACTCGAGAGCCAACAT
CTCCTGTGTCTGGAGCCAAGATGGGGCTCTGCAGGACACTTCCTGCCAAG
TCCATGCCTGGCCGGACAGACGGCGGTGGAACCAAACCTGTGAGCTGCTC
CCCGTGAGTCAAGCATCCTGGGCCTGCAACCTGATCCTCGGAGCCCCAGA
TTCTCAGAAACTGACCACAGTTGACATCGTCACCCTGAGGGTGCTGTGCC
GTGAGGGGGTGCGATGGAGGGTGATGGCCATCCAGGACTTCAAGCCCTTT
GAGAACCTTCGCCTGATGGCCCCCATCTCCCTCCAAGTTGTCCACGTGGA
GACCCACAGATGCAACATAAGCTGGGAAATCTCCCAAGCCTCCCACTACT
TTGAAAGACACCTGGAGTTCGAGGCCCGGACGCTGTCCCCAGGCCACACC
TGGGAGGAGGCCCCCCTGCTGACTCTCAAGCAGAAGCAGGAATGGATCTG
CCTGGAGACGCTCACCCCAGACACCCAGTATGAGTTTCAGGTGCGGGTCA
AGCCTCTGCAAGGCGAGTTCACGACCTGGAGCCCCTGGAGCCAGCCCCTG
GCCTTCAGGACAAAGCCTGCAGCCCTTGGGAAGGACACCATTCCGTGGCT
CGGCCACCTCCTCGTGGGCCTCAGCGGGGCTTTTGGCTTCATCATCTTAG
TGTACTTGCTGATCAACTGCAGGAACACCGGGCCATGGCTGAAGAAGGTC
CTGAAGTGTAACACCCCAGACCCCTCGAAGTTCTTTTCCCAGCTGAGCTC
AGAGCATGGAGGAGACGTCCAGAAGTGGCTCTCTTCGCCCTTCCCCTCAT
CGTCCTTCAGCCCTGGCGGCCTGGCACCTGAGATCTCGCCACTAGAAGTG
CTGGAGAGGGACAAGGTGACGCAGCTGCTCCTGCAGCAGGACAAGGTGCC
TGAGCCCGCATCCTTAAGCAGCAACCACTCGCTGACCAGCTGCTTCACCA
ACCAGGGTTACTTCTTCTTCCACCTCCCGGATGCCTTGGAGATAGAGGCC
TGCCAGGTGTACTTTACTTACGACCCCTACTCAGAGGAAGACCCTGATGA
GGGTGTGGCCGGGGCACCCACAGGGTCTTCCCCCCAACCCCTGCAGCCTC
TGTCAGGGGAGGACGACGCCTACTGCACCTTCCCCTCCAGGGATGACCTG
CTGCTCTTCTCCCCCAGTCTCCTCGGTGGCCCCAGCCCCCCAAGCACTGC
CCCTGGGGGCAGTGGGGCCGGTGAAGAGAGGATGCCCCCTTCTTTGCAAG
AAAGAGTCCCCAGAGACTGGGACCCCCAGCCCCTGGGGCCTCCCACCCCA
GGAGTCCCAGACCTGGTGGATTTTCAGCCACCCCCTGAGCTGGTGCTGCG
AGAGGCTGGGGAGGAGGTCCCTGACGCTGGCCCCAGGGAGGGAGTCAGTT
TCCCCTGGTCCAGGCCTCCTGGGCAGGGGGAGTTCAGGGCCCTTAATGCT
CGCCTGCCCCTGAACACTGATGCCTACTTGTCCCTCCAAGAACTCCAGGG
TCAGGACCCAACTCACTTGGTGTAGACAGATGGCCAGGGTGGGAGGCAGG
CAGCTGCCTGCTCTGCGCCGAGCCTCAGAAGGACCCTGTTGAGGGT
>pGEM.KCNJ4
GGACTCTCGTCGGACCCTCCGCCCAGCGGCCCTGCGTCTTCCCAGGTGAC
CACGCCGGCTTCAGGACATGCACGGACACAGCCGCAACGGCCAGGCCCAC
GTGCCCCGGCGGAAGCGCCGCAACCGCTTCGTCAAGAAGAACGGCCAATG
CAACGTGTACTTCGCCAACCTGAGCAACAAGTCGCAGCGCTACATGGCGG
ACATCTTCACCACCTGCGTGGACACGCGCTGGCGCTACATGCTCATGATC
TTCTCCGCGGCCTTCCTTGTCTCCTGGCTCTTTTTCGGCCTCCTCTTCTG
GTGTATCGCCTTCTTCCACGGTGACCTGGAGGCCAGCCCAGGGGTGCCTG
CGGCGGGGGGCCCGGCGGCGGGTGGTGGCGGAGCAGCCCCGGTGGCCCCC
AAGCCCTGCATCATGCACGTGAACGGCTTCCTGGGTGCCTTCCTGTTCTC
GGTGGAGACGCAGACGACCATCGGCTATGGGTTCCGGTGCGTGACAGAGG
AGTGCCCGCTGGCAGTCATCGCTGTGGTGGTCCAGTCCATCGTGGGCTGC
GTCATCGACTCCTTCATGATTGGCACCATCATGGCCAAGATGGCGCGGCC
CAAGAAGCGGGCGCAGACGTTGCTGTTCAGCCACCACGCGGTCATTTCGG
TGCGCGACGGCAAGCTCTGCCTCATGTGGCGCGTGGGCAACCTGCGCAAG
AGCCACATTGTGGAGGCCCACGTGCGGGCCCAGCTCATCAAGCCCTACAT
GACCCAGGAGGGCGAGTACCTGCCCCTGGACCAGCGGGACCTCAACGTGG
GCTATGACATCGGCCTGGACCGCATCTTCCTGGTGTCGCCCATCATCATT
GTCCACGAGATCGACGAGGACAGCCCGCTTTATGGCATGGGCAAGGAGGA
GCTGGAGTCGGAGGACTTTGAGATCGTGGTCATCCTGGAGGGCATGGTGG
AGGCCACGGCCATGACCACCCAGGCCCGCAGCTCCTACCTGGCCAGCGAG
ATCCTGTGGGGCCACCGCTTTGAGCCTGTGGTCTTCGAGGAGAAGAGCCA
CTACAAGGTGGACTACTCGCGTTTTCACAAGACCTACGAGGTGGCCGGCA
CGCCCTGCTGCTCGGCCCGGGAGCTGCAGGAGAGTAAGATCACCGTGCTG
CCCGCCCCACCGCCCCCTCCCAGTGCCTTCTGCTACGAGAACGAGCTGGC
CCTTATGAGCCAGGAGGAAGAGGAGATGGAGGAGGAGGCAGCTGCGGCGG
CCGCGGTGGCCGCAGGCCTGGGCCTGGAGGCGGGTTCCAAGGAGGAGGCG
GGCATCATCCGGATGCTGGAGTTCGGCAGCCACCTGGACCTGGAGCGCAT
GCAGGCTTCCCTCCCGCTGGACAACATCTCCTACCGCAGGGAGTCTGCCA
TCTGACCTCCAGGCCCGGCCCTCACCACTGCCCACAAGAGCCTCTGCCGG
GGGTGGGATGCCAGGACACCCCCTCCCACACTCAGGACAGAGCCAACCCT
GGCTCCGTGGACCTTCTGGAGGAAGGTGGGGGTTTCAAAGACTGGGGGAC
CCCTTCCTCCTGACTCCAGCA
>pGEM.KCNMB3L
TCCTTGCTTCCACTGACCTCTTGAGTACTTTCAACGATCGGTGTCAGGAG
TGCCCCAGCTGCTGTTTCTAGAGCATCTCTGCAACCCACGGTGGCCTCTC
CTCTCTCTGCGGGCCATGGACAGCACAGTCCCTTCAGCCCTGGAGCTGCC
CCAGCGGCTGGCACTGAACCCAAGGGAGAGCCCGAGGAGTCCAGAAGAGG
AGGAGCCCCACCTGCTGAGCAGCTTGGCTGCAGTCCAGACCCTGGCCAGT
GTCATCCGGCCTTGCTATGGCCCCCACGGCCGGCAGAAGTTCCTGGTGAC
CATGAAAGGAGAAACAGTGTGCACGGGGTGTGCCACTGCCATCCTCAGGG
CCCTGGAGCTGGAGCACCCAGCAGCATGGCTCCTCCGGGAAGCAGGACAA
ACCCAGGCAGAGAATAGTGGGGACGGCACAGCCTTCGTGGTTCTGCTGAC
GGAAGCCTTGCTGGAACAGGCAGAGCAGCTGCTGAAGGCCGGCCTGCCTC
GCCCGCAGCTCCGGGAGGCCTACGCCACGGCCACTGCAGAGGTCCTGGCC
ACACTGCCCTCCCTGGCCATCCAATCTCTGGGGCCTTTGGAAGATCCATC
CTGGGCCCTCCATTCTGTGATGAATACCCACACCCTGTCCCCCATGGACC
ACTTGACCAAGCTGGTGGCCCACGCCTGCTGGGCTATCAAGGAACTAGAC
GGCAGCTTCAAGCCTGAGCGTGTTGGGGTGTGCGCGCTGCCCGGGGGGAC
ACTGGAGGATTCCTGCCTCCTCCCGGGGTTAGCAATATCTGGGAAGCTCT
GTGGGCAAATGGCCACAGTGTTAAGTGGTGCCAGGGTGGCTCTCTTTGCT
TGCCCCTTTGGTCCTGCCCATCCAAATGCACCAGCAACGGCCCGTCTTTC
TAGTCCTGCTGATCTAGCTCAATTTAGTAAAGGAAGCGATCAATTACTAG
AAAAGCAAGTAGGCCAGCTAGCAGCTGCAGGAATTAATGTGGCAGTGGTG
TTGGGGGAGGTCGACGAGGAGACCCTCACACTGGCGGACAAGTATGGCAT
CGTGGTGATTCAAGCTAGGTCTCGGATGGAGATCATTTACCTGAGTGAGG
TGTTGGACACACCTCTGCTGCCTCGTCTGCTCCCTCCCCAGAGGCCAGGC
AAGTGCCAGAGGGTTTACAGGCAGGAGCTGGGAGATGGTTTGGCTGTGGT
ATTTGAATGGGAATGTACAGGCACACCTGCCCTCACTGTGGTTCTCAGGG
GAGCCACCACCCAGGGGCTGCGGAGTGCAGAGCAGGCCGTCTACCACGGC
ATTGATGCCTATTTCCAGCTATGTCAAGATCCCAGACTGATTCCAGGAGC
TGGGGCCACAGAAATGGCTTTGGCAAAAATGCTTTCTGATAAAGGAAGCA
GATTGGAAGGGCCCAGTGGGCCTGCATTCCTAGCATTTGCCTGGGCCCTG
AAGTATCTTCCTAAAACTTTGGCAGAGAATGCAGGCTTAGCTGTCTCAGA
CGTGATGGCAGAAATGAGTGGAGTGCACCAAGGTGGGAACCTCCTAATGG
GTGTGGGAACTGAAGGGATAATAAATGTGGCCCAGGAAGGGGTGTGGGAC
ACCCTAATAGTCAAAGCCCAAGGATTTCGAGCAGTGGCTGAGGTGGTGCT
ACAGCTCGTGACTGTAGATGAAATCGTAGTGGCCAAGAAAAGTCCCACAC
ATCAGGAGATCTGGAATCCTGACTCTAAGAAGACAAAGAAACACCCACCT
CCTGTGGAAACAAAAAAAATCCTTGGATTGAATAACTAGTGATACCCTCA
ATAAAACAGGGATTGCCAAGAAGGGAACAA
>pGEM.KDELR3
TTCCTAGAAGTTTGCTGGGCGCGGGCGCACGACTGACTGGCTGGACCATG
AACGTGTTCCGAATCCTCGGCGACCTGAGCCACCTCCTGGCCATGATCTT
GCTGCTGGGGAAGATCTGGAGGTCCAAGTGCTGCAAGGGCATCTCTGGGA
AGAGCCAGATCCTGTTTGCTCTCGTCTTCACCACCAGGTACCTGGACCTG
TTCACCAACTTCATCTCCATCTACAACACAGTAATGAAGGTGGTTTTTCT
CCTCTGTGCCTATGTTACAGTGTACATGATATATGGGAAATTCCGTAAAA
CTTTTGACAGTGAGAATGACACATTCCGCCTGGAGTTTCTTCTGGTCCCA
GTCATTGGCCTTTCCTTCCTTGAAAACTACAGTTTCACTCTGCTGGAGAT
CCTCTGGACTTTCTCTATCTATCTGGAATCAGTGGCTATCCTGCCCCAGC
TCTTCATGATCAGCAAGACTGGAGAGGCTGAGACCATAACTACTCACTAC
CTGTTCTTTCTGGGTCTGTACCGGGCACTCTACCTGGCTAACTGGATCAG
GCGGTACCAGACTGAGAATTTCTATGACCAAATTGCAGTCGTGTCTGGAG
TAGTACAAACCATCTTCTACTGTGACTTCTTCTACTTGTATGTGACCAAA
GTCCTTAAGGGAAAGAAGTTAAGTCTTCCAATGCCAATCTGAGGACCTTC
AGAGACAGTCTACGCCTTAACAAGCACATGA
>pGEM.LARGE
GGGATTAGGGATTGCCACTTCTGAGAGGATGCTGGGAATCTGCAGGGGGA
GACGGAAATTCTTGGCTGCCTCGTTGAGTCTTCTCTGCATCCCAGCCATC
ACCTGGATTTACCTGTTTTCTGGGAGCTTCGAAGATGGAAAGCCCGTGTC
TCTGTCACCGCTGGAGTCCCAGGCACACAGCCCCAGGTACACGGCCTCCA
GCCAGCGGGAGCGCGAGAGCCTGGAGGTGCGCATGCGCGAGGTGGAGGAG
GAGAACCGCGCCCTCCGCAGGCAGCTCAGCCTGGCCCAGGGCCGAGCCCC
ATCCCATCGCCGAGGCAACCACTCCAAGACCTACTCCATGGAGGAGGGCA
CTGGAGACAGCGAGAACCTTCGGGCTGGCATCGTGGCAGGCAACAGCTCC
GAGTGTGGGCAGCAGCCGGTCGTGGAGAAATGCGAGACAATCCACGTTGC
TATTGTCTGCGCTGGATACAATGCCAGCCGGGATGTCGTCACCCTGGTCA
AATCCGTCCTGTTCCATAGACGGAACCCTCTGCACTTCCACCTTATTGCT
GACTCCATTGCGGAGCAGATCCTGGCCACGCTCTTCCAGACCTGGATGGT
GCCCGCTGTGCGTGTGGACTTCTACAATGCAGACGAGCTCAAGTCTGAAG
TTTCCTGGATCCCCAATAAACATTACTCTGGGATTTATGGTCTGATGAAG
CTTGTCCTGACCAAGACTCTTCCTGCCAACCTGGAGAGAGTCATCGTCCT
TGACACGGATATCACCTTTGCCACTGACATTGCAGAGCTGTGGGCTGTGT
TCCACAAGTTCAAAGGTCAGCAAGTCCTGGGCTTGGTGGAGAACCAGAGT
GACTGGTACCTTGGAAACCTGTGGAAAAATCACCGCCCATGGCCAGCCCT
TGGAAGAGGCTACAACACAGGGGTGATCCTGTTACTTCTGGATAAGCTGC
GGAAGATGAAATGGGAGCAGATGTGGAGGCTGACCGCAGAGAGGGAGCTC
ATGGGCATGCTCTCTACATCCTTAGCTGACCAGGATATTTTCAATGCCGT
CATCAAACAAAACCCCTTCCTTGTGTACCAGCTCCCCTGCTTCTGGAATG
TGCAGCTGTCAGACCACACCCGCTCCGAGCAGTGCTACAGAGACGTGTCT
GATCTAAAGGTCATTCACTGGAACTCCCCCAAGAAGCTCCGGGTGAAGAA
CAAGCATGTGGAGTTTTTTCGCAACCTCTACCTGACCTTCCTGGAGTATG
ACGGCAATCTTCTGAGGCGGGAACTGTTTGGCTGCCCCAGTGAGGCTGAT
GTCAACAGTGAAAACCTCCAGAAGCAGCTGTCTGAGCTGGACGAGGACGA
CCTGTGCTATGAGTTCCGGCGAGAGCGCTTCACTGTCCACCGCACCCACC
TGTACTTCCTGCACTACGAGTATGAGCCTGCAGCAGACAGCACGGACGTC
ACCCTGGTCGCTCAGCTGTCCATGGACAGGCTCCAGATGCTGGAGGCCAT
CTGCAAGCACTGGGAGGGGCCCATCAGCCTGGCCCTCTACCTGTCAGACG
CCGAGGCCCAGCAGTTCCTCCGCTACGCACAGGGCTCTGAGGTGCTTATG
AGCCGCCACAACGTGGGCTACCACATCGTGTACAAGGAGGGCCAGTTCTA
CCCCGTGAACCTGCTGCGCAACGTGGCCATGAAGCACATCAGCACTCCCT
ACATGTTCCTGTCTGACATTGACTTCCTGCCCATGTATGGGCTCTATGAG
TACCTCAGGAAGTCTGTCATCCAGCTCGATCTTGCCAACACCAAGAAAGC
AATGATTGTCCCCGCGTTCGAGACACTGCGCTACCGGCTGTCCTTCCCCA
AGTCAAAAGCGGAGTTGCTGTCAATGCTGGACATGGGGACCCTCTTCACA
TTCAGGTACCACGTCTGGACGAAAGGCCACGCACCCACAAACTTCGCCAA
GTGGCGGACCGCCACCACGCCTTACCGGGTTGAGTGGGAGGCCGATTTTG
AGCCGTATGTTGTTGTGAGACGTGACTGCCCGGAGTACGACCGGAGGTTT
GTAGGCTTTGGCTGGAACAAAGTGGCTCATATCATGGAGCTGGATGTGCA
GGAGTATGAGTTCATTGTGCTGCCCAACGCCTACATGATCCACATGCCTC
ATGCCCCCAGCTTCGACATTACCAAGTTCCGTTCCAACAAGCAATACCGC
ATCTGTCTCAAAACCCTCAAGGAAGAGTTTCAGCAGGACATGTCCCGCCG
CTACGGCTTTGCTGCCCTGAAATATCTCACAGCCGAGAACAACAGCTAGC
ACCAAGAAGCCCACCACTAGGGGGAGACATGCTGTAGGGGAAGTGCCACT
CGCTGTTTGGGGCCCGGCCTTCAAATTCAAAATTGAGCCATGCTTTTTCG
GTTTGTTTTTATTTATCTCTTTGGCCCAGCCAAGCTGCCCTCACTACAGA
GACCTTGGACAAGGATCCAGCCAGTCCCTCTCTGCCCCACAACCCTGCAT
TCCCAGAGGTTAGC
>pGEM.LGALS1
AGTTAAAAGGGTGGGAGCGTCCGGGGGCCCATCTCTCTCGGGTGGAGTCT
TCTGACAGCTGGTGCGCCTGCCCGGGAACATCCTCCTGGACTCAATCATG
GCTTGTGGTCTGGTCGCCAGCAACCTGAATCTCAAACCTGGAGAGTGCCT
TCGAGTGCGAGGCGAGGTGGCTCCTGACGCTAAGAGCTTCGTGCTGAACC
TGGGCAAAGACAGCAACAACCTGTGCCTGCACTTCAACCCTCGCTTCAAC
GCCCACGGCGACGCCAACACCATCGTGTGCAACAGCAAGGACGGCGGGGC
CTGGGGGACCGAGCAGCGGGAGGCTGTCTTTCCCTTCCAGCCTGGAAGTG
TTGCAGAGGTGTGCATCACCTTCGACCAGGCCAACCTGACCGTCAAGCTG
CCAGATGGATACGAATTCAAGTTCCCCAACCGCCTCAACCTGGAGGCCAT
CAACTACATGGCAGCTGACGGTGACTTCAAGATCAAATGTGTGGCCTTTG
ACTGAAATCAGCCAGCCCATGGCCCCCAATAAAGGCAGC
>pGEM.LGALS2.V3
CGGGGAGACACAAGGTAGAAGGGGCAAAGTCCTCACCTAGGACCTTGAGG
GAGTTAATGTGTAATATTCTAGGATATAAGCTTGACCACGAGTTGAGACC
CTGAGCACAGGCCTCCAGGAGCCGCTGGGAGCTGCCGCCAGGAGCTGTCA
CCATGACGGGGGAACTTGAGGTTAAGAACATGGACATGAAGCCGGGGTCA
ACCCTGAAGATCACAGGCAGCATCGCCGATGGCACTGATGGCTTTGTAAT
TAATCTGGGCCAGGGGACAGACAAGCTGAACCTGCATTTCAACCCTCGCT
TCAGCGAATCCACCATTGTCTGCAACTCATTGGACGGCAGCAACTGGGGG
CAAGAACAACGGGAAGATCACCTGTGCTTCAGCCCAGGGTCAGAGGTCAA
GTTCACAGTGACCTTTGAGAGTGACAAATTCAAGGTGAAGCTGCCAGATG
GGCACGAGCTGACTTTTCCCAACAGGCTGGGTCACAGCCACCTGAGCTAC
CTGAGCGTAAGGGGCGGGTTCAACATGTCCTCTTTCAAGTTAAAAGAATA
AAAGAC
>pGEM.LIMK2
CCTCCTCCTCCCCATTTCCGCGCTCCCGGGACCATGTCCGCGCTGGCGGG
TGAAGATGTCTGGAGGTGTCCAGGCTGTGGGGACCACATTGCTCCAAGCC
AGATATGGTACAGGACTGTCAACGAAACCTGGCACGGCTCTTGCTTCCGG
TGTTCAGAATGCCAGGATTCCCTCACCAACTGGTACTATGAGAAGGATGG
GAAGCTCTACTGCCCCAAGGACTACTGGGGGAAGTTTGGGGAGTTCTGTC
ATGGGTGCTCCCTGCTGATGACAGGGCCTTTTATGGTGGCTGGGGAGTTC
AAGTACCACCCAGAGTGCTTTGCCTGTATGAGCTGCAAGGTGATCATTGA
GGATGGGGATGCATATGCACTGGTGCAGCATGCCACCCTCTACTGTGGGA
AGTGCCACAATGAGGTGGTGCTGGCACCCATGTTTGAGAGACTCTCCACA
GAGTCTGTTCAGGAGCAGCTGCCCTACTCTGTCACGCTCATCTCCATGCC
GGCCACCACTGAAGGCAGGCGGGGCTTCTCCGTGTCCGTGGAGAGTGCCT
GCTCCAACTACGCCACCACTGTGCAAGTGAAAGAGGTCAACCGGATGCAC
ATCAGTCCCAACAATCGAAACGCCATCCACCCTGGGGACCGCATCCTGGA
GATCAATGGGACCCCCGTCCGCACACTTCGAGTGGAGGAGGTGGAGGATG
CAATTAGCCAGACGAGCCAGACACTTCAGCTGTTGATTGAACATGACCCC
GTCTCCCAACGCCTGGACCAGCTGCGGCTGGAGGCCCGGCTCGCTCCTCA
CATGCAGAATGCCGGACACCCCCACGCCCTCAGCACCCTGGACACCAAGG
AGAATCTGGAGGGGACACTGAGGAGACGTTCCCTAAGGCGCAGTAACAGT
ATCTCCAAGTCCCCTGGCCCCAGCTCCCCAAAGGAGCCCCTGCTGTTCAG
CCGTGACATCAGCCGCTCAGAATCCCTTCGTTGTTCCAGCAGCTATTCAC
AGCAGATCTTCCGGCCCTGTGACCTAATCCATGGGGAGGTCCTGGGGAAG
GGCTTCTTTGGGCAGGCTATCAAGGTGACACACAAAGCCACGGGCAAAGT
GATGGTCATGAAAGAGTTAATTCGATGTGATGAGGAGACCCAGAAAACTT
TTCTGACTGAGGTGAAAGTGATGCGCAGCCTGGACCACCCCAATGTGCTC
AAGTTCATTGGTGTGCTGTACAAGGATAAGAAGCTGAACCTGCTGACAGA
GTACATTGAGGGGGGCACACTGAAGGACTTTCTGCGCAGTATGGATCCGT
TCCCCTGGCAGCAGAAGGTCAGGTTTGCCAAAGGAATCGCCTCCGGAATG
GCCTATTTGCACTCTATGTGCATCATCCACCGGGATCTGAACTCGCACAA
CTGCCTCATCAAGTTGGACAAGACTGTGGTGGTGGCAGACTTTGGGCTGT
CACGGCTCATAGTGGAAGAGAGGAAAAGGGCCCCCATGGAGAAGGCCACC
ACCAAGAAACGCACCTTGCGCAAGAACGACCGCAAGAAGCGCTACACGGT
GGTGGGAAACCCCTACTGGATGGCCCCTGAGATGCTGAACGGAAAGAGCT
ATGATGAGACGGTGGATATCTTCTCCTTTGGGATCGTTCTCTGTGAGATC
ATTGGGCAGGTGTATGCAGATCCTGACTGCCTTCCCCGAACACTGGACTT
TGGCCTCAACGTGAAGCTTTTCTGGGAGAAGTTTGTTCCCACAGATTGTC
CCCCGGCCTTCTTCCCGCTGGCCGCCATCTGCTGCAGACTGGAGCCTGAG
AGCAGACCAGCATTCTCGAAATTGGAGGACTCCTTTGAGGCCCTCTCCCT
GTACCTGGGGGAGCTGGGCATCCCGCTGCCTGCAGAGCTGGAGGAGTTGG
ACCACACTGTGAGCATGCAGTACGGCCTGACCCGGGACTCACCTCCCTAG
CCCTG
>pGEM.MAPK11
ACATGTCGGGCCCTCGCGCCGGCTTCTACCGGCAGGAGCTGAACAAGACC
GTGTGGGAGGTGCCGCAGCGGCTGCAGGGGCTGCGCCCGGTGGGCTCCGG
CGCCTACGGCTCCGTCTGTTCGGCCTACGACGCCCGGCTGCGCCAGAAGG
TGGCGGTGAAGAAGCTGTCGCGCCCCTTCCAGTCGCTGATCCACGCGCGC
AGAACGTACCGGGAGCTGCGGCTGCTCAAGCACCTGAAGCACGAGAACGT
CATCGGGCTTCTGGACGTCTTCACGCCGGCCACGTCCATCGAGGACTTCA
GCGAAGTGTACTTGGTGACCACCCTGATGGGCGCCGACCTGAACAACATC
GTCAAGTGCCAGGCGCTGAGCGACGAGCACGTTCAATTCCTGGTTTACCA
GCTGCTGCGCGGGCTGAAGTACATCCACTCGGCCGGGATCATCCACCGGG
ACCTGAAGCCCAGCAACGTGGCTGTGAACGAGGACTGTGAGCTCAGGATC
CTGGATTTCGGGCTGGCGCGCCAGGCGGACGAGGAGATGACCGGCTATGT
GGCCACGCGCTGGTACCGGGCACCTGAGATCATGCTCAACTGGATGCATT
ACAACCAAACAGTGGATATCTGGTCCGTGGGCTGCATCATGGCTGAGCTG
CTCCAGGGCAAGGCCCTCTTCCCGGGAAGCGACTACATTGACCAGCTGAA
GCGCATCATGGAAGTGGTGGGCACACCCAGCCCTGAGGTTCTGGCAAAAA
TCTCCTCGGAACACGCCCGGACATATATCCAGTCCCTGCCCCCCATGCCC
CAGAAGGACCTGAGCAGCATCTTCCGTGGAGCCAACCCCCTGGCCATAGA
CCTCCTTGGAAGGATGCTGGTGCTGGACAGTGACCAGAGGGTCAGTGCAG
CTGAGGCACTGGCCCACGCCTACTTCAGCCAGTACCACGACCCCGAGGAT
GAGCCAGAGGCCGAGCCATATGATGAGAGCGTTGAGGCCAAGGAGCGCAC
GCTGGAGGAGTGGAAGGAGCTCACTTACCAGGAAGTCCTCAGCTTCAAGC
CCCCAGAGCCACCGAAGCCACCTGGCAGCCTGGAGATTGAGCAGTGAGGT
GCT
>pGEM.MAPK12
CAGGCTCTGCGGGGTGGGCAGCTCCCGGGCCTGCCATGAGCTCTCCGCCG
CCCGCCCGCAGTGGCTTTTACCGCCAGGAGGTGACCAAGACGGCCTGGGA
GGTGCGCGCCGTGTACCGGGACCTGCAGCCCGTGGGCTCGGGCGCCTACG
GCGCGGTGTGCTCGGCCGTGGACGGCCGCACCGGCGCTAAGGTGGCCATC
AAGAAGCTGTATCGGCCCTTCCAGTCCGAGCTGTTCGCCAAGCGCGCCTA
CCGCGAGCTGCGCCTGCTCAAGCACATGCGCCACGAGAACGTGATCGGGC
TGCTGGACGTATTCACTCCTGATGAGACCCTGGATGACTTCATGGACTTT
TACCTGGTGATGCCGTTCATGGGCACCGACCTGGGCAAGCTCATGAAACA
TGAGAAGCTAGGCGAGGACCGGATCCAGTTCCTCGTGTACCAGATGCTGA
AGGGGCTGAGGGACCTGAAGCCCGGCAACCTGGCTGTGAACGAAGACTGT
GAGCTGAAGATCCTGGACTTCGGCCTGGCCAGGCAGGCAGACAGTGAGAT
GACTGGGTACGTGGTGACCCGGTGGTACCGGGCTCCCGAGGTCATCTTGA
ATTGGATGCGCTACACGCAGACGGTGGACATCTGGTCCGTGGGCTGCATC
ATGGCGGAGATGATCACAGGCAAGACGCTGTTCAAGGGCAGCGACCACCT
GGACCAGCTGAAGGAGATCATGAAGGTGACGGGGACGCCTCCGGCTGAGT
TTGTGCAGCGGCTGCAGAGCGATGAGGCCAAGAACTACATGAAGGGCCTC
CCCGAATTGGAGAAGAAGGATTTTGCCTCTATCCTGACCAATGCAAGCCC
TCTGGCTGTGAACCTCCTGGAGAAGATGCTGGTGCTGGACGCGGAGCAGC
GGGTGACGGCAGGCGAGGCGCTGGCCCATCCCTACTTCGAGTCCCTGCAC
GACACGGAAGATGAGCCCCAGGTCCAGAAGTATGATGACTCCTTTGACGA
CGTTGACCGCACACTGGATGAATGGAAGCGTGTTACTTACAAAGAGGTGC
TCAGCTTCAAGCCTCCCCGGCAGCTGGGGGCCAGGGTCTCCAAGGAGACG
CCTCTGTGAAGATCTCTGGGCTCCGGGGTGGCAGTGAGGACCACCTTCCC
CTTC
>pGEM.MB
CACCCAGTGAGCCCATACTTGCTCTTTTTGTCTTCTTCAGACTGCGCCAT
GGGGCTCAGCGACGGGGAATGGCAGTTGGTGCTGAACGTCTGGGGGAAGG
TGGAGGCTGACATCCCAGGCCATGGGCAGGAAGTCCTCATCAGGCTCTTT
AAGGGTCACCCAGAGACTCTGGAGAAGTTTGACAAGTTCAAGCACCTGAA
GTCAGAGGACGAGATGAAGGCATCTGAGGACTTAAAGAAGCATGGTGCCA
CTGTGCTCACCGCCCTGGGTGGCATCCTTAAGAAGAAGGGGCATCATGAG
GCAGAGATTAAGCCCCTGGCACAGTCGCATGCCACCAAGCACAAGATCCC
CGTGAAGTACCTGGAGTTCATCTCGGAATGCATCATCCAGGTTCTGCAGA
GCAAGCATCCCGGGGACTTTGGTGCTGATGCCCAGGGGGCCATGAACAAG
GCCCTGGAGCTGTTCCGGAAGGACATGGCCTCCAACTACAAGGAGCTGGG
CTTCCAGGGCTAGGCCCCTGCCGCTCCCACCCCCACCCATCTGGGCCCCG
GGTTCAAGAGAGAGCGGGGTCTGATCTCGTGTAGCCATATAGAGTTTGCT
TCTGAGTGTCTGCTTTGTTTAGTAGAGGTGGGCAGGAGGAGCTGAGGGGC
TGGGGCTGGGGTGTTGAAGTTGGCTTTGCA
>pGEM.MCM5
GGTTTGTGAAGTGCGGAAAACCAGAGGCGCAGTCATGTCGGGATTCGACG
ATCCTGGCATTTTCTACAGCGACAGCTTCGGGGGCGACGCCCAGGCCGAC
GAGGGGCAGGCCCGCAAATCGCAGCTGCAGAGGCGCTTCAAGGAGTTCCT
GCGGCAGTACCGAGTGGGCACCGACCGCACGGGCTTCACCTTCAAATACA
GGGATGAACTCAAGCGGCATTACAACCTGGGGGAGTACTGGATTGAGGTG
GAGATGGAGGATCTGGCCAGCTTTGATGAGGACCTGGCCGACTACTTGTA
CAAGCAGCCAGCCGAGCACCTGCAGCTGCTGGAGGAAGCTGCCAAGGAGG
TAGCTGATGAGGTGACCCGGCCCCGGCCTTCTGGGGAGGAGGTGCTCCAG
GACATCCAGGTCATGCTCAAGTCGGACGCCAGCCCTTCCAGCATTCGTAG
CCTGAAGTCGGACATGATGTCACACCTGGTGAAGATCCCTGGCATCATCA
TCGCGGCCTCTGCGGTCCGTGCCAAGGCCACCCGCATCTCTATCCAGTGC
CGCAGCTGCCGCAACACCCTCACCAACATTGCCATGCGCCCTGGCCTCGA
GGGCTATGCCCTGCCCAGGAAGTGCAACACAGATCAGGCTGGGCGCCCCA
AATGCCCATTGGACCCGTACTTCATCATGCCCGACAAATGCAAATGCGTG
GACTTCCAGACCCTGAAGCTGCAGGAGCTGCCTGATGCAGTCCCCCACGG
GGAGATGCCCAGACACATGCAGCTCTACTGCGACAGGTACCTGTGTGACA
AGGTCGTCCCTGGGAACAGGGTTACCATCATGGGCATCTACTCCATCAAG
AAGTTTGGCCTGACTACCAGCAGGGGCCGTGACAGGGTGGGCGTGGGCAT
CCGAAGCTCCTACATCCGTGTCCTGGGCATCCAGGTGGACACAGATGGCT
CTGGCCGCAGCTTTGCTGGGGCCGTGAGCCCCCAGGAGGAGGAGGAGTTC
CGTCGCCTGGCTGCCCTCCCAAATGTCTATGAGGTCATCTCCAAGAGCAT
CGCCCCCTCCATCTTTGGGGGCACAGACATGAAGAAGGCCATTGCCTGCC
TGCTCTTTGGGGGCTCCCGAAAGAGGCTCCCTGATGGACTTACTCGCCGA
GGAGACATCAACCTGCTGATGCTAGGGGACCCTGGGACAGCCAAGTCCCA
GCTTCTGAAGTTTGTGGAGAAGTGTTCTCCCATTGGGGTATACACGTCTG
GGAAAGGCAGCAGCGCAGCTGGACTGACAGCCTCGGTGATGAGGGACCCT
TCGTCCCGGAATTTCATCATGGAGGGCGGAGCCATGGTCCTGGCCGATGG
TGGGGTCGTCTGTATTGACGAGTTTGACAAGATGCGAGAAGATGACCGTG
TGGCAATCCACGAAGCCATGGAGCAGCAGACCATCTCTATCGCCAAGGCT
GGGATCACCACCACCCTGAACTCCCGCTGCTCCGTCCTGGCTGCTGCCAA
CTCAGTGTTCGGCCGCTGGGATGAGACGAAGGGGGAGGACAACATTGACT
TCATGCCCACCATCTTGTCGCGCTTCGACATGATCTTCATCGTCAAGGAT
GAGCACAATGAGGAGAGGGATGTGATGCTGGCCAAGCATGTCATCACTCT
GCACGTGAGCGCACTGACACAGACACAGGCTGTGGAGGGCGAGATTGACC
TGGCCAAGCTGAAGAAGTTTATTGCCTACTGCCGAGTGAAGTGTGGCCCC
CGGCTGTCAGCAGAGGCTGCAGAGAAACTGAAGAACCGCTACATCATCAT
GCGGAGCGGGGCCCGTCAGCACGAGAGGGACAGTGACCGCCGCTCCAGCA
TCCCCATCACTGTGCGGCAGCTGGAGGCCATTGTGCGCATCGCGGAAGCC
CTCAGCAAGATGAAGCTGCAGCCCTTCGCCACAGAGGCAGATGTGGAGGA
GGCCCTGCGGCTCTTCCAAGTGTCCACGTTGGATGCTGCCTTGTCCGGTA
CCCTGTCAGGGGTGGAGGGCTTCACCAGCCAGGAGGACCAGGAGATGCTG
AGCCGCATCGAGAAGCAGCTCAAGCGCCGCTTTGCCATTGGCTCCCAGGT
GTCTGAGCACAGCATCATCAAGGACTTCACCAAGCAGAAATACCCGGAGC
ACGCCATCCACAAGGTGCTGCAGCTCATGCTGCGGCGCGGCGAGATCCAG
CATCGCATGCAGCGCAAGGTTCTCTACCGCCTCAAGTGAGTCGCGCCGCC
TCACTGGACTCATGGACTCG
>pGEM.MFNG
CTCCCTGTCTGGTTGGGATTTGGGGGCTGAGCTGTCTGGGGTCCCAGGGC
CAACCAATGCAGTGCCGGCTCCCGCGGGGCCTGGCTGGAGCCCTCCTCAC
CCTCCTGTGCATGGGGCTCCTGTGTCTGCGGTACCACTTGAACCTGTCCC
CGCAGCGGGTACAAGGGACCCCCGAGCTGAGCCAGCCGAACCCGGGGCCC
CCTAAGCTACAGCTACACGATGTCTTCATTGCAGTGAAGACGACCCGGGC
TTTCCACCGCTTGCGCCTGGAGCTGCTGCTTGACACGTGGGTTTCCAGGA
CCAGGGAACAGACATTTGTCTTCACCGACAGCCCAGACAAAGGCCTCCAG
GAGAGACTGGGGTCCCACCTTGTGGTCACCAACTGCTCCGCGGAACACAG
CCACCCAGCTCTGTCCTGCAAGATGGCTGCTGAGTTCGACACCTTCTTGG
CCAGTGGGCTTAGGTGGTTCTGCCATGTGGACGATGACAACTATGTGAAC
CCAAGGGCGCTGCTGCAGCTTCTGAGAGCCTTCCCGCTGGCCCGCGACGT
CTATGTGGGAAGGCCCAGCCTGAACCGGCCCATCCATGCCTCAGAGCCAC
AGCCCCACAACCGCACGAGGCTGGTACAGTTCTGGTTTGCCACTGGGGGT
GCTGGCTTCTGCATCAATCGCAAACTGGCTTTGAAGATGGCTCCGTGGGC
CAGTGGCTCCCGTTTCATGGACACATCTGCTCTCATCCGGCTGCCTGATG
ACTGCACCATGGGCTATATCATTGAGTGCAAGCTGGGCGGCCGCCTGCAG
CCCAGCCCCCTCTTTCACTCCCACCTGGAGACCCTGCAGCTGCTGAGGAC
TGCACAGCTCCCAGAACAGGTCACCCTCAGCTACGGTGTCTTTGAGGGGA
AACTCAACGTCATTAAGCTACAGGGCCCCTTCTCCCCGGAGGAGGACCCC
TCCAGATTTCGCTCCCTCCATTGTCTGCTCTATCCAGATACACCCTGGTG
TCCCCAGCTGGGTGCCCGATGAATCCTGAACTGCTGGGCAAAGGTTGGGC
AGAGACTTCTGGGTGTGCCTTGGCTCCCAAGGTGGCACTGTGGGTCCCTG
GCAAGTGTCTTGTGATAGGCAGTCCCTGGCAGGGCCTTCGGGTGGTTGGC
AAGCCCAGGATCTGAGTGGCAATTGG
>pGEM.MGAT3
TCCTGTCTCTCTCTCTCCCGCAGGATGAAGATGAGACGCTACAAGCTCTT
TCTCATGTTCTGTATGGCCGGCCTGTGCCTCATCTCCTTCCTGCACTTCT
TCAAGACCCTGTCCTATGTCACCTTCCCCCGAGAACTGGCCTCCCTCAGC
CCTAACCTGGTGTCCAGCTTTTTCTGGAACAATGCCCCGGTCACGCCCCA
GGCCAGCCCCGAGCCAGGAGGCCCTGACCTGCTGCGTACCCCACTCTACT
CCCACTCGCCCCTGCTGCAGCCGCTGCCGCCCAGCAAGGCGGCCGAGGAG
CTCCACCGGGTGGACTTGGTGCTGCCCGAGGACACCACCGAGTATTTCGT
GCGCACCAAGGCCGGCGGCGTCTGCTTCAAACCCGGCACCAAGATGCTGG
AGAGGCCGCCCCCGGGACGGCCGGAGGAGAAGCCTGAGGGGGCCAACGGC
TCCTCGGCCCGGCGGCCACCCCGGTACCTCCTGAGCGCCCGGGAGCGCAC
GGGGGGCCGAGGCGCCCGGCGCAAGTGGGTGGAGTGCGTGTGCCTGCCCG
GCTGGCACGGACCCAGCTGCGGCGTGCCCACTGTGGTGCAGTACTCCAAC
CTGCCCACCAAGGAGCGGCTGGTGCCCAGGGAGGTGCCGCGCCGCGTCAT
CAACGCCATCAACGTCAACCACGAGTTCGACCTGCTGGACGTGCGCTTCC
ACGAGCTGGGCGACGTGGTGGACGCCTTTGTGGTGTGCGAGTCCAACTTC
ACGGCTTATGGGGAGCCGCGGCCGCTCAAGTTCCGGGAGATGCTGACCAA
TGGCACCTTCGAGTACATCCGCCACAAGGTGCTCTATGTCTTCCTGGACC
ACTTCCCGCCCGGCGGCCGGCAGGACGGCTGGATCGCCGACGACTACCTG
CGCACCTTCCTCACCCAGGACGGCGTCTCGCGGCTGCGCAACCTGCGGCC
CGACGACGTCTTCATCATTGACGATGCGGACGAGATCCCGGCCCGTGACG
GCGTCCTTTTCCTCAAGCTCTACGATGGCTGGACCGAGCCCTTCGCCTTC
CACATGCGCAAGTCGCTCTACGGCTTCTTCTGGAAGCAGCCGGGCACCCT
GGAGGTGGTGTCAGGCTGCACGGTGGACATGCTGCAGGCAGTGTATGGGC
TGGACGGCATCCGCCTGCGCCGCCGCCAGTACTACACCATGCCCAACTTC
AGACAGTATGAGAACCGCACCGGCCACATCCTGGTGCAGTGGTCGCTGGG
CAGCCCCCTGCACTTCGCCGGCTGGCACTGCTCCTGGTGCTTCACGCCCG
AGGGCATCTACTTCAAGCTCGTGTCCGCCCAGAATGGCGACTTCCCACGC
TGGGGTGACTACGAGGACAAGCGGGACCTGAACTACATCCGCGGCCTGAT
CCGCACCGGGGGCTGGTTCGACGGCACGCAGCAGGAGTACCCGCCTGCAG
ACCCCAGCGAGCACATGTATGCGCCCAAGTACCTGCTGAAGAACTACGAC
CGGTTCCACTACCTGCTGGACAACCCCTACCAGGAGCCCAGGAGCACGGC
GGCGGGCGGGTGGCGCCACAGGGGTCCCGAGGGAAGGCCGCCCGCCCGGG
GCAAACTGGACGAGGCGGAAGTCTAGAGCTGCATGATCTGATAGGGTTTG
TGACAGGGC
>pGEM.MIF
CTCCTGGTCCTTCTGCCATCATGCCGATGTTCATCGTAAACACCAACGTG
CCCCGCGCCTCCGTGCCGGACGGGTTCCTCTCCGAGCTCACCCAGCAGCT
GGCGCAGGCCACCGGCAAGCCCCCCCAGTACATCGCGGTGCACGTGGTCC
CGGACCAGCTCATGGCCTTCGGCGGCTCCAGCGAGCCGTGCGCGCTCTGC
AGCCTGCACAGCATCGGCAAGATCGGCGGCGCGCAGAACCGCTCCTACAG
CAAGCTGCTGTGCGGCCTGCTGGCCGAGCGCCTGCGCATCAGCCCGGACA
GGGTCTACATCAACTATTACGACATGAACGCGGCCAATGTGGGCTGGAAC
AACTCCACCTTCGCCTAAGAGCCGCAGGGAC
>pGEM.MIL1
GATACCGTTCCGGATGTCAGGTAGTTCAGGTCCCGCCCCGACGCCGGCCG
TGACGAAGGCACGCCGGGGTGACCTCACCCTCCAACATGGCGGCGGCGGT
AGATTAGGGCCGCGGGTCGGAGCACTCACCGCCGCTGGGGGACCCTGTCG
GAAGCAACTGCCGCCGCCGCCTCTTTCATCTCTTCTGGGGCAGGGGCCAG
GGCCAGGTTTTACACATCCATAAGTAGACCTTTTTGGAGCCTCACCAGCC
AATTCAATGGCGTCCTCTTCTACTGTGCCTCTGGGATTTCACTATGAAAC
AAAGTATGTTGTTCTCAGCTACTTGGGACTCCTCTCTCAAGAGAAGCTGC
AAGAGCAACATCTTTCCTCACCCCAAGGGGTTCAACTAGATATAGCTTCA
CAATCTCTGGATCAAGAAATTTTATTAAAAGTTAAAACTGAAATTGAAGA
AGAGCTAAAATCTCTGGACAAAGAAATTTCTGAAGCCTTCACCAGCACAG
GCTTTGACCGTCACACTTCTCCAGTGTTCAGCCCTGCCAATCCAGAAAGC
TCAATGGAAGACTGCTTGGCCCATCTTGGAGAAAAAGTGTCCCAGGAACT
GAAAGAGCCTCTCCATAAAGCATTGCAAATGCTCCTGAGCCAGCCAGTGA
CATATCAGGCATTTCGGGAATGTACACTGGAGACCACAGTTCATGCCAGC
GGCTGGAATAAGATTTTGGTGCCTCTGGTTTTGCTACGACAAATGCTTTT
GGAATTGACAAGACGTGGTCAAGAACCTTTGAGCGCACTGCTGCAGTTTG
GCGTGACATACCTGGAGGACTATTCGGCAGAGTACATCATTCAGCAAGGT
GGCTGGGGCACTGTGTTTAGTCTTGAGTCAGAGGAGGAGGAATACCCTGG
AATCACTGCAGAAGATAGCAATGACATTTACATCCTGCCCAGCGACAACT
CTGGACAAGTCAGTCCCCCAGAGTCTCCAACTGTGACCACTTCCTGGCAG
TCTGAGAGCTTACCTGTGTCACTGTCGGCTAGCCAGAGTTGGCACACAGA
AAGCCTGCCAGTGTCACTAGGCCCTGAGTCCTGGCAGCAGATTGCAATGG
ATCCTGAAGAAGTGAAAAGCTTAGACAGCAACGGAGCTGGAGAGAAGAGT
GAGAACAACTCCTCTAATTCTGACATTGTGCACGTGGAGAAAGAAGAGGT
GCCCGAGGGCATGGAAGAGGCTGCTGTGGCTTCTGTGGTCTTGCCAGCGC
GGGAGCTGCAAGAGGCACTTCCTGAAGCCCCAGCTCCCTTGCTTCCACAT
ATCACTGCCACCTCCCTGCTGGGGACAAGGGAACCTGACACAGAAGTGAT
CACAGTTGAGAAATCCAGCCCTGCTACATCTCTGTTTGTAGAACTTGATG
AAGAAGAGGTGAAAGCAGCAACAACTGAACCTACTGAAGTGGAGGAGGTG
GTCCCCGCACTGGAACCCACAGAAACGCTGCTGAGTGAGAAGGAGATAAA
CGCAAGGGAAGAGAGCCTTGTGGAAGAGCTGTCCCCTGCCAGCGAGAAGA
AGCCCGTGCCGCCGTCTGAGGGCAAGTCTAGACTGTCCCCCGCCGGTGAG
ATGAAGCCCATGCCGCTGTCTGAGGGCAAGTCTATACTGCTGTTTGGAGG
GGCTGCTGCTGTTGCCATCCTGGCAGTGGCCATCGGGGTAGCCCTGGCTC
TGAGAAAGAAATAGGAGGCTTTTCAGAAGAGAAAGACAGAAGGATGTAAG
GTTGGAGTTGTATTGGCTGGAATTTGAACCTC
>pGEM.MKL1
GAAGAACTGGTGAGCCAAGGGATCATGCCGCCTTTGAAAAGTCCAGCCGC
ATTTCATGAGCAGAGAAGGAGCTTGGAGCGGGCCAGGACAGAGGACTATC
TCAAACGGAAGATTCGTTCCCGGCCGGAGAGATCGGAGCTGGTCAGGATG
CACATTTTGGAAGAGACCTCGGCTGAGCCATCCCTCCAGGCCAAGCAGCT
GAAGCTGAAGAGAGCCAGACTAGCCGATGACCTCAATGAGAAGATTGCAC
AGAGGCCTGGCCCCATGGAGCTGGTGGAGAAGAACATCCTTCCTGTTGAG
TCCAGCCTGAAGGAAGCCATCATTGTGGGCCAGGTGAACTATCCCAAAGT
AGCAGACAGCTCTTCCTTCGATGAGGACAGCAGCGATGCCTTATCCCCCG
AGCAGCCTGCCAGCCATGAGTCCCAGGGTTCTGTGCCGTCACCCCTGGAG
GCCCGAGTCAGCGAACCACTGCTCAGTGCCACCTCTGCATCCCCCACCCA
GGTTGTGTCTCAACTTCCGATGGGCCGGGATTCCAGAGAAATGCTTTTCC
TGGCAGAGCAGCCTCCTCTGCCTCCCCCACCTCTGCTGCCTCCCAGCCTC
ACCAATGGAACCACTATCCCCACTGCCAAGTCCACCCCCACACTCATTAA
GCAAAGCCAACCCAAGTCTGCCAGTGAGAAGTCACAGCGCAGCAAGAAGG
CCAAGGAGCTGAAGCCAAAGGTGAAGAAGCTCAAGTACCACCAGTACATC
CCCCCGGACCAGAAGCAGGACAGGGGGGCACCCCCCATGGACTCATCCTA
CGCCAAGATCCTGCAGCAGCAGCAGCTCTTCCTCCAGCTGCAGATCCTCA
ACCAGCAGCAGCAGCAGCACCACAACTACCAGGCCATCCTGCCTGCCCCG
CCAAAGTCAGCAGGCGAGGCCCTGGGAAGCAGCGGGACCCCCCCAGTACG
CAGCCTCTCCACTACCAATAGCAGCTCCAGCTCGGGCGCCCCTGGGCCCT
GTGGGCTGGCACGTCAGAACAGCACCTCACTGACTGGCAAGCCGGGAGCC
CTGCCGGCCAACCTGGACGACATGAAGGTGGCAGAGCTGAAGCAGGAGCT
GAAGTTGCGATCACTGCCTGTCTCGGGCACCAAAACTGAGCTGATTGAGC
GCCTTCGAGCCTATCAAGACCAAATCAGCCCTGTGCCAGGAGCCCCCAAG
GCCCCTGCCGCCACCTCTATCCTGCACAAGGCTGGCGAGGTGGTGGTAGC
CTTCCCAGCGGCCCGGCTGAGCACGGGGCCAGCCCTGGTGGCAGCAGGCC
TGGCTCCAGCTGAGGTGGTGGTGGCCACGGTGGCCAGCAGTGGGGTGGTG
AAGTTTGGCAGCACGGGCTCCACGCCCCCCGTGTCTCCCACCCCCTCGGA
GCGCTCACTGCTCAGCACGGGCGATGAAAACTCCACCCCCGGGGACACCT
TTGGTGAGATGGTGACATCACCTCTGACGCAGCTGACCCTGCAGGCCTCG
CCACTGCAGATCCTCGTGAAGGAGGAGGGCCCCCGGGCCGGGTCCTGTTG
CCTGAGCCCTGGGGGGCGGGCGGAGCTAGAGGGGCGCGACAAGGACCAGA
TGCTGCAGGAGAAAGACAAGCAGATCGAGGCGCTGACGCGCATGCTCCGG
CAGAAGCAGCAGCTGGTGGAGCGGCTCAAGCTGCAGCTGGAGCAGGAGAA
GCGAGCCCAGCAGCCCGCCCCCGCCCCCGCCCCCCTCGGCACCCCCGTGA
AGCAGGAGAACAGCTTCTCCAGCTGCCAGCTGAGCCAGCAGCCCCTGGGC
CCCGCTCACCCATTCAACCCCAGCCTGGCAGCCCCAGCCACCAACCACAT
AGACCCTTGTGCTGTGGCCCCGGGGCCCCCGTCCGTGGTGGTGAAGCAGG
AAGCCTTGCAGCCTGAGCCCGAGCCGGTCCCCGCCCCCCAGTTGCTTCTG
GGGCCTCAGGGCCCCGGCCTCATCAAGGGGGTTGCACCTCCCACCCTCAT
CACCGACTCCACAGGGACCCACCTTGTCCTCACCGTGACCAATAAGAATG
CAGACAGCCCTGGCCTGTCCAGTGGGAGCCCCCAGCAGCCCTCGTCCCAG
CCTGGCTCTCCAGCGCCTGCCCCCTCTGCCCAGATGGACCTGGAGCACCC
ACTGCAGCCCCTCTTTGGGACCCCCACTTCTCTGCTGAAGAAGGAACCAC
CTGGCTATGAGGAAGCCATGAGCCAGCAGCCCAAACAGCAGGAAAATGGT
TCCTCAAGCCAGCAGATGGACGACCTGTTTGACATTCTCATTCAGAGCGG
AGAAATTTCAGCAGATTTCAAGGAGCCGCCATCCCTGCCAGGGAAGGAGA
AGCCATCCCCGAAGACAGTCTGTGGGTCCCCCCTGGCAGCACAGCCATCA
CCTTCTGCTGAGCTCCCCCAGGCTGCCCCACCTCCTCCAGGCTCACCCTC
CCTCCCTGGACGCCTGGAGGACTTCCTGGAGAGCAGCACGGGGCTGCCCC
TGCTGACCAGTGGGCATGACGGGCCAGAGCCCCTTTCCCTCATTGACGAC
CTCCATAGCCAGATGCTGAGCAGCACTGCCATCCTGGACCACCCCCCGTC
ACCCATGGACACCTCGGAATTGCACTTTGTTCCTGAGCCCAGCAGCACCA
TGGGCCTGGACCTGGCTGATGGCCACCTGGACAGCATGGACTGGCTGGAG
CTGTCGTCAGGTGGTCCCGTGCTGAGCCTAGCCCCCCTCAGCACCACAGC
CCCCAGCCTCTTCTCCACAGACTTCCTCGATGGCCATGATTTGCAGCTGC
ACTGGGATTCCTGCTTGTAGCTCTCTGGCTCAAGACGGGGTGGGGAAGGG
GCTGGGAGCCAGGGTACTCCAATGCGTGGCTCTCCTGCGTGATTCGGCCT
CTCCACATGGTTGTGAGTCTTGACAATCACAGCCCCTGCTTTTTCCCTTC
CCTGGGAGGCTAGAACAGAGAAGCCCTTACTCCTGGTTCAGTGCCACGCA
GGGCAGAGGAGAGCAGCTGTCAA
>pGEM.MPST
CAGCCCGAGTGTCGCCGCCATGGCTTCGCCGCAGCTCTGCCGCGCGCTGG
TGTCGGCGCAATGGGTGGCGGAGGCGCTGCGGGCCCCGCGCGCTGGGCAG
CCTCTGCAGCTGCTGGACGCCTCCTGGTACCTGCCGAAGCTGGGGCGCGA
CGCGCGACGCGAGTTCGAGGAGCGCCACATCCCGGGCGCCGCTTTCTTCG
ACATCGACCAGTGCAGCGACCGCACCTCGCCCTACGACCACATGCTGCCC
GGGGCCGAGCATTTCGCGGAGTACGCAGGCCGCCTGGGCGTGGGCGCGGC
CACCCACGTCGTGATCTACGACGCCAGCGACCAGGGCCTCTACTCCGCCC
CGCGCGTCTGGTGGATGTTCCGCGCCTTCGGCCACCACGCCGTGTCACTG
CTTGATGGCGGCCTCCGCCACTGGCTGCGCCAGAACCTCCCGCTCAGCTC
CGGCAAGAGCCAACCTGCTCCCGCCGAGTTCCGCGCTCAGCTCGACCCCG
CCTTCATCAAGACCTACGAGGACATCAAGGAGAACCTGGAATCCCGGCGC
TTCCAGGTGGTGGACTCCCGAGCCACTGGCAGGTTCCGCGGCACCGAGCC
CGAGCCCCGAGACGGCATTGAACCTGGCCACATCCCAGGTACCGTGAACA
TCCCCTTCACAGACTTCCTGAGCCAGGAGGGGCTGGAGAAGAGCCCTGAG
GAGATCCGCCATCTGTTCCAGGAGAAGAAAGTGGACCTGTCTAAGCCACT
GGTGGCCACGTGTGGCTCTGGCGTCACAGCCTGCCACGTGGCACTAGGGG
CCTACCTCTGCGGCAAGCCAGACGTGCCCATCTACGATGGCTCCTGGGTG
GAGTGGTACATGCGCGCCCGGCCCGAGGATGTCATCTCAGAGGGCCGGGG
GAAGACCCACTGAAGCTGGGCAGGACACAGGCGAGCTCAGGTGATGCCGG
CCACCAGCAATGCCTGGCCTGGTAGCTCCGCTTCTGCTTTCACCAAGAGA
GTGTTTCTTCACTCAACTCAGGTGGCATTTGGGGTGACATCTCAAAGGCC
AGGAATTCCGTTGACTTGTTGGCT
>pGEM.MSE55.V2
CATTTGGGGACCTCACCTTAGGAGAGTGCCATTTACAGCTTCCGCCAGGG
CAAAGGAGCTGAGCAGCCATCCCAAGCCCAGCCCACCTCCCTCCCCCGGC
CCCTGGTAGGCATGGACTAGCAGCTGTGAGCAGCCAGAGCTGATGCCCGG
CCCCCAGGGGGGCAGAGGCGCCGCCACCATGAGCCTGGGCAAGCTCTCGC
CTGTGGGCTGGGTGTCCAGTTCACAGGGAAAGAGGCGGCTGACTGCAGAC
ATGATCAGCCACCCACTCGGGGACTTCCGCCACACCATGCATGTGGGCCG
TGGCGGGGATGTCTTCGGGGACACGTCCTTCCTCAGCAACCACGGTGGCA
GCTCCGGGAGCACCCATCGCTCACCCCGCAGCTTCCTGGCCAAGAAGCTG
CAGCTGGTGCGGAGGGTGGGGGCGCCCCCCCGGAGGATGGCATCTCCCCC
TGCACCCTCCCCGGCTCCACCGGCCATCTCCCCCATCATCAAGAACGCCA
TCTCCCTGCCCCAGCTCAACCAGGCCGCCTACGACAGCCTCGTGGTTGGC
AAGCTCAGCTTCGACAGCAGCCCCACCAGCTCCACGGACGGCCACTCCAG
CTACGGCCTGGACTCTGGGTTCTGCACCATCTCCCGCCTGCCCCGCTCGG
AAAAGCCGCATGACCGAGACCGGGATGGTTCCTTCCCCTCTGAGCCCGGG
CTTCGCCGCTCTGACTCTCTCTTGTCCTTCCGCCTGGACCTCGACCTTGG
GCCCTCACTCCTCAGCGAGCTGCTAGGGGTCATGAGCCTCCCAGAAGCCC
CTGCAGCTGAGACTCCAGCCCCCGCTGCAAACCCCCCAGCCCCTACTGCA
AACCCCACGGGTCCTGCTGCAAACCCCCCAGCCACTACTGCAAACCCCCC
AGCGCCTGCTGCAAACCCCTCAGCACCTGCCGCAACCCCCACGGGTCCTG
CTGCAAATCCCCCAGCCCCTGCCGCAAGCTCCACACCCCATGGACACTGT
CCCAATGGGGTAACAGCTGGGTTGGGCCCAGTGGCTGAGGTGAAGTCCAG
CCCAGTGGGAGGGGGTCCCCGAGGACCTGCTGGCCCTGCCCTCGGCAGGC
ACTGGGGAGCAGGCTGGGATGGCGGCCACCACTACCCAGAGATGGATGCG
CGGCAGGAGCGGGTGGAGGTGCTGCCCCAAGCCCGGGCCTCCTGGGAGAG
CCTGGACGAAGAGTGGAGGGCGCCCCAGGCAGGCAGCAGGACCCCAGTGC
CCAGCACAGTGCAAGCAAACACCTTTGAATTTGCGGATGCTGAGGAGGAT
GATGAGGTCAAGGTGTGAGGGGCTGGGGCACGGTCCCAGGGCCCCACCTA
GGTGCAGAGCCGGCCCCTCACCTAACAGCTGGTTCCTACCAGACCGGAGA
GGGGAGAAGTCATGTTGC
>pGEM.MTMR3.V2
TCCTCCTAATCTGGGCCTCTTGTCATGGATGAAGAGACTCGGCACAGCCT
TGAGTGCATCCAGGCCAATCAGATCTTTCCCAGGAAGCAGCTGATCCGGG
AGGATGAGAATCTTCAGGTTCCTTTCCTTGAACTTCATGGAGAGAGCACA
GAGTTTGTGGGCCGTGCCGAGGATGCCATCATTGCCCTTTCCAATTACAG
ACTTCACATCAAGTTCAAGGAGTCTCTTGTTAATGTTCCATTACAGCTTA
TAGAAAGTGTTGAATGCCGAGATATATTTCAGCTTCATTTGACTTGCAAA
GACTGCAAAGTTATCAGGTGTCAGTTTTCAACCTTTGAGCAGTGTCAAGA
GTGGCTGAAGAGACTGAACAACGCAATCCGACCACCTGCTAAAATAGAAG
ATCTCTTCTCATTTGCATACCATGCTTGGTGCATGGAGGTCTATGCCAGT
GAAAAAGAGCAACATGGAGACCTGTGCAGACCAGGGGAGCATGTAACTTC
AAGGTTTAAAAACGAGGTGGAGAGGATGGGTTTTGATATGAACAACGCCT
GGAGGATTTCCAACATCAATGAGAAGTACAAATTATGTGGTAGCTATCCT
CAAGAGCTCATAGTGCCTGCCTGGATCACTGACAAAGAACTGGAAAGTGT
ATCAAGTTTCAGGTCCTGGAAGCGCATCCCTGCCGTCATCTACAGGCACC
AGAGCAATGGAGCTGTCATTGCCCGCTGTGGACAGCCAGAGGTTAGCTGG
TGGGGCTGGCGAAATGCAGATGATGAGCATCTGGTACAGTCAGTAGCCAA
AGCTTGTGCCTCTGACTCCCGATCGAGTGGCAGCAAGCTGTCAACTAGGA
ACACTTCTCGAGACTTTCCCAATGGGGGAGACCTTTCTGACGTGGAGTTC
GATTCTTCTCTGTCAAATGCTTCAGGAGCAGAGAGTTTAGCCATCCAACC
GCAGAAGCTTTTGATCTTGGATGCACGCTCCTATGCAGCTGCTGTGGCAA
ACCGAGCTAAAGGAGGAGGCTGCGAATGCCCAGAGTATTACCCAAACTGT
GAAGTTGTGTTTATGGGGATGGCAAACATTCATTCTATTCGGAGGAGTTT
TCAGTCTCTGCGGTTGCTGTGCACTCAGATGCCAGATCCGGGAAATTGGC
TATCAGCTCTTGAAAGCACAAAATGGCTCCATCACTTGTCTGTGCTTCTG
AAATCAGCGCTTCTGGTAGTGCATGCTGTGGATCAGGATCAGCGGCCGGT
GCTAGTACACTGCTCAGATGGCTGGGACCGCACCCCCCAGATTGTGGCAT
TGGCTAAGCTCTTGCTGGACCCTTATTACCGAACCATAGAGGGTTTCCAG
GTCCTCGTGGAAATGGAGTGGCTGGATTTTGGCCATAAATTTGCTGACCG
GTGTGGTCATGGGGAGAACTCGGATGATCTGAATGAACGTTGCCCAGTGT
TTCTGCAGTGGCTTGACTGTGTTCATCAGCTTCAGAGGCAATTTCCTTGC
TCTTTTGAGTTCAATGAAGCATTCCTTGTGAAACTGGTGCAGCATACCTA
TTCCTGCCTGTTTGGAACATTCCTGTGCAACAACGCCAAGGAGAGAGGGG
AAAAGCATACTCAGGAACGGACATGTTCCGTGTGGTCACTTCTTCGGGCA
GGCAACAAGGCTTTCAAAAACCTACTGTATTCCTCTCAGTCAGAAGCCGT
GCTGTACCCTGTGTGCCATGTGCGTAACCTGATGCTGTGGAGTGCAGTGT
ACCTGCCCTGCCCATCCCCAACCACCCCTGTGGACGACAGCTGTGCACCA
TACCCAGCCCCAGGCACCAGCCCTGATGATCCCCCCCTGAGCCGGCTACC
AAAGACTAGATCATACGACAATCTGACCACAGCCTGTGACAACACAGTGC
CTCTGGCCAGCCGGCGCTGCAGCGACCCCAGCCTGAACGAGAAGTGGCAG
GAGCACCGGCGCTCACTAGAGCTGAGCAGCCTGGCTGGCCCTGGAGAGGA
TCCCCTTTCTGCCGACAGCCTAGGGAAGCCCACCAGAGTGCCGGGGGGTG
CCGAGCTTTCTGTTGCAGCCGGAGTAGCTGAGGGGCAGATGGAGAACATC
TTGCAGGAGGCCACCAAAGAGGAGAGTGGAGTAGAGGAACCTGCCCACAG
GGCAGGCATTGAGATACAGGAGGGTAAAGAGGACCCTCTCTTAGAAAAGG
AGAGCAGGAGGAAGACACCTGAGGCCTCAGCCATTGGACTTCACCAAGAC
CCAGAACTGGGTGATGCTGCTCTGAGGAGCCATCTGGATATGAGCTGGCC
TCTGTTCTCACAGGGCATTTCTGAACAGCAGAGTGGGCTCAGTGTTCTCC
TCAGTTCTCTCCAGGTCCCCCCCAGGGGAGAGGATTCCCTGGAGGTCCCT
GTGGAGCAGTTTCGAATAGAAGAGATTGCAGAGGGTAGGGAGGAAGCAGT
TCTTCCAATCCCAGTAGATGCAAAAGTTGGCTATGGTACCTCACAGTCAT
GTTCTCTGCTACCTTCCCAAGTCCCTTTTGAGACCAGAGGACCAAACGTG
GACAGTTCTACAGACATGTTAGTGGAAGATAAGGTGAAGTCAGTAAGTGG
GCCCCAAGGTCATCATAGATCTTGCCTTGTAAATAGTGGCAAGGACAGGC
TTCCTCAGACCATGGAACCCAGCCCTTCAGAGACAAGCCTGGTCGAGAGG
CCCCAAGTGGGGTCTGTGGTGCATAGGACTTCCCTTGGCAGCACTCTCAG
CCTGACACGTTCCCCTTGTGCCTTGCCTTTAGCCGAATGTAAAGAGGGGC
TTGTGTGCAATGGTGCCCCAGAGACTGAAAACAGGGCCTCAGAGCAGCCC
CCAGGTCTTAGCACCCTCCAGATGTACCCCACACCCAATGGGCATTGCGC
CAATGGGGAGGCTGGTAGGAGCAAGGACTCACTGAGCCGTCAGCTGTCTG
CTATGAGCTGCAGCTCTGCCCACTTACACTCAAGGAACTTGCACCACAAG
TGGCTGCATAGCCACTCAGGAAGGCCATCTGCAACCAGCAGCCCCGACCA
GCCTTCCCGCAGCCACCTGGACGATGATGGCATGTCAGTGTACACAGACA
CGATCCAACAGCGCCTGCGTCAGATTGAGTCAGGCCACCAGCAGGAAGTA
GAAACTTTGAAGAAACAAGTCCAGGAGCTGAAGAGTCGCCTGGAGAGCCA
GTACCTGACCAGCTCCCTACACTTTAATGGAGACTTTGGGGATGAGGTGA
CTTCAATCCCCGACTCGGAAAGCAATCTGGATCAGAACTGTTTGTCTCGC
TGCAGCACAGAGATTTTCTCTGAAGCCAGCTGGGAGCAGGTGGATAAACA
GGACACAGAGATGACCCGTTGGCTTCCTGACCACCTGGCCGCCCACTGCT
ATGCGTGCGACAGTGCCTTCTGGCTTGCCAGCAGGAAGCACCACTGCAGG
AATTGTGGGAACGTATTCTGCTCCAGTTGTTGTAACCAGAAGGTTCCAGT
TCCCAGCCAGCAGCTCTTTGAACCCAGTCGAGTATGCAAGTCTTGCTATA
GCAGCCTACATCCCACAAGCTCCAGCATTGACCTTGAACTGGATAAGCCC
ATTGCTGCCACTTCCAACTGAAGCTCAGTGACCTGGGTGGGCAGTGGCCA
AGCTGCTGTTCCTATG
>pGEM.MYH9
AGCGCTCGAGAAAGTCCTCTCGGGAGAAGCAGCGCCTGTTCCCGGGGCAG
ATCCAGGTTCAGGTCCTGGCTATAAGTCACCATGGCACAGCAAGCTGCCG
ATAAGTATCTCTATGTGGATAAAAACTTCATCAACAATCCGCTGGCCCAG
GCCGACTGGGCTGCCAAGAAGCTGGTATGGGTGCCTTCCGACAAGAGTGG
CTTTGAGCCAGCCAGCCTCAAGGAGGAGGTGGGCGAAGAGGCCATCGTGG
AGCTGGTGGAGAATGGGAAGAAGGTGAAGGTGAACAAGGATGACATCCAG
AAGATGAACCCGCCCAAGTTCTCCAAGGTGGAGGACATGGCAGAGCTCAC
GTGCCTCAACGAAGCCTCGGTGCTGCACAACCTCAAGGAGCGTTACTACT
CAGGGCTCATCTACACCTATTCAGGCCTGTTCTGTGTGGTCATCAATCCT
TACAAGAACCTGCCCATCTACTCTGAAGAGATTGTGGAAATGTACAAGGG
CAAGAAGAGGCACGAGATGCCCCCTCACATCTATGCCATCACAGACACCG
CCTACAGGAGTATGATGCAAGACCGAGAAGATCAATCCATCTTGTGCACT
GGTGAATCTGGAGCTGGCAAGACGGAGAACACCAAGAAGGTCATCCAGTA
TCTGGCGTACGTGGCGTCCTCGCACAAGAGCAAGAAGGACCAGGGCGAGC
TGGAGCGGCAGCTGCTGCAGGCCAACCCCATCCTGGAGGCCTTCGGGAAC
GCCAAGACCGTGAAGAATGACAACTCCTCCCGCTTCGGCAAATTCATTCG
CATCAACTTTGATGTCAATGGCTACATTGTTGGAGCCAACATTGAGACTT
ATCTTTTGGAGAAATCTCGTGCTATCCGCCAAGCCAAGGAAGAACGGACC
TTCCACATCTTCTATTATCTCCTGTCTGGGGCTGGAGAGCACCTGAAGAC
CGATCTCCTGTTGGAGCCGTACAACAAATACCGCTTCCTGTCCAATGGAC
ACGTCACCATCCCCGGGCAGCAGGACAAGGACATGTTCCAGGAGACCATG
GAGGCCATGAGGATTATGGGCATCCCAGAAGAGGAGCAAATGGGCCTGCT
GCGGGTCATCTCAGGGGTTCTTCAGCTCGGCAACATCGTCTTCAAGAAGG
AGCGGAACACTGACCAGGCGTCCATGCCCGACAACACAGCTGCCCAAAAG
GTGTCCCATCTCTTGGGTATCAATGTGACCGATTTCACCAGAGGAATCCT
CACCCCGCGCATCAAGGTGGGACGGGATTACGTCCAGAAGGCGCAGACTA
AAGAGCAGGCTGACTTTGCCATCGAGGCCTTGGCCAAGGCGACCTATGAG
CGGATGTTCCGCTGGCTGGTGCTGCGCATCAACAAGGCTCTGGACAAGAC
CAAGAGGCAGGGCGCCTCCTTCATCGGGATCCTGGACATTGCCGGCTTCG
AGATCTTTGATCTGAACTCGTTTGAGCAGCTGTGCATCAATTACACCAAT
GAGAAGCTGCAGCAGCTCTTCAACCACACCATGTTCATCCTGGAGCAGGA
GGAGTACCAGCGCGAGGGCATCGAGTGGAACTTCATCGACTTTGGCCTCG
ACCTGCAGCCCTGCATCGACCTCATTGAGAAGCCAGCAGGCCCCCCGGGC
ATTCTGGCCCTGCTGGACGAGGAGTGCTGGTTCCCCAAAGCCACCGACAA
GAGCTTCGTGGAGAAGGTGATGCAGGAGCAGGGCACCCACCCCAAGTTCC
AGAAGCCCAAGCAGCTGAAGGACAAAGCTGATTTCTGCATTATCCACTAT
GCCGGCAAGGTGGATTACAAAGCTGACGAGTGGCTGATGAAGAACATGGA
TCCCCTGAATGACAACATCGCCACACTGCTCCACCAGTCCTCTGACAAGT
TTGTCTCGGAGCTGTGGAAGGATGTGGACCGCATCATCGGCCTGGACCAG
GTGGCCGGCATGTCGGAGACCGCACTGCCCGGGGCCTTCAAGACGCGGAA
GGGCATGTTCCGCACTGTGGGGCAGCTTTACAAGGAGCAGCTGGCCAAGC
TGATGGCTACGCTGAGGAACACGAACCCCAACTTTGTCCGCTGCATCATC
CCCAACCACGAGAAGAAGGCCGGCAAGCTGGACCCGCATCTCGTGCTGGA
CCAGCTGCGCTGCAACGGTGTTCTCGAGGGCATCCGTATCTGCCGCCAGG
GCTTCCCCAACAGGGTGGTCTTCCAGGAGTTTCGGCAGAGATATGAGATC
CTGACTCCAAACTCCATTCCCAAGGGTTTCATGGACGGGAAGCAGGCGTG
CGTGCTCATGATAAAAGCCCTGGAGCTCGACAGCAATCTGTACCGCATTG
GCCAGAGCAAAGTCTTCTTCCGTGCCGGTGTGCTGGCCCACCTGGAGGAG
GAGCGAGACCTGAAGATCACCGACGTCATCATAGGGTTCCAGGCCTGCTG
CAGGGGCTACCTGGCCAGGAAAGCATTTGCCAAGCGGCAGCAGCAGCTTA
CCGCCATGAAGGTCCTCCAGCGGAACTGCGCTGCCTACCTGAAGCTGCGG
AACTGGCAGTGGTGGCGGCTCTTCACCAAGGTCAAGCCGCTGCTGCAGGT
GAGCCGGCAGGAGGAGGAGATGATGGCCAAGGAGGAGGAGCTGGTGAAGG
TCAGAGAGAAGCAGCTGGCTGCGGAGAACAGGCTCACGGAGATGGAGACG
CTGCAGTCTCAGCTCATGGCAGAGAAATTGCAGCTGCAGGAGCAGCTCCA
GGCAGAAACCGAGCTGTGTGCCGAGGCTGAGGAGCTCCGGGCCCGCCTGA
CCGCCAAGAAGCAGGAATTAGAAGAGATCTGCCATGACCTAGAGGCCAGG
GTGGAGGAGGAGGAGGAGCGCTGCCAGCACCTGCAGGCGGAGAAGAAGAA
GATGCAGCAGAACATCCAGGAGCTTGAGGAGCAGCTGGAGGAGGAGGAGA
GCGCCCGGCAGAAGCTGCAGCTGGAGAAGGTGACCACCGAGGCGAAGCTG
AAAAAGCTGGAGGAGGAGCAGATCATCCTGGAGGACCAGAACTGCAAGCT
GGCCAAGGAAAAGAAACTGCTGGAAGACAGAATAGCTGAGTTCACCACCA
ACCTCACAGAAGAGGAGGAGAAATCTAAGAGCCTCGCCAAGCTCAAGAAC
AAGCATGAGGCAATGATCACTGACTTGGAAGAGCGCCTCCGCAGGGAGGA
GAAGCAGCGACAGGAGCTGGAGAAGACCCGCCGGAAGCTGGAGGGAGACT
CCACAGACCTCAGCGACCAGATCGCCGAGCTCCAGGCCCAGATCGCGGAG
CTCAAGATGCAGCTGGCCAAGAAAGAGGAGGAGCTCCAGGCCGCCCTGGC
CAGAGTGGAAGAGGAAGCTGCCCAGAAGAACATGGCCCTCAAGAAGATCC
GGGAGCTGGAATCTCAGATCTCTGAACTCCAGGAAGACCTGGAGTCTGAG
CGTGCTTCCAGGAATAAAGCTGAGAAGCAGAAACGGGACCTTGGGGAAGA
GCTAGAGGCGCTGAAAACAGAGTTGGAGGACACGCTGGATTCCACAGCTG
CCCAGCAGGAGCTCAGGTCAAAACGTGAGCAGGAGGTGAACATCCTGAAG
AAGACCCTGGAGGAGGAGGCCAAGACCCACGAGGCCCAGATCCAGGAGAT
GAGGCAGAAGCACTCACAGGCCGTGGAGGAGCTGGCGGAGCAGCTGGAGC
AGACGAAGCGGGTGAAAGCAAACCTCGAGAAGGCAAAGCAGACTCTGGAG
AACGAGCGGGGGGAGCTGGCCAACGAGGTGAAGGTGCTGCTGCAGGGCAA
AGGGGACTCGGAGCACAAGCGCAAGAAAGTGGAGGCGCAGCTGCAGGAGC
TGCAGGTCAAGTTCAACGAGGGAGAGCGCGTGCGCACAGAGCTGGCCGAC
AAGGTCACCAAGCTGCAGGTGGAGCTGGACAACGTGACCGGGCTTCTCAG
CCAGTCCGACAGCAAGTCCAGCAAGCTCACCAAGGACTTCTCCGCGCTGG
AGTCCCAGCTGCAGGACACTCAGGAGCTGCTGCAGGAGGAGAACCGGCAG
AAGCTGAGCCTGAGCACCAAGCTCAAGCAGGTGGAGGACGAGAAGAATTC
CTTCCGGGAGCAGCTGGAGGAGGAGGAGGAGGCCAAGCACAACCTGGAGA
AGCAGATCGCCACCCTCCATGCCCAGGTGGCCGACATGAAAAAGAAGATG
GAGGACAGTGTGGGGTGCCTGGAAACTGCTGAGGAGGTGAAGAGGAAGCT
CCAGAAGGACCTGGAGGGCCTGAGCCAGCGGCACGAGGAGAAGGTGGCCG
CCTACGACAAGCTGGAGAAGACCAAGACGCGGCTGCAGCAGGAGCTGGAC
GACCTGCTGGTGGACCTGGACCACCAGCGCCAGAGCGCGTGCAACCTGGA
GAAGAAGCAGAAGAAGTTTGACCAGCTCCTGGCGGAGGAGAAGACCATCT
CTGCCAAGTATGCAGAGGAGCGCGACCGGGCTGAGGCGGAGGCCCGAGAG
AAGGAGACCAAGGCTCTGTCGCTGGCCCGGGCCCTGGAGGAAGCCATGGA
GCAGAAGGCGGAGCTGGAGCGGCTCAACAAGCAGTTCCGCACGGAGATGG
AGGACCTTATGAGCTCCAAGGATGATGTGGGCAAGAGTGTCCACGAGCTG
GAGAAGTCCAAGCGGGCCCTAGAGCAGCAGGTGGAGGAGATGAAGACGCA
GCTGGAAGAGCTGGAGGACGAGCTGCAGGCCACCGAAGATGCCAAGCTGC
GGTTGGAGGTCAACCTGCAGGCCATGAAGGCCCAGTTCGAGCGGGACCTG
CAGGGCCGGGACGAGCAGAGCGAGGAGAAGAAGAAGCAGCTGGTCAGACA
GGTGCGGGAGATGGAGGCAGAGCTGGAGGACGAGAGGAAGCAGCGCTCGA
TGGCAGTGGCCGCCCGGAAGAAGCTGGAGATGGACCTGAAGGACCTGGAG
GCGCACATCGACTCGGCCAACAAGAACCGGGACGAAGCCATCAAACAGCT
GCGGAAGCTGCAGGCCCAGATGAAGGACTGCATGCGCGAGCTGGATGACA
CCCGCGCCTCTCGTGAGGAGATCCTGGCCCAGGCCAAAGAGAACGAGAAG
AAGCTGAAGAGCATGGAGGCCGAGATGATCCAGTTGCAGGAGGAACTGGC
AGCCGCGGAGCGTGCCAAGCGCCAGGCCCAGCAGGAGCGGGATGAGCTGG
CTGACGAGATCGCCAACAGCAGCGGCAAAGGAGCCCTGGCGTTAGAGGAG
AAGCGGCGTCTGGAGGCCCGCATCGCCCAGCTGGAGGAGGAGCTGGAGGA
GGAGCAGGGCAACACGGAGCTGATCAACGACCGGCTGAAGAAGGCCAACC
TGCAGATCGACCAGATCAACACCGACCTGAACCTGGAGCGCAGCCACGCC
CAGAAGAACGAGAATGCTCGGCAGCAGCTGGAACGCCAGAACAAGGAGCT
TAAGGTCAAGCTGCAGGAGATGGAGGGCACTGTCAAGTCCAAGTACAAGG
CCTCCATCACCGCCCTCGAGGCCAAGATTGCACAGCTGGAGGAGCAGCTG
GACAACGAGACCAAGGAGCGCCAGGCAGCCTGCAAACAGGTGCGTCGGAC
CGAGAAGAAGCTGAAGGATGTGCTGCTGCAGGTGGATGACGAGCGGAGGA
ACGCCGAGCAGTACAAGGACCAGGCCGACAAGGCATCTACCCGCCTGAAG
CAGCTCAAGCGGCAGCTGGAGGAGGCCGAAGAGGAGGCCCAGCGGGCCAA
CGCCTCCCGCCGGAAACTGCAGCGCGAGCTGGAGGACGCCACTGAGACGG
CCGATGCCATGAACCGCGAAGTCAGCTCCCTAAAGAACAAGCTCAGGCGC
GGGGACCTGCCGTTTGTCGTGCCCCGCCGAATGGCCCGGAAAGGCGCCGG
GGATGGCTCCGACGAAGAGGTAGATGGCAAAGCGGATGGGGCTGAGGCCA
AACCTGCCGAATAAGCCTCTTCTCCTGCAGCCTGAGATGGATGGACAG
>pGEM.NAGA
GCTGATACACGCAGACCAGATCTGGTCAGGTCCTCGGAAGCTGAGTCCAG
AGCGATGCTGCTGAAGACAGTGCTCTTGCTGGGACATGTGGCCCAGGTGC
TGATGCTGGACAATGGGCTCCTGCAGACACCACCCATGGGCTGGCTGGCC
TGGGAACGCTTCCGCTGCAACATTAACTGTGATGAGGACCCAAAGAACTG
CATAAGTGAACAGCTCTTCATGGAGATGGCTGACCGGATGGCACAGGATG
GATGGCGGGACATGGGCTACACATACCTCAACATTGATGACTGCTGGATC
GGTGGTCGCGATGCCAGTGGCCGCCTGATGCCGGATCCCAAGCGCTTCCC
TCATGGCATTCCTTTCCTGGCTGACTACGTTCACTCCCTGGGCCTGAAGT
TGGGTATCTACGCGGACATGGGCAACTTCACCTGCATGGGTTACCCAGGC
ACCACACTGGACAAGGTGGTCCAGGATGCTCAGACCTTCGCCGAGTGGAA
GGTAGACATGCTCAAGCTGGATGGCTGCTTCTCCACCCCCGAGGAGCGGG
CCCAGGGGTACCCCAAGATGGCTGCTGCCCTGAATGCCACAGGCCGCCCC
ATCGCCTTCTCCTGCAGCTGGCCAGCCTATGAAGGCGGCCTCCCCCCAAG
GGTGAACTACAGTCTGCTGGCGGACATCTGCAACCTCTGGCGTAACTATG
ATGACATCCAGGACTCCTGGTGGAGCGTGCTCTCCATCCTGAATTGGTTC
GTGGAGCACCAGGACATACTGCAGCCAGTGGCCGGCCCTGGGCACTGGAA
TGACCCTGACATGCTGCTCATTGGGAACTTTGGTCTCAGCTTAGAGCAAT
CCCGGGCCCAGATGGCCCTGTGGACGGTGCTGGCAGCCCCCCTCTTGATG
TCCACAGACCTGCGTACCATCTCCGCCCAGAACATGGACATTCTGCAGAA
TCCACTCATGATCAAAATCAACCAGGATCCCTTAGGCATCCAGGGACGCA
GGATTCACAAGGAAAAATCTCTCATCGAAGTGTACATGCGGCCTCTGTCC
AACAAGGCTAGCGCCTTAGTCTTCTTCAGCTGCAGGACCGATATGCCTTA
TCGCTACCACTCCTCCCTTGGCCAGCTGAACTTCACCGGGTCTGTGATAT
ATGAGGCCCAGGACGTCTACTCAGGTGACATCATCAGTGGCCTCCGAGAT
GAAACCAACTTCACAGTGATCATCAACCCTTCAGGGGTAGTGATGTGGTA
CCTGTATCCCATCAAGAACCTGGAGATGTCCCAGCAGTGAGGAGCTGGGA
CATGTGACAGGCTGTGGTGGCACCACTGAGCCTAGACCATGGAGCCTTGG
CATGCCCAGGGCAAGTGGGGAGGTTCTCTGCTCCCCAGGCCTGCTCGGTG
ACTGACCCCATCATACCCAAAGTGCAATCTCACGGCCAGGTTCTATGCCC
TGCCCAAGCGTAAACCCTCTTG
>pGEM.NCF4.V2
GCTGGAGGAAGTGAGAGGTGAACTCAGCCTGGGACTGGCTGGGCGAGACT
CTCCACCTGCTCCCTGGGACCATCGCCCACCATGGCTGTGGCCCAGCAGC
TGCGGGCCGAGAGTGACTTTGAACAGCTTCCGGATGATGTTGCCATCTCG
GCCAACATTGCTGACATCGAGGAGAAGAGAGGCTTCACCAGCCACTTTGT
TTTCGTCATCGAGGTGAAGACAAAAGGAGGATCCAAGTACCTCATCTACC
GCCGCTACCGCCAGTTCCATGCTTTGCAGAGCAAGCTGGAGGAGCGCTTC
GGGCCAGACAGCAAGAGCAGTGCCCTGGCCTGTACCCTGCCCACACTCCC
AGCCAAAGTCTACGTGGGTGTGAAACAGGAGATCGCCGAGATGCGGATAC
CTGCCCTCAACGCCTACATGAAGAGCCTGCTCAGCCTGCCGGTCTGGGTG
CTGATGGATGAGGACGTCCGGATCTTCTTTTACCAGTCGCCCTATGACTC
AGAGCAGGTGCCCCAGGCACTCCGCCGGCTCCGCCCGCGCACCCGGAAAG
TCAAGAGCGTGTCCCCACAGGGCAACAGCGTTGACCGCATGGCAGCTCCG
AGAGCAGAGGCTCTATTTGACTTCACTGGAAACAGCAAACTGGAGCTGAA
TTTCAAAGCTGGAGATGTGATCTTCCTCCTCAGTCGGATCAACAAAGACT
GGCTGGAGGGCACTGTCCGGGGAGCCACGGGCATCTTCCCTCTCTCCTTC
GTGAAGATCCTCAAAGACTTCCCTGAGGAGGACGACCCCACCAACTGGCT
GCGTTGCTACTACTACGAAGACACCATCAGCACCATCAAGGACATCGCGG
TGGAGGAAGATCTCAGCAGCACTCCCCTATTGAAAGACCTGCTGGAGCTC
ACAAGGCGGGAGTTCCAGAGAGAGGACATAGCTCTGAATTACCGGGACGC
TGAGGGGGATCTGGTTCGGCTGCTGTCGGATGAGGACGTAGCGCTCATGG
TGCGGCAGGCTCGTGGCCTCCCCTCCCAGAAGCGCCTCTTCCCCTGGAAG
CTGCACATCACGCAGAAGGACAACTACAGGGTCTACAACACGATGCCATG
AGCTGACGGTGTCCCTGGAGCAGTGAGGGGACACCAGCAAAAACCTTCAG
CTCTCAGAGGAGATTGGGACCAGGAAAACCTGGGAGGATGGGCAGACTTC
CTGTCT
>pGEM.NDUFA6
GAGAGCCTCAGAGTCATCCTCCCGCCCACCCAGCATACAGGCGGGGCGTT
CCTCCTTAGCCAATGGGAAAAGACATTCGCCCGCGGTCCGCACGCGCTGC
TTGCAAAGGGGTGGGGTTGTGGAGTGGATGCTTTGGCAAGATGGCGGGGA
GCGGCGTCCGCCAAGCTACTTCTACCGCCAGCACCTTCGTGAAGCCCATT
TTCAGTCGGGACATGAACGAGGCCAAGCGGAGGGTGCGCGAGCTCTACCG
CGCCTGGTATCGGGAGGTGCCGAACACTGTGCACCAATTCCAGCTGGACA
TCACTGTGAAAATGGGACGGGATAAAGTCCGAGAAATGTTTATGAAGAAT
GCCCATGTCACAGACCCCAGGGTGGTTGATCTTCTGGTCATTAAGGGAAA
GATCGAACTGGAAGAAACAATTAAAGTATGGAAGCAGCGGACACATGTTA
TGCGGTTCTTCCATGAAACAGAAGCGCCAAGGCCAAAGGATTTCCTATCC
AAGTTCTATGTTGGCCACGATCCATGAAGTCATTCAGTGGAAAGATGCAC
GTTGATACTATTTTAGAGCACAAATAAACTCACTATACAATGGTCACTTT
GTGATAGAATTCCATTGATGAACCAATTTTCTGCAGCCTCTTTTTGCCTG
AGCAAGTGGGACCTTGGT
>pGEM.NF2
GGGCTAAAGGGCTCAGAGTGCAGGCCGTGGGGCGCGAGGGTCCCGGGCCT
GAGCCCCGCGCCATGGCCGGGGCCATCGCTTCCCGCATGAGCTTCAGCTC
TCTCAAGAGGAAGCAACCCAAGACGTTCACCGTGAGGATCGTCACCATGG
ACGCCGAGATGGAGTTCAATTGCGAGATGAAGTGGAAAGGGAAGGACCTC
TTTGATTTGGTGTGCCGGACTCTGGGGCTCCGAGAAACCTGGTTCTTTGG
ACTGCAGTACACAATCAAGGACACAGTGGCCTGGCTCAAAATGGACAAGA
AGGTACTGGATCATGATGTTTCAAAGGAAGAACCAGTCACCTTTCACTTC
TTGGCCAAATTTTATCCTGAGAATGCTGAAGAGGAGCTGGTTCAGGAGAT
CACACAACATTTATTCTTCTTACAGGTAAAGAAGCAGATTTTAGATGAAA
AGATCTACTGCCCTCCTGAGGCTTCTGTGCTCCTGGCTTCTTACGCCGTC
CAGGCCAAGTATGGTGACTACGACCCCAGTGTTCACAAGCGGGGATTTTT
GGCCCAAGAGGAATTGCTTCCAAAAAGGGTAATAAATCTGTATCAGATGA
CTCCGGAAATGTGGGAGGAGAGAATTACTGCTTGGTACGCAGAGCACCGA
GGCCGAGCCAGGGATGAAGCTGAAATGGAATATCTGAAGATAGCTCAGGA
CCTGGAGATGTACGGTGTGAACTACTTTGCAATCCGGAATAAAAAGGGCA
CAGAGCTGCTGCTTGGAGTGGATGCCCTGGGGCTTCACATTTATGACCCT
GAGAACAGACTGACCCCCAAGATCTCCTTCCCGTGGAATGAAATCCGAAA
CATCTCGTACAGTGACAAGGAGTTTACTATTAAACCACTGGATAAGAAAA
TTGATGTCTTCAAGTTTAACTCCTCAAAGCTTCGTGTTAATAAGCTGATT
CTCCAGCTATGTATCGGGAACCATGATCTATTTATGAGGAGAAGGAAAGC
CGATTCTTTGGAAGTTCAGCAGATGAAAGCCCAGGCCAGGGAGGAGAAGG
CTAGAAAGCAGATGGAGCGGCAGCGCCTCGCTCGAGAGAAGCAGATGAGG
GAGGAGGCTGAACGCACGAGGGATGAGTTGGAGAGGAGGCTGCTGCAGAT
GAAAGAAGAAGCAACAATGGCCAACGAAGCACTGATGCGGTCTGAGGAGA
CAGCTGACCTGTTGGCTGAAAAGGCCCAGATCACCGAGGAGGAGGCAAAA
CTTCTGGCCCAGAAGGCCGCAGAGGCTGAGCAGGAAATGCAGCGCATCAA
GGCCACAGCGATTCGCACGGAGGAGGAGAAGCGCCTGATGGAGCAGAAGG
TGCTGGAAGCCGAGGTGCTGGCACTGAAGATGGCTGAGGAGTCAGAGAGG
AGGGCCAAAGAGGCAGATCAGCTGAAGCAGGACCTGCAGGAAGCACGCGA
GGCGGAGCGAAGAGCCAAGCAGAAGCTCCTGGAGATTGCCACCAAGCCCA
CGTACCCGCCCATGAACCCAATTCCAGCACCGTTGCCTCCTGACATACCA
AGCTTCAACCTCATTGGTGACAGCCTGTCTTTCGACTTCAAAGATACTGA
CATGAAGCGGCTTTCCATGGAGATAGAGAAAGAAAAAGTGGAATACATGG
AAAAGAGCAAGCATCTGCAGGAGCAGCTCAATGAACTCAAGACAGAAATC
GAGGCCTTGAAACTGAAAGAGAGGGAGACAGCTCTGGATATTCTGCACAA
TGAGAACTCCGACAGGGGTGGCAGCAGCAAGCACAATACCATTAAAAAGC
TCACCTTGCAGAGCGCCAAGTCCCGAGTGGCCTTCTTTGAAGAGCTCTAG
CAGGTGACCCAGCCACCCCAGGACCTGCCACTTCTCCTGCTAC
>pGEM.NHP2L1
TCCGGCAAGAGACTACCAAGACAGACGCTATGACTGAGGCTGATGTGAAT
CCAAAGGCCTATCCCCTTGCCGATGCCCACCTCACCAAGAAGCTACTGGA
CCTCGTTCAGCAGTCATGTAACTATAAGCAGCTTCGGAAAGGAGCCAATG
AGGCCACCAAAACCCTCAACAGGGGCATCTCTGAGTTCATCGTGATGGCT
GCAGACGCCGAGCCACTGGAGATCATTCTGCACCTGCCGCTGCTGTGTGA
AGACAAGAATGTGCCCTACGTGTTTGTGCGCTCCAAGCAGGCCCTGGGGA
GAGCCTGTGGGGTCTCCAGGCCTGTCATCGCCTGTTCTGTCACCATCAAA
GAAGGCTCGCAGCTGAAACAGCAGATCCAATCCATTCAGCAGTCCATTGA
AAGGCTCTTAGTCTAAACCTGTGGCCTCTGCCACGTGCTCCCTGCCAGCT
TCCCCCCTGAGGTTGTGTATCATATTATCTGTGTTAGCATGTAGTATTTT
CAGCTACTCTCTATTGTTATAAAATGTAGTACTAAATCTGGTTTCTGGAT
TTTTGTGTTGTTTTTGTTCTGTTTTACAGGGTTGCTATCCCCCTTCCTTT
CCTCCCTCCCTCTGCCATCCTTCATCCTTT
>pGEM.NLVCF
TAGCCATGACGGCCTCCGTGCTGCGAAGTATCTCGCTAGCCCTGCGCCCG
ACTAGCGGGCTTCTGGGAACTTGGCAGACGCAGCTTAGAGAGACTCACCA
GCGAGCGTCATTGTTGTCTTTCTGGGAACTCATTCCCATGAGATCAGAAC
CTCTTCGAAAAAAGAAGAAGGTAGATCCTAAAAAAGACCAAGAAGCAAAG
GAGCGCTTGAAAAGGAAGATCCGAAAACTGGAAAAGGCTACTCAAGAGCT
AATTCCTATTGAAGATTTTATTACCCCTCTAAAGTTCTTGGATAAAGCAA
GAGAGCGGCCTCAGGTGGAGCTCACCTTTGAGGAGACTGAGAGGAGAGCT
CTGCTTCTGAAGAAGTGGTCCTTGTACAAGCAGCAAGAGCGTAAGATGGA
GAGGGACACCATCAGGGCTATGCTAGAAGCCCAGCAGGAAGCTCTGGAGG
AACTGCAACTGGAATCCCCGAAGCTCCATGCTGAGGCCATCAAGCGGGAT
CCTAACCTGTTCCCCTTTGAGAAGGAAGGGCCACATTACACACCACCGAT
CCCTAACTACCAACCCCCTGAAGGCAGGTACAATGACATCACCAAGGTGT
ACACACAAGTGGAGTTTAAGAGATAGACTTGCAGGCTGCTATCCTTAACA
TGCTGCCCCTGAGAGTAGGAATG
>pGEM.NUP50
GAGGAGGTTCGAAAACATGGCCAAAAGAAATGCCGAGAAGGAACTGACAG
ATAGGAATTGGGATCAAGAAGATGAAGCTGAAGAGGTGGGAACATTCTCC
ATGGCCAGTGAGGAAGTCTTGAAGAATAGAGCCATAAAGAAAGCAAAGCG
CAGAAATGTTGGATTTGAATCTGACACTGGAGGAGCCTTTAAAGGTTTTA
AAGGTTTGGTGGTACCTTCTGGAGGAGGACGCTTTTCTGGATTTGGTAGT
GGCGCTGGAGGGAAGCCTTTGGAAGGACTGTCGAATGGAAACAACATAAC
CAGTGCCCCTCCCTTCGCCAGTGCAAAGGCAGCGGCAGATCCCAAGGTAG
CCTTTGGTTCTCTTGCTGCAAATGGCCCTACCACCTTGGTTGATAAAGTT
TCAAATCCCAAAACTAATGGGGACAGTCAGCAGCCCTCCTCCTCTGGCCT
TGCTTCCAGTAAAGCTTGTGTCGGAAATGCCTATCACAAGCAGTTGGCCG
CCTTGAACTGCTCCGTGCGGGATTGGATAGTGAAGCACGTGAATACAAAC
CCCCTCTGTGATCTGACACCTATCTTTAAAGACTATGAGAAATATTTAGC
AAACATTGAACAGCAACACGGGAACAGTGGCAGGAATTCTGAAAGTGAAT
CTAACAAAGTGGCAGCTGAAACACAGTCTCCTTCCCTTTTTGGCTCAACA
AAATTACAGCAAGAGTCAACGTTTTTGTTTCATGGCAACAAAACTGAAGA
TACACCTGACAAGAAGATGGAGGTGGCATCTGAAAAGAAAACGGACCCAT
CATCACTAGGAGCGACAAGTGCCTCATTTAATTTCGGCAAGAAAGTTGAT
AGCTCTGTTTTGGGCTCATTAAGCTCTGTCCCCCTGACTGGATTTTCTTT
CTCCCCTGGAAACTCCAGTTTATTTGGCAAAGATACTACCCAGAGTAAAC
CAGTCTCTTCACCATTTCCCACTAAACCATTGGAGGGCCAAGCAGAAGGT
GACAGTGGTGAATGCAAAGGTGGAGATGAAGAAGAGAATGATGAGCCACC
CAAAGTAGTAGTTACCGAAGTAAAAGAAGAAGATGCTTTTTACTCCAAAA
AGTGTAAACTGTTTTACAAGAAAGACAATGAGTTTAAAGAGAAAGGCATA
GGTACTCTGCATTTAAAACCTACAGCAAATCAGAAGACACAGCTTTTGGT
GCGGGCAGACACCAATTTAGGCAACATATTGCTGAACGTTCTGATTCCAC
CCAATATGCCATGTACGCGAACAGGGAAGAATAACGTTCTTATCGTCTGT
GTTCCAAATCCACCAATTGACGAGAAGAATGCCACCATGCCAGTCACCAT
GTTGATTCGGGTAAAAACCAGCGAGGATGCAGACGAGTTGCACAAAATTT
TACTGGAGAAAAAGGATGCCTGAACACGCAAAGTCGGCTGC
>pGEM.OSM.V6
CACGGGCACCCAGCATGGGGGTACTGCTCACACAGAGGACGCTGCTCAGT
CTGGTCCTTGCACTCCTGTTTCCAAGCATGGCGAGCATGGCGGCTATAGG
CAGCTGCTCGAAAGAGTACCGCGTGCTCCTTGGCCAGCTCCAGAAGCAGA
CAGATCTCATGCAGGACACCAGCAGACTCCTGGACCCCTATATACGTATC
CAAGGCCTGGATGTTCCTAAACTGAGAGAGCACTGCAGGGAGCGCCCCGG
GGCCTTCCCCAGTGAGGAGACCCTGAGGGGGCTGGGCAGGCGGGGCTTCC
TGCAGACCCTCAATGCCACACTGGGCTGCGTCCTGCACAGACTGGCCGAC
TTAGAGCAGCGCCTCCCCAAGGCCCAGGATTTGGAGAGGTCTGGGCTGAA
CATCGAGGACTTGGAGAAGCTGCAGATGGCGAGGCCGAACATCCTCGGGC
TCAGGAACAACATCTACTGCATGGCCCAGCTGCTGGACAACTCAGACACG
GCTGAGCCCACGAAGGCTGGCCGGGGGGCCTCTCAGCCGCCCACCCCCAC
CCCTGCCTCGGATGCTTTTCAGCGCAAGCTGGAGGGCTGCAGGTTCCTGC
ATGGCTACCATCGCTTCATGCACTCAGTGGGGCGGGTCTTCAGCAAGTGG
GGGGAGAGCCCGAACCGGAGCCGGAGACACAGCCCCCACCAGGCCCTGAG
GAAGGGGGTGCGCAGGACCAGACCCTCCAGGAAAGGCAAGAGACTCATGA
CCAGGGGACAGCTGCCCCGGTAGCCTCGAGAGCACCCCTTGCCGGTGAAG
GATGCGGCAGGTGCTCTGTGGATGAGA
>pGEM.P2RXL1
TGACTCATGTGCCCGCAGCTAGCAGGAGCTGGCAGCATGGGCTCCCCAGG
GGCTACGACAGGCTGGGGGCTTCTGGATTATAAGACGGAGAAGTATGTGA
TGACCAGGAACTGGCGGGTGGGCGCCCTGCAGAGGCTGCTGCAGTTTGGG
ATCGTGGTCTATGTGGTAGGGTGGGCGCTCCTCGCCAAAAAAGGCTACCA
GGAGCGGGACCTGGAACCCCAGTTTTCCATCATCACCAAACTCAAAGGGG
TTTCCGTCACTCAGATCAAGGAGCTTGGAAACCGGCTGTGGGATGTGGCC
GACTTCGTGAAGCCACCTCAGGGAGAGAACGTGTTCTTCTTGGTGACCAA
CTTCCTTGTGACGCCAGCCCAAGTTCAGGGCAGATGCCCAGAGCACCCGT
CCGTCCCACTGGCTAACTGCTGGGTCGACGAGGACTGCCCCGAAGGGGAG
GGAGGCACACACAGCCACGGTGTAAAAACAGGCCAGTGTGTGGTGTTCAA
TGGGACCCACAGGACCTGTGAGATCTGGAGTTGGTGCCCCGTGGAGAGTG
GCGTTGTGCCCTCGAGGCCCCTGCTGGCCCAGGCCCAGAACTTCACACTG
TTCATCAAAAACACAGTCACCTTCAGCAAGTTCAACTTCTCTAAGTCCAA
TGCCTTGGAGACCTGGGACCCCACCTATTTTAAGCACTGCCGCTATGAAC
CACAATTCAGCCCCTACTGTCCCGTGTTCCGCATTGGGGACCTCGTGGCC
AAGGCTGGAGGGACCTTCGAGGACCTGGCGTTGCTGGGTGGCTCTGTAGG
CATCAGAGTTCACTGGGATTGTGACCTGGACACCGGGGACTCTGGCTGCT
GGCCTCACTACTCCTTCCAGCTGCAGGAGAAGAGCTACAACTTCAGGACA
GCCACTCACTGGTGGGAGCAACCGGGTGTGGAGGCCCGCACCCTGCTCAA
GCTCTATGGAATCCGCTTCGACATCCTCGTCACCGGGCAGGCAGGGAAGT
TCGGGCTCATCCCCACGGCCGTCACACTGGGCACCGGGGCAGCTTGGCTG
GGCGTGGTCACCTTTTTCTGTGACCTGCTACTGCTGTATGTGGATAGAGA
AGCCCATTTCTACTGGAGGACAAAGTATGAGGAGGCCAAGGCCCCGAAAG
CAACCGCCAACTCTGTGTGGAGGGAGCTGGCCCTTGCATCCCAAGCCCGA
CTGGCCGAGTGCCTCAGACGGAGCTCAGCACCTGCACCCACGGCCACTGC
TGCTGGGAGTCAGACACAGACACCAGGATGGCCCTGTCCAAGTTCTGACA
CCCACTTGCCAACCCATTCCGGGAGCCTGTAGCCGTTCCCTGCTGGTTGA
GAGTTGGGGGCTGGGAAGGGCGGGGCCCTGCCTGGGGATCTCAAGGATGA
GGCCCCAGCATGGAGGATTGGGGGTAGAATTCCACCCTGAACCCCAGCAG
ACAGTCCCTCCCCTGACTCCCACCTTGGTAGGGTGCTGCCTCAGGGAGCC
ATAGAAGTCGGCTGTGT
>pGEM.PACSIN2.V3
CTCCTATAGGGCGAATTGGGCCCGACGTCGCATGCTCCCGGCCGCCATGG
CGGCCGCGGGAATTCGATAAAAATGTCTGTCACATATGATGATTCCGTTG
GAGTAGAAGTGTCCAGCGACAGCTTCTGGGAGGTCGGGAACTACAAGCGG
ACTGTGAAGCGGATCGACGATGGCCACCGCCTGTGCAGCGACCTCATGAA
CTGCCTGCATGAGCGGGCGCGCATCGAGAAGGCGTATGCGCAGCAGCTCA
CTGAGTGGGCCCGGCGCTGGAGGCAGCTCGTGGAGAAAGGGCCCCAGTAC
GGGACCGTGGAGAAGGCCTGGATGGCCTTCATGTCCGAGGCAGAGAGGGT
GAGCGAGCTGCACCTCGAGGTGAAGGCCTCACTGATGAACGATGACTTCG
AGAAGATCAAGAACTGGCAGAAGGAAGCCTTTCACAAGCAGATGATGGGC
GGCTTCAAGGAGACCAAGGAAGCTGAGGACGGCTTTCGGAAGGCACAGAA
GCCCTGGGCCAAGAAGCTGAAAGAGGTAGAAGCAGCAAAGAAAGCCCACC
ATGCAGCGTGCAAAGAGGAGAAGCTGGCTATCTCACGAGAAGCCAACAGC
AAGGCAGACCCATCCCTCAACCCTGAACAGCTCAAGAAATTGCAAGACAA
AATAGAAAAGTGCAAGCAAGATGTTCTTAAGACCAAAGAGAAGTATGAGA
AGTCCCTGAAGGAACTCGACCAGGGCACACCCCAGTACATGGAGAACATG
GAGCAGGTGTTTGAGCAGTGCCAGCAGTTCGAGGAGAAACGCCTTCGCTT
CTTCCGGGAGGTTCTGCTGGAGGTTCAGAAGCACCTAGACCTGTCCAATG
TGGCTGGCTACAAAGCCATTTACCATGACCTGGAGCAGAGCATCAGAGCA
GCTGATGCAGTGGAGGACCTGAGGTGGTTCCGAGCCAATCACGGGCCGGG
CATGGCCATGAACTGGCCGCAGTTTGAGGAGTGGTCCGCAGACCTGAATC
GAACCCTCAGCCGGAGAGAGAAGAAGAAGGCCACTGACGGCGTCACCCTG
ACGGGCATCAACCAGACAGGCGACCAGTCTCTGCCGAGTAAGCCCAGCAG
CACCCTTAATGTCCCGAGCAACCCCGCCCAGTCTGCGCAGTCACAGTCCA
GCTACAACCCCTTCGAGGATGAGGACGACACGGGCAGCACCGTCAGTGAG
AAGGACGACACTAAGGCCAAAAATGTGAGCAGCTACGAGAAGACCCAGAG
CTATCCCACCGACTGGTCAGACGATGAGTCTAACAACCCCTTCTCCTCCA
CGGATGCCAATGGGGACTCGAATCCATTCGACGACGACGCCACCTCGGGG
ACGGAAGTGCGAGTCCGGGCCCTGTATGACTATGAGGGGCAGGAGCATGA
TGAGCTGAGCTTCAAGGCTGGGGATGAGCTGACCAAGATGGAGGACGAGG
ATGAGCAGGGCTGGTGCAAGGGACGCTTGGACAACGGGCAAGTTGGCCTA
TACCCGGCAAATTATGTGGAGGCGATCCAGTGATGAGTCGGGGACAGGCC
AGCGGGGGGACGGAGGCGGCGGGCCCAGGAGCCTCAGCCAGCCACGTGGG
CATCCACTCCTTTTCCTGCAAGAGATGATGGTTC
>pGEM.PCQAP.V2
CCAAGCGGGATACGGGCGGCGGGAGCTGGGGAACAGGCATGGACGTTTCC
GGGCAAGAGACCGACTGGCGGAGCACCGCCTTCCGGCAGAAGCTGGTCAG
TCAAATCGAGGATGCCATGAGGAAAGCTGGTGTGGCACACAGTAAATCCA
GCAAGGATATGGAGAGCCATGTTTTCCTGAAGGCCAAGACCCGGGACGAA
TACCTTTCTCTCGTGGCCAGGCTCATTATCCATTTTCGAGACATTCATAA
CAAGAAATCTCAAGCTTCCGTCAGTGCCCAGCTGCAGCTCCAGCAGGTGG
CGCTGCAGCAGCAGCAGCAACAGCAGCAGTTCCAGCAGCAGCAGCAGGCG
GCGCTACAGCAGCAGCAGCAGCAACAGCAGCAGTTCCAGGCTCAGCAGAG
TGCCATGCAGCAGCAGTTCCAAGCAGTAGTGCAGCAGCAGCAGCAGCTCC
AGCAGCAGCAGCAGCAGCAGCATCTAATTAAATTGCATCATCAAAATCAG
CAACAGATACAGCAGCAGCAACAGCAGCTGCAGCGAATAGCACAGCTGCA
GCTCCAACAACAGCAACAGCAGCAGCAGCAGCAGCAGCAGCAGCAGCAGC
AGGCTTTGCAGGCCCAGCCACCAATTCAGCAGCCACCGATGCAGCAGCCA
CAGCCTCCGCCCTCCCAGGCTCTGCCCCAGCAGCTGCAGCAGATGCATCA
CACACAGCACCACCAGCCGCCACCACAGCCCCAGCAGCCTCCAGTTGCTC
AGAACCAACCATCACAACTCCCGCCACAGTCGCAGACCCAGCCTTTGGTG
TCACAGGCGCAAGCTCTCCCTGGACAAATGTTGTATACCCAACCACCACT
GAAATTTGTCCGAGCTCCGATGGTGGTGCAGCAGCCCCCAGTGCAGCCCC
AGGTGCAGCAGCAGCAGACAGCAGTACAGACAGCTCAGGCTGCCCAGATG
GTGGCTCCCGGAGTCCAGGTCAGCCAGAGCAGCCTCCCCATGCTGTCCTC
GCCGTCACCGGGCCAGCAGGTGCAGACCCCGCAGTCGATGCCCCCTCCCC
CCCAGCCGTCCCCGCAGCCCGGCCAGCCCAGCTCACAGCCCAACTCCAAC
GTCAGCTCTGGCCCTGCCCCATCTCCCAGTAGCTTCCTGCCCAGCCCCTC
ACCGCAGCCCTCCCAGAGCCCAGTGACGGCGCGGACCCCACAGAACTTCA
GTGTCCCCTCACCTGGACCTTTAAACACACCTGTGAACCCCAGCTCTGTC
ATGAGCCCAGCTGGCTCCAGCCAGGCTGAGGAGCAGCAGTACCTGGACAA
GCTGAAGCAGCTGTCGAAGTACATCGAGCCCCTGCGCCGCATGATCAACA
AGATCGACAAGAACGAAGACAGAAAAAAGGACCTGAGTAAGATGAAGAGC
CTTCTGGACATTCTGACAGACCCCTCGAAGCGGTGTCCCCTGAAGACCTT
GCAAAAGTGTGAGATCGCCCTGGAGAAACTCAAGAATGACATGGCGGTGC
CCACTCCCCCACCGCCCCCGGTGCCACCGACCAAACAGCAGTACCTATGC
CAGCCGCTCCTGGATGCCGTCCTGGCCAACATCCGCTCACCTGTCTTCAA
CCATTCCCTGTACCGCACATTCGTTCCAGCCATGACCGCCATTCACGGCC
CACCCATCACGGCCCCAGTGGTGTGCACCCGGAAGCGCAGGCTTGAGGAT
GATGAGCGGCAGAGCATCCCCAGTGTGCTCCAGGGTGAGGTGGCCAGGCT
GGACCCCAAGTTCCTGGTAAACCTGGACCCTTCTCACTGCAGCAACAATG
GCACTGTCCACCTGATCTGCAAGCTGGATGACAAGGACCTCCCAAGTGTG
CCACCACTGGAGCTCAGTGTGCCCGCTGACTATCCTGCCCAAAGCCCGCT
GTGGATAGACCGGCAGTGGCAGTACGACGCCAACCCCTTCCTCCAGTCGG
TGCACCGCTGCATGACCTCCAGGCTGCTGCAGCTCCCGGACAAGCACTCG
GTCACCGCCTTGCTCAACACCTGGGCCCAGAGCGTCCACCAGGCCTGCCT
CTCAGCCGCCTAGCCAAGACTGCAGGGATGGCCCGCAGCCTCATCGGGGC
CAAGGACACACGCCTCCTGTCAGACACTTCTAGGTGTTGGCTTCCTTAGA
GAGCCTGGGGTTAGGTTAGCTTTCCTGCTTTTATCTTCTGCCTTGGGGAC
CTGCCAAACGAAATCCCACACCTGTA
>pGEM.PDGFB.V2
GAGTCGGCATGAATCGCTGCTGGGCGCTCTTCCTGTCTCTCTGCTGCTAC
CTGCGTCTGGTCAGCGCCGAGGGGGACCCCATTCCCGAGGAGCTTTATGA
GATGCTGAGTGACCACTCGATCCGCTCCTTTGATGATCTCCAACGCCTGC
TGCACGGAGACCCCGGAGAGGAAGATGGGGCCGAGTTGGACCTGAACATG
ACCCGCTCCCACTCTGGAGGCGAGCTGGAGAGCTTGGCTCGTGGAAGAAG
GAGCCTGGGTTCCCTGACCATTGCTGAGCCGGCCATGATCGCCGAGTGCA
AGACGCGCACCGAGGTGTTCGAGATCTCCCGGCGCCTCATAGACCGCACC
AACGCCAACTTCCTGGTGTGGCCGCCCTGTGTGGAGGTGCAGCGCTGCTC
CGGCTGCTGCAACAACCGCAACGTGCAGTGCCGCCCCACCCAGGTGCAGC
TGCGACCTGTCCAGGTGAGAAAGATCGAGATTGTGCGGAAGAAGCCAATC
TTTAAGAAGGCCACGGTGACGCTGGAAGACCACCTGGCATGCAAGTGTGA
GACAGTGGCAGCTGCACGGCCTGTGACCCGAAGCCCGGGGGGTTCCCAGG
AGCAGCGAGCCAAAACGCCCCAAACTCGGGTGACCATTCGGACGGTGCGA
GTCCGCCGGCCCCCCAAGGGCAAGCACCGGAAATTCAAGCACACGCATGA
CAAGACGGCACTGAAGGAGACCCTTGGAGCCTAGGGGCATCGGCAGGAGA
GTGTGTGGGCAGGGTTATTTAATATGGTATTTGCTGTATTGCCCCCATGG
GGTCCTTGGAGTGATAATATTGTTTCCCTCGTCCGT
>pGEM.PES1
CTAGTCGGCTCCTCAACGTGGAGCGATGGGAGGCCTTGAGAAGAAGAAGT
ATGAACGAGGCTCGGCCACCAACTACATCACCCGGAACAAAGCCCGGAAG
AAGCTCCAGCTGAGCTTGGCTGACTTTAGGCGGCTGTGCATTCTGAAGGG
CATTTATCCCCATGAACCCAAACACAAGAAGAAGGTTAACAAGGGTTCTA
CAGCAGCCCGAACGTTTTACCTTATCAAAGACATCAGGTTTCTCCTCCAC
GAACCCATTGTCAACAAGTTCCGTGAATACAAGGTGTTCGTCCGGAAGCT
CCGGAAGGCTTATGGGAAGAGCGAGTGGAACACTGTAGAGCGTTTAAAGG
ACAATAAGCCCAACTACAAACTCGACCACATCATCAAGGAACGGTATCCC
ACGTTCATCGATGCCCTGCGGGACCTGGACGATGCCCTCTCCATGTGCTT
CCTGTTTTCCACCTTCCCGCGGACTGGCAAGTGCCACGTGCAGACCATTC
AGCTGTGCCGCCGGCTCACTGTGGAGTTCATGCACTACATTATCGCTGCC
CGTGCCCTGCGCAAGGTCTTCCTGTCCATCAAAGGCATTTACTACCAGGC
CGAGGTACTGGGGCAGCCCATCGTGTGGATCACTCCCTATGCCTTCTCCC
ATGACCACCCGACAGACGTGGACTACAGGGTCATGGCCACCTTCACCGAG
TTCTACACCACGCTGCTGGGCTTTGTCAACTTCCGCCTTTACCAGTTGCT
CAACCTCCACTATCCCCCGAAGCTCGAGGGTCAGGCCCAAGCAGAGGCAA
AGGCCGGTGAGGGCACCTACGCGTTGGACTCCGAGAGTTGTATGGAGAAA
CTGGCAGCCCTCAGTGCCAGCCTGGCCCGCGTGGTGGTGCCTGCCACAGA
GGAGGAGGCCGAGGTGGATGAGTTTCCCACCGATGGGGAGGAAGACCGCA
GGAAGGAGCTGGAGGCGCAGGAGAAGCACAAGAAGCTTTTTGAGGGCCTG
AAGTTCTTCCTGAACCGAGAGGTGCCCCGTGAGGCCCTGGCCTTCATCAT
CAGGAGTTTTGGTGGGGAAGTGTCCTGGGACAAATCTTTGTGCATTGGGG
CCACCTATGACGTCACAGACTCCCGCATCACCCATCAGATTGTCGACCGG
CCTGGGCAGCAGACCTCAGTCATTGGCAGGTGCTACGTGCAGCCCCAGTG
GGTGTTTGACTCAGTGAACGCCAGGCTCCTTCTCCCCGTGGCAGAGTACT
TCTCTGGGGTGCAGCTGCCCCCACACCTTTCACCCTTTGTGACCGAGAAG
GAAGGAGATTACGTTCCACCTGAGAAGCTGAAGCTGCTGGCTCTGCAGCG
GGGAGAGGACCCAGGAAACCTGAATGAGTCAGAAGAGGAGGAGGAAGAGG
ACGACAACAACGAAGGTGATGGTGATGAAGAGGGAGAAAATGAGGAGGAG
GAGGAAGATGCAGAGGCTGGTTCAGAAAAGGAGGAAGAGGCCCGGCTGGC
AGCCCTGGAAGAGCAGAGGATGGAGGGGAAGAAGCCCAGGGTGATGGCAG
GCACCTTGAAGCTGGAGGATAAGCAGCGGCTGGCCCAGGAGGAGGAGAGT
GAGGCCAAGCGCCTGGCCATTATGATGATGAAGAAGCGGGAGAAGTACCT
GTACCAGAAGATCATGTTTGGCAAGAGGCGAAAAaTCCGAGAGGCCAAC
AAGCTGGCGGAGAAGCGGAAAGCCCACGATGAGGCGGTGAGGTCTGAGAA
GAAGGCCAAGAAGGCAAGGCCGGAGTGAGTGCCTGCGGCCCCTCACAGGG
CTGAGGCCAGCCCCTAGCAGCTGGATGTGGCAGAGGCAGGCCAGAGGACC
TAAGTGTGATGGACCAGAGTCACTTCTCCTCCTCCTTTCTCCAGCCAGCC
CTGACCCCTCATGCTCTCTGGCTGGGCCAGTGGGCAGCCCTCGCTTCCCT
TGGATGGAGCTGCCCTGCTGGTGCCTGGTCAGAGAAGAG
>pGEM.PISD.V4
CGATTGATGGCGACGTCCGTGGGGCACCGATGTCTGGGATTACTGCACGG
GGTCGCGCCGTGGCGGAGCAGCCTCCATCCCTGTGAGATCACTGCCCTGA
GCCAATCCCTACAGCCCTTACGGAAGCTGCCTTTTAGAGCCTTTCGCACA
GATGCCAGAAAAATCCACACTGCCCCTGCCCGAACCATGTTCCTGCTGCG
TCCCCTGCCCATTCTGTTGGTGACAGGCGGCGGGTATGCAGGGTACCGGC
AGTATGAGAAGTACAGGGAGCGAGAGCTGGAGAAGCTGGGATTGGAGATT
CCACCCAAACTTGCTGGTCACTGGGAGGTGGCTTTGTACAAGTCAGTGCC
AACGCGCTTGCTGTCACGGGCCTGGGGTCGCCTCAATCAGGTGGAGCTGC
CACACTGGCTGCGCAGGCCCGTCTACAGCCTGTACATCTGGACGTTTGGG
GTGAACATGAAAGAGGCCGCTGTGGAGGACCTGCATCACTACCGCAACCT
CAGCGAGTTCTTCCGGCGCAAGCTGAAGCCGCAGGCCCGGCCTGTCTGTG
GCCTGCACAGCGTGATTAGCCCATCGGATGGAAGGATCCTCAACTTTGGG
CAGGTGAAGAACTGTGAGGTGGAGCAGGTAAAGGGGGTCACCTACTCCCT
GGAGTCGTTCCTGGGCCCGCGTATGTGCACAGAGGACCTGCCCTTCCCAC
CAGCCGCGTCGTGTGACTCCTTCAAGAACCAGCTGGTCACCCGGGAAGGG
AATGAGCTCTATCACTGTGTCATCTACCTGGCCCCTGGGGACTACCACTG
CTTCCACTCCCCCACCGACTGGACTGTGTCCCACCGGCGCCACTTCCCAG
GCTCCCTGATGTCAGTGAACCCTGGCATGGCTCGCTGGATCAAAGAGCTC
TTCTGCCATAACGAGCGGGTGGTCCTGACGGGGGACTGGAAACATGGCTT
CTTCTCACTGACAGCTGTGGGGGCCACCAACGTGGGCTCCATTCGCATCT
ACTTTGACCGGGACCTGCACACAAACAGCCCAAGGCACAGCAAGGGCTCC
TACAATGACTTCAGCTTCGTGACGCACACCAATAGAGAGGGCGTCCCCAT
GCGTAAGGGCGAGCACCTGGGCGAGTTCAACCTGGGCTCCACCATCGTGC
TCATCTTCGAGGCCCCCAAGGACTTCAATTTCCAGCTGAAAACAGGACAG
AAAATCCGCTTTGGGGAAGCCCTGGGCTCGCTCTAGAGTCTCTTTCCTGA
TTATGGCTGCTAAGGGATCTTTTCCAAACAGAGTGAGGGTCTTTTCAAGA
GGGAGGCCCATGAGGCCATCCAGGTAAGGGCCTGCCTCAGCGTGGTTGGG
AGTCTGACCAGGTAGGACTTGAATGATTCGGCTACCACCTGTTCCAGAGG
TGCAGACAAGAGGTGGCGAGAGCCCCCATCATGCCCCTCAACCCTATCCC
GTTCC
>pGEM.PITPNB
CTGTGAGAGGCGGTAGCGGCGGCGGCGGCGGTGGTATCGGCGGCAGCTGT
GAGGGGGTTCCGGGAAGATGGTGCTGATCAAGGAATTCCGTGTGGTTTTG
CCATGTTCTGTTCAGGAGTATCAGGTTGGGCAGCTTTACTCTGTTGCAGA
AGCTAGTAAGAATGAGACTGGTGGTGGAGAAGGAATTGAAGTCTTAAAGA
ATGAACCTTATGAGAAGGATGGAGAAAAGGGACAGTATACGCACAAAATT
TATCACCTAAAGAGCAAAGTGCCTGCATTCGTGAGGATGATTGCTCCCGA
GGGCTCCTTGGTGTTTCATGAGAAAGCCTGGAATGCGTACCCCTACTGTA
GAACAATTGTAACGAATGAATATATGAAAGATGATTTCTTCATTAAAATC
GAAACATGGCACAAACCAGACTTGGGAACATTAGAAAATGTACATGGTTT
AGATCCAAACACATGGAAAACTGTTGAAATTGTCCATATAGATATTGCAG
ATAGAAGTCAAGTTGAACCAGCAGACTACAAAGCTGATGAAGACCCAGCA
TTATTCCAGTCAGTCAAGACCAAGAGAGGCCCTTTGGGACCCAACTGGAA
GAAGGAGCTGGCAAACAGCCCTGACTGTCCCCAGATGTGTGCCTATAAGC
TGGTGACCATCAAATTCAAGTGGTGGGGACTGCAAAGCAAAGTAGAAAAC
TTCATTCAAAAGCAAGAAAAACGGATATTTACAAACTTCCATCGCCAGCT
TTTTTGTTGGATTGACAAGTGGATCGATCTCACGATGGAAGACATTAGGA
GAATGGAAGACGAGACTCAGAAAGAACTAGAAACAATGCGTAAGAGGGGT
TCCGTTCGAGGCACGTCGGCTGCTGATGTCTAGATGAGTCCCCTGTAGGG
TCAG
>pGEM.PK1.3
GGAGCTGTGAGGAGGAACAACCATGTCATCAGAATCGAGCAAAAAACGGA
AGCCCAAAGTGATCCGAAGCGATGGAGCCCCAGCTGAAGGAAAGCGGAAT
CGATCTGACACCGAGCAGGAAGGTAAATACTACAGTGAGGAGGCCGAGGT
GGATCTGCGGGACCCTGGCAGAGACTATGAGTTATACAAGTACACCTGCC
AGGAGCTACAGAGGCTGATGGCTGAGATCCAAGACCTGAAGAGCAGGGGT
GGCAAGGATGTGGCAATAGAAATAGAAGAACGGAGGATCCAGAGCTGTGT
GCATTTCATGACTCTAAAGAAGCTTAACCGATTAGCCCACATCAGGTTGA
AGAAAGGAAGAGATCAGACCCACGAGGCTAAGCAGAAAGTAGATGCCTAT
CATCTGCAGCTCCAGAACCTGTTGTATGAGGTGATGCACCTACAGAAGGA
GATCACCAAATGTTTGGAGTTTAAGTCAAAGCATGAAGAAATTGATCTGG
TCAGTTTAGAGGAGTTTTATAAGGAGGCTCCACCAGATATCAGCAAGGCC
GAAGTCACCATGGGAGACCCTCACCAGCAAACACTGGCACGTCTGGACTG
GGAGCTGGAGCAGCGGAAAAGGCTGGCAGAGAAGTACCGAGAGTGCCTAT
CTAACAAGGAGAAGATTCTCAAGGAGATTGAGGTGAAGAAGGAGTACCTG
AGCAGCCTCCAGCCCCGCCTCAACAGCATCATGCAGGCTTCCCTTCCGGT
GCAGGAGTACCTGTTTATGCCATTCGACCAGGCTCACAAGCAGTATGAGA
CAGCCAGACACCTGCCGCCTCCCCTCTATGTCCTCTTTGTTCAGGCCACT
GCGTATGGGCAGGCCTGTGATAAGACGTTATCTGTGGCAATCGAAGGCAG
TGTGGATGAAGCCAAGGCTCTGTTCAAACCTCCAGAGGACTCCCAAGATG
ACGAGAGTGACTCAGATGCCGAGGAGGAGCAGACTACGAAGCGCCGGAGA
CCCACACTGGGGGTTCAGTTGGACGACAAACGCAAGGAGATGCTGAAGAG
GCACCCACTGTCTGTCATGCTCGACCTGAAGTGCAAAGATGACAGTGTGC
TTCACCTGACTTTCTACTACCTCATGAACCTCAACATCATGACAGTAAAA
GCCAAAGTGACAACTGCCATGGAGCTGATCACCCCCATCAGTGCAGGTGA
CTTGCTGTCTCCTGACTCAGTCCTGAGTTGCTTGTATCCTGGGGATCATG
GAAAGAAAACTCCGAATCCAGCCAATCAGTATCAGTTTGATAAAGTTGGC
ATCCTGACTTTGAGCGACTATGTACTTGAGCTAGGTCACCCCTATTTGTG
GGTGCAGAAGCTGGGTGGCCTCCACTTCCCCAAAGAGCAGCCCCAGCAAA
CAGTGATTGCTGACCACTCGCTGAGCGCCAGCCACATGGAGACCACCATG
AAACTTCTGAAGACCAGGGTGCAGTCCCGCCTGGCCCTCCACAAACAGTT
TGCATCCCTAGAACATGGCATTGTGCCAGTTACCAGTGATTGCCAGTACC
TCTTCCCTGCCAAGGTTGTCTCTCGCCTGGTGAAATGGGTGACAATTGCC
CATGAGGATTACATGGAGCTGCACTTCACCAAAGACATTGTGGATGCGGG
ACTGGCTGGGGACACCAATCTCTACTACATGGCGCTCATCGAAAGGGGCA
CAGCCAAACTGCAGGCCGCTGTGGTGTTGAACCCTGGCTACTCCTCCATC
CCACCTATTTTCCAGCT
CTGTTTGAACTGGAAAGGGGAGAAAACCAACAGCAACGATGACAACATTCGGGCCATGGA
GGGCGAAGTCAATGTGTGCTACAAGGAGCTGTGTGGCCCTTGGCCCAGCCACCAGCTGT
TGACCAACCAGCTG
CAGCGGCTGTGTGTGCTGCTGGATGTTTACCTGGAGACCGAGAGCCATGA
CGACAGTGTGGAGGGGCCCAAGGAATTTCCCCAGGAGAAGATGTGTCTGC
GGCTCTTCAGGGGTCCTAGCAGGATGAAGCCATTTAAATACAACCATCCT
CAGGGATTCTTCAGCCATCGCTGATCTCCCGCGCAGACCGTTGTTTCCCC
CAAGGCCTCACCCTGAGCACTGGGCTTCTGCTTTCTGCTCTGGCCCACAT
GTGACTCTTGATATTCTCCAAAGACACCAGCCAAT
>pGEM.PLA2G6.V4
TTCCTCGTGTCTCCGATTCTGAGAGGGGGAAGACGGTGGGGCCTCCCCAC
CTGCCCCGCAGAAGATGCAGTTCTTTGGCCGCCTGGTCAATACCTTCAGT
GGCGTCACCAACTTGTTCTCTAACCCATTCCGGGTGAAGGAGGTGGCTGT
GGCCGACTACACCTCGAGTGACCGAGTTCGGGAGGAAGGGCAGCTGATTC
TGTTCCAGAACACTCCCAACCGCACCTGGGACTGCGTCCTGGTCAACCCC
AGGAACTCACAGAGTGGATTCCGACTCTTCCAGCTGGAGTTGGAGGCTGA
CGCCCTAGTGAATTTCCATCAGTATTCTTCCCAGCTGCTACCCTTCTATG
AGAGCTCCCCTCAGGTCCTGCACACTGAGGTCCTGCAGCACCTGACCGAC
CTCATCCGTAACCACCCCAGCTGGTCAGTGGCCCACCTGGCTGTGGAGCT
AGGGATCCGCGAGTGCTTCCATCACAGCCGTATCATCAGCTGTGCCAATT
GCGCGGAGAACGAGGAGGGCTGCACACCCCTGCACCTGGCCTGCCGCAAG
GGTGATGGGGAGATCCTGGTGGAGCTGGTGCAGTACTGCCACACTCAGAT
GGATGTCACCGACTACAAGGGAGAGACCGTCTTCCATTATGCTGTCCAGG
GTGACAATTCTCAGGTGCTGCAGCTCCTTGGAAGGAACGCAGTGGCTGGC
CTGAACCAGGTGAATAACCAAGGGCTGACCCCGCTGCACCTGGCCTGCCA
GCTGGGGAAGCAGGAGATGGTCCGCGTGCTGCTGCTGTGCAATGCTCGGT
GCAACATCATGGGCCCCAACGGCTACCCCATCCACTCGGCCATGAAGTTC
TCTCAGAAGGGGTGTGCGGAGATGATCATCAGCATGGACAGCAGCCAGAT
CCACAGCAAAGACCCCCGTTACGGAGCCAGCCCCCTCCACTGGGCCAAGA
ACGCAGAGATGGCCCGCATGCTGCTGAAACGGGGCTGCAACGTGAACAGC
ACCAGCTCCGCGGGGAACACGGCCCTGCACGTGGCGGTGATGCGCAACCG
CTTCGACTGTGCCATAGTGCTGCTGACCCACGGGGCCAACGCGGATGCCC
GCGGAGAGCACGGCAACACCCCGCTGCACCTGGCCATGTCGAAAGACAAC
GTGGAGATGATCAAGGCCCTCATCGTGTTCGGAGCAGAAGTGGACACCCC
GAATGACTTTGGGGAGACTCCTACATTCCTAGCCTCCAAAATCGGCAGAC
TTGTCACCAGGAAGGCGATCTTGACTCTGCTGAGAACCGTGGGGGCCGAA
TACTGCTTCCCACCCATCCACGGGGTCCCCGCGGAGCAGGGCTCTGCAGC
GCCACATCATCCCTTCTCCCTGGAAAGAGCTCAGCCCCCACCGATCAGCC
TAAACAACCTAGAACTACAGGATCTCATGCACATCTCACGGGCCCGGAAG
CCAGCGTTCATCCTGGGCTCCATGAGGGACGAGAAGCGGACCCACGACCA
CCTGCTGTGCCTGGATGGAGGAGGAGTGAAAGGCCTCATCATCATCCAGC
TCCTCATCGCCATCGAGAAGGCCTCGGGTGTGGCCACCAAGGACCTGTTT
GACTGGGTGGCGGGCACCAGCACTGGAGGCATCCTGGCCCTGGCCATTCT
GCACAGTAAGTCCATGGCCTACATGCGCGGCATGTACTTTCGCATGAAGG
ATGAGGTGTTCCGGGGCTCCAGGCCCTACGAGTCGGGGCCCCTGGAGGAG
TTCCTGAAGCGGGAGTTTGGGGAGCACACCAAGATGACGGACGTCAGGAA
ACCCAAGGTGATGCTGACAGGGACACTGTCTGACCGGCAGCCGGCTGAAC
TCCACCTCTTCCGGAACTACGATGCTCCAGAAACTGTCCGGGAGCCTCGT
TTCAACCAGAACGTTAACCTCAGGCCTCCAGCTCAGCCCTCAGACCAGCT
GGTGTGGCGGGCGGCCCGAAGCAGCGGGGCAGCTCCTACTTACTTCCGAC
CCAATGGGCGCTTCCTGGACGGTGGGCTGCTGGCCAACAACCCCACGCTG
GATGCCATGACCGAGATCCATGAGTACAATCAGGACCTGATCCGCAAGGG
TCAGGCCAACAAGGTGAAGAAACTCTCCATCGTTGTCTCCCTGGGGACAG
GGAGGTCCCCACAAGTGCCTGTGACCTGTGTGGATGTCTTCCGTCCCAGC
AACCCCTGGGAGCTGGCCAAGACTGTTTTTGGGGCCAAGGAACTGGGCAA
GATGGTGGTGGACTGTTGCACGGATCCAGACGGGCGGGCTGTGGACCGGG
CACGGGCCTGGTGCGAGATGGTCGGCATCCAGTACTTCAGATTGAACCCC
CAGCTGGGGACGGACATCATGCTGGATGAGGTCAGTGACACAGTGCTGGT
CAACGCCCTCTGGGAGACCGAGGTCTACATCTATGAGCACCGCGAGGAGT
TCCAGAAGCTCATCCAGCTGCTGCTCTCACCCTGAGGGTCCCCAGCCTCT
CACCGGCCCCAGCTGACCTCGTCCATTCAGCCCCTGCCAGGCCAAGCCCA
GCCACTGCCCTCCCGGGCAGATCTGGGCCCAGGCACCTCTGAGTCCATAG
>pGEM.PMM1
GCGGACCTGCAGCCATGGCAGTCACCGCCCAGGCAGCCCGCAGGAAGGAG
CGCGTCCTCTGCCTGTTTGACGTGGACGGGACCCTCACGCCGGCTCGCCA
GAAAATTGACCCTGAGGTGGCCGCCTTCCTGCAGAAGCTACGAAGTAGAG
TGCAGATCGGTGTGGTGGGCGGCTCTGACTACTGTAAGATCGCTGAGCAG
CTGGGTGACGGGGATGAAGTCATTGAGAAGTTTGATTATGTGTTTGCCGA
GAACGGGACGGTGCAGTATAAGCACGGACGACTGCTCTCCAAGCAGACCA
TCCAGAACCACCTGGGGGAGGAGCTGCTGCAGGACTTGATCAACTTcTGC
CTCAGCTACATGGCCCTGCTCAGGCTGCCCAAGAAGCGTGGAACCTTCAT
CGAGTTCCGGAATGGCATGCTGAACATCTCGCCCATCGGCCGGAGCTGCA
CCCTGGAGGAGAGGATCGAGTTCTCCGAACTGGACAAGAAAGAGAAGATC
CGGGAGAAGTTCGTGGAAGCCCTGAAAACAGAGTTTGCTGGCAAAGGGCT
GAGGTTCTCTCGAGGAGGCATGATCAGCTTTGACGTCTTCCCCGAGGGCT
GGGACAAGCGCTACTGCCTGGATAGCCTGGACCAGGACAGCTTCGACACC
ATCCACTTCTTTGGGAACGAGACTAGCCCTGGTGGGAACGACTTTGAGAT
CTTTGCCGACCCCCGGACTGTTGGCCACAGCGTGGTGTCTCCTCAGGACA
CGGTGCAGCGATGCCGGGAGATTTTCTTCCCAGAGACAGCTCATGAGGCG
TGACCGGGGCCCACATCTGTGTGTCGTGACTTCTGAAGAGTTTGGCCTAG
GCCTAAAGAGAGGTCCTGGTGTTGGA
>pGEM.PNUTL1
CCACCATGAGCACAGGCCTGCGGTACAAGAGCAAGCTGGCGACCCCAGAG
GACAAGCAGGACATTGACAAGCAGTACGTGGGCTTCGCCACACTGCCCAA
CCAGGTGCACCGCAAGTCGGTGAAGAAAGGCTTTGACTTCACACTCATGG
TGGCTGGTGAGTCAGGCCTGGGGAAGTCCACACTGGTCCACAGCCTCTTC
CTGACAGACTTGTACAAGGACCGGAAGCTGCTCAGTGCTGAGGAGCGCAT
CAGCCAGACGGTAGAGATTCTAAAACACACGGTGGACATTGAGGAGAAGG
GAGTCAAGCTGAAGCTCACCATCGTGGACACGCCGGGATTCGGGGACGCT
GTCAACAACACCGAGTGCTGGAAGCCCATCACCGACTATGTGGACCAGCA
GTTTGAGCAGTACTTCCGTGATGAGAGCGGCCTCAACCGAAAGAACATCC
AAGACAACCGAGTGCACTGCTGCCTATACTTCATCTCCCCCTTCGGGCAT
GGGCTGCGGCCAGTGGATGTGGGTTTCATGAAGGCATTGCATGAGAAGGT
CAACATCGTGCCTCTCATCGCCAAAGCTGACTGTCTTGTCCCCAGTGAGA
TCCGGAAGCTGAAGGAGCGGATCCGGGAGGAGATTGACAAGTTTGGGATC
CATGTATACCAGTTCCCTGAGTGTGACTCGGACGAGGATGAGGACTTCAA
GCAGCAGGACCGGGAACTGAAGGAGAGCGCGCCCTTCGCCGTTATAGGCA
GCAACACGGTGGTGGAGGCCAAGGGGCAGCGGGTCCGGGGCCGACTGTAC
CCCTGGGGGATCGTGGAGGTGGAGAACCAGGCGCATTGCGACTTCGTGAA
GCTGCGCAACATGCTCATCCGCACGCATATGCACGACCTCAAGGACGTGA
CGTGCGACGTGCACTACGAGAACTACCGCGCGCACTGCATCCAGCAGATG
ACCAGCAAACTGACCCAGGACAGCCGCATGGAGAGCCCCATCCCGATCCT
GCCGCTGCCCACCCCGGACGCCGAGACTGAGAAGCTTATCAGGATGAAGG
ATGAGGAACTGAGGCGCATGCAGGAGATGCTGCAGAGGATGAAGCAGCAG
ATGCAGGACCAGTGACGCTC
>pGEM.POLR2F
TGAGGCGAGGGTGTCATGTCAGACAACGAGGACAATTTTGATGGCGACGA
CTTTGATGATGTGGAGGAGGATGAAGGGCTAGATGACTTGGAGAATGCCG
AAGAGGAAGGCCAGGAGAATGTCGAGATCCTCCCCTCTGGGGAGCGACCG
CAGGCCAACCAGAAGCGAATCACCACACCATACATGACCAAGTACGAGCG
AGCCCGCGTGCTGGGCACCCGAGCGCTCCAGATTGCGATGTGTGCCCCTG
TGATGGTGGAGCTGGAGGGGGAGACAGATCCTCTGCTCATTGCCATGAAG
GAACTCAAGGCCCGAAAGATCCCCATCATCATTCGCCGTTACCTGCCAGA
TGGGAGCTATGAAGACTGGGGGGTGGACGAGCTCATCATCACCGACTGAG
CTGGAG
>pGEM.PPARA
GCTGTCACCACAGTTCTGGAGGCTGGGAAGTTCAAGATCAAAGTGCCAGC
AGATTCAGTGTCATGTGAGGACGTGCTTCCTGCTTCATAGATAAGAGCTT
GGAGCTCGGCGGCACAACCAGCACCATCTGGTCGCGATGGTGGACACGGA
AAGCCCACTCTGCCCCCTCTCCCCACTCGAGGCCGGCGATCTAGAGAGCC
CGTTATCTGAAGAGTTCCTGCAAGAAATGGGAAACATCCAAGAGATTTCG
CAATCCATCGGCGAGGATAGTTCTGGAAGCTTTGGCTTTACGGAATACCA
GTATTTAGGAAGCTGTCCTGGCTCAGATGGCTCGGTCATCACGGACACGC
TTTCACCAGCTTCGAGCCCCTCCTCGGTGACTTATCCTGTGGTCCCCGGC
AGCGTGGACGAGTCTCCCAGTGGAGCATTGAACATCGAATGTAGAATCTG
CGGGGACAAGGCCTCAGGCTATCATTACGGAGTCCACGCGTGTGAAGGCT
GCAAGGGCTTCTTTCGGCGAACGATTCGACTCAAGCTGGTGTATGACAAG
TGCGACCGCAGCTGCAAGATCCAGAAAAAGAACAGAAACAAATGCCAGTA
TTGTCGATTTCACAAGTGCCTTTCTGTCGGGATGTCACACAACGCGATTC
GTTTTGGACGAATGCCAAGATCTGAGAAAGCAAAACTGAAAGCAGAAATT
CTTACCTGTGAACATGACATAGAAGATTCTGAAACTGCAGATCTCAAATC
TCTGGCCAAGAGAATCTACGAGGCCTACTTGAAGAACTTCAACATGAACA
AGGTCAAAGCCCGGGTCATCCTCTCAGGAAAGGCCAGTAACAATCCACCT
TTTGTCATACATGATATGGAGACACTGTGTATGGCTGAGAAGACGCTGGT
GGCCAAGCTGGTGGCCAATGGCATCCAGAACAAGGAGGCGGAGGTCCGCA
TCTTTCACTGCTGCCAGTGCACGTCAGTGGAGACCGTCACGGAGCTCACG
GAATTCGCCAAGGCCATCCCAGGCTTCGCAAACTTGGACCTGAACGATCA
AGTGACATTGCTAAAATACGGAGTTTATGAGGCCATATTCGCCATGCTGT
CTTCTGTGATGAACAAAGACGGGATGCTGGTAGCGTATGGAAATGGGTTT
ATAACTCGTGAATTCCTAAAAAGCCTAAGGAAACCGTTCTGTGATATCAT
GGAACCCAAGTTTGATTTTGCCATGAAGTTCAATGCACTGGAACTGGATG
ACAGTGATATCTCCCTTTTTGTGGCTGCTATCATTTGCTGTGGAGATCGT
CCTGGCCTTCTAAACGTAGGACACATTGAAAAAATGCAGGAGGGTATTGT
ACATGTGCTCAGACTCCACCTGCAGAGCAACCACCCGGACGATATCTTTC
TCTTCCCAAAACTTCTTCAAAAAATGGCAGACCTCCGGCAGCTGGTGACG
GAGCATGCGCAGCTGGTGCAGATCATCAAGAAGACGGAGTCGGATGCTGC
GCTGCACCCGCTACTGCAGGAGATCTACAGGGACATGTACTGAGTTCCTT
CAGATCAGCCACACCT
>pGEM.PPIL2
TCGTGCTCGCTAGTCGCCGCCGCCGCTCCGCCATGGGGAAGCGACAGCAC
CAAAAGGACAAAATGTACATTACCTGTGCTGAATACACTCACTTTTATGG
TGGCAAGAAGCCAGATCTCCCACAAACAAATTTTCGTCGTTTACCTTTTG
ACCACTGCAGTCTCTCTCTGCAGCCCTTTGTCTACCCAGTCTGCACTCCC
GATGGCATCGTCTTTGACTTACTGAACATTGTTCCATGGCTTAAGAAGTA
CGGGACCAACCCCAGCAATGGAGAGAAGCTGGACGGGAGGTCCCTGATCA
AGCTGAACTTTTCCAAGAACAGTGAGGGGAAGTACCACTGCCCAGTGCTG
TTTACCGTGTTCACCAACAACACCCACATCGTGGCTGTGAGGACGACCGG
CAACGTCTACGCCTATGAGGCAGTGGAACAGCTAAATATCAAGGCCAAGA
ACTTCCGGGACCTGCTGACCGACGAGCCCTTCTCCCGGCAGGACATCATC
ACCCTCCAGGACCCCACCAATTTGGACAAGTTCAATGTCTCTAACTTCTA
TCATGTGAAGAATAACATGAAAATAATAGACCCAGATGAAGAGAAGGCCA
AACAGGACCCGTCTTATTATCTGAAAAATACAAATGCCGAGACCCGAGAG
ACCCTGCAGGAGCTCTACAAGGAGTTCAAAGGGGACGAGATTCTGGCAGC
CACCATGAAGGCCCCGGAGAAGAAGAAAGTGGACAAGCTGAACGCTGCCC
ACTATTCCACAGGGAAGGTCAGCGCTTCCTTCACCTCCACCGCGATGGTC
CCGGAGACCACACATGAAGCAGCTGCCATCGACGAGGATGTGCTGCGCTA
CCAGTTTGTGAAGAAGAAGGGCTACGTGCGGCTGCACACCAACAAGGGCG
ACCTCAACCTGGAGCTGCACTGCGACCTGACACCAAAAACCTGCGAAAAC
TTCATCAGGCTTTGCAAGAAGCATTATTACGATGGCACCATCTTCCACAG
ATCCATCCGGAACTTTGTGATCCAAGGGGGCGACCCCACAGGCACAGGCA
CGGGTGGGGAGTCATACTGGGGGAAGCCCTTCAAAGACGAGTTCCGGCCC
AACCTCTCGCACACGGGCCGCGGCATCCTCAGCATGGCCAACTCCGGGCC
CAACAGCAACAGGTCTCAATTCTTCATCACGTTTCGCTCCTGTGCCTACC
TGGACAAGAAGCATACCATCTTTGGACGGGTTGTTGGGGGCTTTGACGTA
CTGACAGCCATGGAGAATGTGGAGAGTGACCCCAAAACTGACCGCCCTAA
GGAGGAGATCCGCATTGATGCCACTACAGTGTTCGTGGACCCCTATGAGG
AGGCCGATGCCCAGATTGCGCAGGAGCGGAAGACACAGCTCAAGGTAGCC
CCGGAGACCAAAGTGAAGAGCAGCCAGCCCCAGGCAGGGAGCCAGGGCCC
CCAGACCTTCCGCCAGGGCGTGGGCAAGTACATCAACCCAGCAGCCACGA
AGCGAGCAGCAGAGGAAGAGCCCTCAACCAGTGCCACTGTCCCCATGTCC
AAGAAGAAGCCCAGTCGGGGTTTTGGGGACTTCAGCTCCTGGTAGCAGCA
GCAACTTGCAGGCTGTACCTCTGCCCTTCCTTTTCTCATCAATCACTGAT
GCTGAAGCTGCAGGCCTGAGCCCTTTGTCTCCCTGGATGCTGGGTGGCGC
CTCATCTGCATCTCTGCCTCACC
>pGEM.PRAME
TTACTCTCAGACGTGCGTGGCAACAAGTGACTGAGACCTAGAAATCCAAG
CGTTGGAGGTCCTGAGGCCAGCCTAAGTCGCTTCAAAATGGAACGAAGGC
GTTTGCGGGGTTCCATTCAGAGCCGATACATCAGCATGAGTGTGTGGACA
AGCCCACGGAGACTTGTGGAGCTGGCAGGGCAGAGCCTGCTGAAGGATGA
GGCCCTGGCCATTGCCGCCCTGGAGTTGCTGCCCAGGGAGCTCTTCCCGC
CACTCTTCATGGCAGCCTTTGACGGGAGACACAGCCAGACCCTGAAGGCA
ATGGTGCAGGCCTGGCCCTTCACCTGCCTCCCTCTGGGAGTGCTGATGAA
GGGACAACATCTTCACCTGGAGACCTTCAAAGCTGTGCTTGATGGACTTG
ATGTGCTCCTTGCCCAGGAGGTTCGCCCCAGGAGGTGGAAACTTCAAGTG
CTGGATTTACGGAAGAACTCTCATCAGGACTTCTGGACTGTATGGTCTGG
AAACAGGGCCAGTCTGTACTCATTTCCAGAGCCAGAAGCAGCTCAGCCCA
TGACAAAGAAGCGAAAAGTAGATGGTTTGAGCACAGAGGCAGAGCAGCCC
TTCATTCCAGTAGAGGTGCTCGTAGACCTGTTCCTCAAGGAAGGTGCCTG
TGATGAATTGTTCTCCTACCTCATTGAGAAAGTGAAGCGAAAGAAAAATG
TACTACGCCTGTGCTGTAAGAAGCTGAAGATTTTTGCAATGCCCATGCAG
GATATCAAGATGATCCTGAAAATGGTGCAGCTGGACTCTATTGAAGATTT
GGAAGTGACTTGTACCTGGAAGCTACCCACCTTGGCGAAATTTTCTCCTT
ACCTGGGCCAGATGATTAATCTGCGTAGACTCCTCCTCTCCCACATCCAT
GCATCTTCCTACATTTCCCCGGAGAAGGAAGAGCAGTATATCGCCCAGTT
CACCTCTCAGTTCCTCAGTCTGCAGTGCCTGCAGGCTCTCTATGTGGACT
CTTTATTTTTCCTTAGAGGCCGCCTGGATCAGTTGCTCAGGCACGTGATG
AACCCCTTGGAAACCCTCTCAATAACTAACTGCCGGCTTTCGGAAGGGGA
TGTGATGCATCTGTCCCAGAGTCCCAGCGTCAGTCAGCTAAGTGTCCTGA
GTCTAAGTGGGGTCATGCTGACCGATGTAAGTCCCGAGCCCCTCCAAGCT
CTGCTGGAGAGAGCCTCTGCCACCCTCCAGGACCTGGTCTTTGATGAGTG
TGGGATCACGGATGATCAGCTCCTTGCCCTCCTGCCTTCCCTGAGCCACT
GCTCCCAGCTTACAACCTTAAGCTTCTACGGGAATTCCATCTCCATATCT
GCCTTGCAGAGTCTCCTGCAGCACCTCATCGGGCTGAGCAATCTGACCCA
CGTGCTGTATCCTGTCCCCCTGGAGAGTTATGAGGACATCCATGGTACCC
TCCACCTGGAGAGGCTTGCCTATCTGCATGCCAGGCTCAGGGAGTTGCTG
TGTGAGTTGGGGCGGCCCAGCATGGTCTGGCTTAGTGCCAACCCCTGTCC
TCACTGTGGGGACAGAACCTTCTATGACCCGGAGCCCATCCTGTGCCCCT
GTTTCATGCCTAACTAGCTGGGTGCACATATCAAATGCTTCATTCTGCAT
ACTTGGACACTAAAGCCAGGATGTGCA
>pGEM.PRKCABP
TCTGGGATCTGAGCCTATCGCCCTGGCCTGGAGCCCCCCTTTGTACCTAG
ATCCAGTTCCCCATTCCCCTACCGAGCTGGGCAGTTAGCCAGCCCACTCC
AACTCTCGGAACCATGTTTGCAGACTTGGATTATGACATCGAAGAGGATA
AACTCGGAATCCCGACTGTGCCTGGGAAGGTGACCCTGCAGAAGGATGCT
CAGAACCTGATCGGGATCAGCATTGGAGGAGGGGCCCAGTACTGTCCCTG
CCTCTATATCGTCCAGGTATTTGACAACACCCCAGCAGCCTTGGACGGCA
CAGTGGCAGCTGGCGATGAGATCACCGGTGTCAATGGCAGGTCAATCAAA
GGGAAAACTAAGGTGGAGGTGGCGAAGATGATTCAGGAGGTGAAGGGGGA
GGTGACCATCCACTACAACAAGCTGCAGGCGGACCCCAAGCAGGGCATGT
CCCTGGACATTGTGTTGAAGAAAGTCAAGCACCGGCTGGTGGAGAACATG
AGTTCAGGGACCGCAGATGCTCTGGGCCTGAGCCGGGCCATCCTGTGCAA
TGATGGGCTTGTCAAGAGGCTAGAGGAGCTGGAGCGGACCGCTGAGCTAT
ACAAAGGGATGACGGAACACACCAAGAACCTCCTACGGGCCTTTTATGAG
CTGTCGCAGACTCACCGGGCCTTTGGGGACGTGTTCTCCGTGATCGGGGT
GCGGGAGCCCCAGCCAGCTGCGAGCGAGGCTTTTGTGAAGTTCGCCGATG
CCCACCGCAGCATCGAGAAGTTCGGCATTCGGCTTCTGAAAACCATCAAG
CCGATGCTGACGGATCTGAACACGTACCTCAACAAAGCCATCCCGGACAC
TCGCCTCACCATCAAGAAGTACCTGGACGTGAAGTTTGAGTACCTGTCGT
ACTGCCTGAAGGTGAAGGAGATGGATGACGAGGAATACAGCTGCATTGCC
CTAGGCGAGCCCCTTTACCGGGTGAGCACCGGCAACTATGAGTACCGCCT
GATCCTGCGCTGCCGCCAGGAGGCGCGCGCCCGCTTCTCCCAGATGCGCA
AGGATGTGCTGGAGAAGATGGAGCTGCTGGACCAGAAGCACGTCCAGGAC
ATCGTGTTCCAGCTGCAGCGCCTCGTGTCCACCATGTCCAAGTACTACAA
CGACTGCTACGCAGTGCTGCGGGATGCCGACGTCTTCCCCATCGAGGTAG
ACCTGGCGCACACCACATTGGCCTATGGCCTCAACCAGGAGGAGTTCACA
GATGGGGAGGAGGAGGAGGAGGAGGAAGACACGGCAGCTGGGGAGCCGTC
CAGGGATACACGAGGGGCTGCTGGGCCCTTGGACAAGGGTGGAAGCTGGT
GTGACTCCTGAGTGCCCCGCGGCTGTGGTGCCGGGGGCAGGGTGCGTGGG
AGGACGGAGCCTGGGAGCGGGGCGGGGCCGCCGCGCAAGGGGGCGACGCA
TAAAGGCCTGCTGGCTTGGGGCGCCTGCCTCCCTGCTCCTCTGTCCTCGC
ACAG
>pGEM.PSCD4
AGGAGCACGGGTCATCTTTTCCCCAGAGGCGTCGGAATGGACCTGTGCCA
CCCAGAGCCCGCGGAGCTGAGCAGCGGGGAGACGGAAGAGTTACAGAGGA
TCAAGTGGCACCGAAAGCAGCTCCTGGAGGACATCCAGAAGCTGAAGGAT
GAGATTGCAGATGTGTTTGCCCAAATCGACTGCTTCGAGAGTGCGGAGGA
GAGCCGGATGGCCCAGAAGGAGAAGGAGCTGTGTATTGGGCGCAAGAAGT
TCAACATGGACCCCGCCAAGGGTATCCAGTATTTCATTGAGCACAAGCTG
CTGACCCCTGACGTCCAGGACATTGCACGGTTCCTGTATAAAGGCGAGGG
CCTCAACAAGACAGCCATTGGTACCTACCTGGGGGAGAGGGATCCCATCA
ACCTGCAGGTCCTCCAGGCCTTCGTGGACTGCCACGAGTTCGCCAACCTC
AACCTCGTCCAGGCCCTCAGGCAGTTCCTGTGGAGCTTCCGGCTGCCGGG
CGAGGCCCAGAAGATAGACCGGATGATGGAGGCCTTTGCCACTCGATACT
GCCTCTGCAACCCAGGCGTCTTCCAGTCCACAGACACCTGCTACGTGTTG
TCCTTCTCCATCATCATGCTCAACACCAGCCTCCACAATCCCAACGTCCG
GGACAGGCCGCCTTTCGAGCGCTTTGTGTCCATGAACCGCGGCATCAACA
ATGGTAGCGACCTGCCCGAGGACCAGCTGCGGAACCTCTTCGACAGCATC
AAGAGTGAGCCATTCTCCATCCCTGAGGACGACGGCAATGACCTCACTCA
CACCTTCTTCAATCCAGACCGGGAGGGTTGGCTGCTCAAGCTAGGGGGCC
GCGTGAAGACGTGGAAACGGCGCTGGTTCATCCTGACCGACAACTGCCTC
TACTACTTCGAGTTCACCACTGACAAGGAGCCACGGGGAATTATACCTCT
TGAGAACCTCTCGGTGCAGAAGGTGGATGACCCCAAGAAGCCATTCTGCC
TGGAGCTCTACAACCCTAGCTGCCGAGGCCAGAAAATCAAGGCCTGCAAG
ACCGATGGCGACGGCAGGGTGGTGGAGGGCAAGCACGAATCGTACCGCAT
CTCAGCCACCAGTGCCGAGGAACGTGACCAGTGGATCGAGTCCATCCGAG
CCAGCATCACCCGTGTCCCCTTCTACGACCTGGTCTCTACTCGGAAGAAG
AAGATTGCCAGCAAGCAGTGAGATTCCTGGAGGTGGCACTGGGGGCTGGT
CACCCTGAGAGTCCCATCGCCTGCAGCACCTGGAGACCCACCTCCCACCC
CAGTGCACTCTTTTGGGCCACAGACATCATTGCTGTTCCCCGTTACCTCG
AGCTGACTCTAGAGGGGAAGGCAGAGCTCAGGAGGGTGGGTGGGAGCTGC
AGTGGGCTCAGAGTCCAGCAATGAGGCCCCCTGGCCTGGGCACCCAGCTG
CAGGCCCCTGCCCTACGTGCACTACAG
>pGEM.PVALB
CCACCCGAGTTGCAGGATGTCGATGACAGACTTGCTGAACGCTGAGGACA
TCAAGAAGGCGGTGGGAGCCTTTAGCGCTACCGACTCCTTCGACCACAAA
AAGTTCTTCCAAATGGTCGGCCTGAAGAAAAAGAGTGCGGATGATGTGAA
GAAGGTGTTTCACATGCTGGACAAGGACAAAAGTGGCTTCATCGAGGAGG
ATGAGCTGGGATTCATCCTAAAAGGCTTCTCCCCAGATGCCAGAGACCTG
TCTGCTAAAGAAACCAAGATGCTGATGGCTGCTGGAGACAAAGATGGGGA
CGGCAAAATTGGGGTTGACGAATTCTCCACTCTGGTGGCTGAAAGCTAAG
AAGCACTGACTGCCCCTGGTCTTCCACCTCTCTGC
>pGEM.RAB36.V8
AGGCAGGTTCTCGTTGCTATGGTGATCGCCGGTGCAAGCTGGATGCTTGG
ACGCGCCGCTGCCAGTCCAACGCAGACCCCGCCCACGACGTCGACGATTC
GTGTAGCCCGCAGGTCCCGCGTGGCTCTCGTTGCCATGGTGATCGCCGCC
GCTGGCTCAGGCGGACCAGGCCGCGCGGAGCCCCAGCTTTCACAGCCATC
GCTGGACTGTGGAAGAATGAGGTCCTCCCTGACACCTTTGGGGCCCCCTG
TGAGCCGCGACCGTGTCATCGCCAGCTTCCCTAAGTGGTACACGCCGGAA
GCCTGTTTGCAGCTCAGGGAGCACTTCCACGGGCAGGTCAGCGCTGCCTG
CCAACGCAGGAACACGGGGACTGTCGGGCTCAAACTCTCCAAGGTGGTG
GTGGTTGGCGATCTCTACGTGGGGAAGACCAGCCTCATCCACAGGTTTTG
CAAGAATGTTTTTGATCGAGACTACAAGGCCACCATTGGGGTGGACTTTG
AAATTGAGCGCTTTGAGATTGCTGGGATTCCCTATAGCCTCCAGATCTGG
GACACAGCTGGGCAGGAGAAGTTCAAGTGCATCGCATCTGCCTACTACCG
GGGTGCCCAGGTGATCATCACGGCCTTTGACCTCACTGACGTGCAGACCC
TGGAGCATACCAGGCAGTGGTTGGAGGATGCTCTGAGGGAGAACGAGGCA
GGCTCCTGCTTCATCTTCCTCGTGGGAACCAAGAAGGACCTTCTGTCAGG
GGCCGCATGTGAGCAGGCCGAAGCAGACGCTGTGCACCTGGCCAGGGAGA
TGCAGGCCGAGTACTGGTCAGTGTCGGCCAAGACTGGCGAGAACGTGAAG
GCATTCTTCAGCCGCGTAGCCGCCCTGGCATTCGAGCAGTCGGTGCTGCA
GGACCTGGAGAGGCAGAGCAGTGCCCGGCTCCAGGTCGGCAATGGAGACC
TAATCCAAATGGAAGGGAGTCCGCCCGAGACCCAGGAGAGCAAGAGGCCC
TCCAGCCTGGGCTGCTGCTAACTGGGGCCTGCGTGGAAGGCCTCCGCTCC
CTGCACACACACGGACAGGAATTTCCGTGACTGTGGTGTGGAGGACTGGA
GCCCAAGCTCTGCAGCGTGTCGCCCTCAAGCTGTAGGCCCATGTTCCAGT
>pGEM.RABL2B.V2
ACCGCACTGACAATACCCTCCCCTCCCTTGGGCTGGACCCCTCTCTACAG
CTAGGAGCCAATGGCAGAAGACAAAACCAAACCGAGTGAGTTGGACCAAG
GGAAGTATGATGCTGATGACAACGTGAAGATCATCTGCCTGGGAGACAGC
GCAGTGGGCAAATCCAAACTCATGGAGAGATTTCTCATGGATGGCTTTCA
GCCACAGCAGCTGTCCACGTACGCCCTGACCCTGTACAAGCACACAGCCA
CGGTAGATGGCAAGACCATCCTTGTGGACTTTTGGGACACGGCAGGCCAG
GAGCGGTTCCAGAGCATGCATGCCTCCTACTACCACAAGGCCCATGCCTG
CATCATGGTGTTTGATATACAGAGGAAAGTCACCTATAGGAACCTGAGCA
CCTGGTATACAGAGCTTCGGGAGTTCAGGCCAGAGATCCCATGCATCGTG
GTGGCCAATAAAATTGATGCAGACATAAACGTGACCCAAAAAAGCTTCAA
TTTTGCCAAGAAGTTCTCCCTGCCCCTGTATTTCGTCTCGGCTGCTGATG
GTACCAATGTTGTGAAGCTCTTCAATGATGCAATTCGATTAGCTGTGTCT
TACAAACAGAACTCCCAGGACTTCATGGATGAGATTTTTCAGGAGCTCGA
GAACTTCAGCTTGGAGCAGGAAGAGGAGGACGTGCCAGACCAGGAACAGA
GCAGCAGCATCGAGACCCCATCAGAGGAGGTGGCCTCTCCCCACAGCTGA
GGGGCTGGGGCTAGGGGTGGGTGGAGCCCTTTTAAAATACCCTTCCCTTC
AACAACTCTCCAGCTCTGAATGGAGAAACTCTCTAGGCCATCCCCTCTTC
TACCTCCTGCAACCCACCCATCCTATTAGCCTCCCACATTCTAGGCCCGT
GATACAGG
>pGEM.RAC2
GTCACCACCGACACTCTCCAGGCTCCGGACACGATGCAGGCCATCAAGTG
TGTGGTGGTGGGAGATGGGGCCGTGGGCAAGACCTGCCTTCTCATCAGCT
ACACCACCAACGCCTTTCCCGGAGAGTACATCCCCACCGTGTTTGACAAC
TATTCAGCCAATGTGATGGTGGACAGCAAGCCAGTGAACCTGGGGCTGTG
GGACACTGCTGGGCAGGAGGACTACGACCGTCTCCGGCCGCTCTCCTATC
CACAGACGGACGTCTTCCTCATCTGCTTCTCCCTCGTCAGCCCAGCCTCT
TATGAGAACGTCCGCGCCAAGTGGTTCCCAGAAGTGCGGCACCACTGCCC
CAGCACACCCATCATCCTGGTGGGCACCAAGCTGGACCTGCGGGACGACA
AGGACACCATCGAGAAACTGAAGGAGAAGAAGCTGGCTCCCATCACCTAC
CCGCAGGGCCTGGCACTGGCCAAGGAGATTGACTCGGTGAAATACCTGGA
GTGCTCAGCTCTCACCCAGAGAGGCCTGAAAACCGTGTTCGACGAGGCCA
TCCGGGCCGTGCTGTGCCCTCAGCCCACGCGGCAGCAGAAGCGCGCCTGC
AGCCTCCTCTAGGGGTTGCACCCCAGCGCTCCCACCTAGATGGGTCTGAT
CCTCCAGGATCCCCACCCAAAGCCTGATGGCACCCCGGCTGGCCATGCTG
TCCCCTCCCTGTGGCGTTCCTTAG
>pGEM.RANBP1.V3
CCGCGGAGCCAGCGACGACCGACCCAGCCGAGCCGCCGCCGCCGCCGCGC
CCCCATGGCGGCCGCCAAGGACACTCATGAGGACCATGATACTTCCACTG
AGAATACAGACGAGTCCAACCATGACCCTCAGTTTGAGCCAATAGTTTCT
CTTCCTGAGCAAGAAATTAAAACACTGGAAGAAGATGAAGAGGAACTTTT
TAAAATGCGGGCAAAACTGTTCCGATTTGCCTCTGAGAACGATCTCCCAG
AATGGAAGGAGCGAGGCACTGGTGACGTCAAGCTCCTGAAGCACAAGGAG
AAAGGGGCCATCCGCCTCCTCATGCGGAGGGACAAGACCCTGAAGATCTG
TGCCAACCACTACATCACGCCGATGATGGAGCTGAAGCCCAACGCAGGTA
GCGACCGTGCCTGGGTCTGGAACACCCACGCTGACTTCGCCGACGAGTGC
CCCAAGCCAGAGCTGCTGGCCATCCGCTTCCTGAATGCTGAGAATGCACA
GAAATTCAAAACAAAGTTTGAAGAATGCAGGAAAGAGATCGAAGAGAGAG
AAAAGAAAGCAGGATCAGGCAAAAATGATCATGCCGAAAAAGTGGCGGAA
AAGCTAGAAGCTCTCTCGGTGAAGGAGGAGACCAAGGAGGATGCTGAGGA
GAAGCAATAAATCGTCTTATTTTATTTTCTTTTCCTCTCTTTCCTTTCCT
TTTTTTAAAAAATTTTACCCTGCCCCTCTTTTTCGGTTTGTTTTTATTCT
TTCATTTTTACAAGGGACGTTATATAAAGAACTGAACTCAACATTCAG
>pGEM.RANGAP1
TACTGCAACTTTGGCCTCCTCAGTCTGCAGATCTCCAGGGGAGCCCACCA
GCCTAGTCAACATGGCCTCGGAAGACATTGCCAAGCTGGCAGAGACACTT
GCCAAGACTCAGGTGGCCGGGGGACAGCTGAGTTTCAAAGGCAAGAGCCT
CAAACTCAACACTGCAGAAGATGCTAAAGATGTGATTAAAGAGATTGAAG
ACTTTGACAGCTTGGAGGCTCTGCGTCTGGAAGGCAACACAGTGGGCGTG
GAAGCAGCCAGGGTCATCGCCAAGGCCTTAGAGAAGAAGTCGGAGTTGAA
GCGCTGCCACTGGAGTGACATGTTCACGGGAAGGCTGCGGACCGAGATCC
CACCAGCCCTGATCTCACTAGGGGAAGGACTCATCACAGCTGGGGCTCAG
CTGGTGGAGCTGGACTTAAGCGACAACGCATTCGGGCCCGACGGTGTGCA
AGGCTTCGAGGCCCTGCTCAAGAGCTCAGCCTGCTTCACCCTGCAGGAAC
TCAAGCTCAACAACTGTGGCATGGGCATTGGCGGCGGCAAGATCCTGGCT
GCAGCTCTGACCGAATGTCACCGGAAATCCAGTGCCCAAGGCAAGCCTCT
GGCCCTGAAGGTCTTTGTGGCTGGCAGAAACCGTCTGGAGAATGATGGCG
CCACTGCCTTGGCAGAAGCTTTTAGGGTCATCGGGACCCTGGAGGAGGTC
CACATGCCACAGAATGGGATCAACCACCCTGGCATCACTGCCCTGGCCCA
GGCTTTCGCTGTCAACCCCCTGCTGCGGGTCATCAACCTGAATGACAACA
CCTTCACTGAGAAGGGCGCCGTGGCCATGGCCGAGACCTTGAAGACCTTG
CGGCAGGTGGAGGTGATTAATTTTGGGGACTGCCTGGTGCGCTCCAAGGG
TGCAGTTGCCATTGCAGATGCCATCCGCGGCGGCCTGCCCAAGCTAAAGG
AGCTGAACTTGTCATTCTGTGAAATCAAGAGGGATGCTGCCCTGGCTGTT
GCTGAGGCCATGGCAGACAAAGCTGAGCTGGAGAAGCTGGACCTGAATGG
CAACACCCTGGGAGAAGAAGGCTGTGAACAGCTTCAGGAGGTGCTGGAGG
GCTTCAACATGGCCAAGGTGCTGGCGTCCCTCAGTGATGACGAGGACGAG
GAGGAGGAGGAGGAAGGAGAAGAGGAAGAAGAGGAAGCAGAAGAAGAGGA
GGAGGAAGATGAGGAAGAGGAGGAAGAAGAGGAGGAGGAGGAGGAAGAAG
AGCCTCAGCAGCGAGGGCAGGGAGAGAAGTCAGCCACGCCCTCACGGAAG
ATTCTGGACCCTAACACTGGGGAGCCAGCTCCCGTGCTGTCCTCCCCACC
TCCTGCAGACGTCTCCACCTTCCTGGCTTTTCCCTCTCCAGAGAAGCTGC
TGCGCCTAGGGCCCAAGAGCTCCGTGCTGATAGCCCAGCAGACTGACACG
TCTGACCCCGAGAAGGTGGTCTCTGCCTTCCTAAAGGTGTCATCTGTGTT
CAAGGACGAAGCTACTGTGAGGATGGCAGTGCAGGATGCAGTAGATGCCC
TGATGCAGAAGGCTTTCAACTCCTCGTCCTTCAACTCCAACACCTTCCTC
ACCAGGCTCCTCGTGCACATGGGTCTGCTCAAGAGTGAAGACAAGGTCAA
GGCCATTGCCAACCTGTACGGCCCCCTGATGGCGCTGAACCACATGGTGC
AGCAGGACTATTTCCCCAAGGCCCTTGCACCCCTGCTGCTGGCGTTCGTG
ACCAAGCCCAACAGCGCCCTGGAATCCTGCTCCTTCGCCCGCCACAGTCT
GCTGCAGACGCTGTACAAGGTCTAGACTCAAAGCCTCTCCCATCCCTTGG
CCTGGACCAGTGAGCTGGGGAGGGACTCGGATGAACTGAGGCGCAGCCTA
CGCCATTGCCTTGGACAGGACTCTGGCCACAGGCAGGGCGGGTCTGTGTC
CCATGTGTCCTGTCAG
>pGEM.RAYL
GCTCTTGTCCTCTGGGTACGGCTCGCGGGAGTGTTGGTTACCATGGTGAA
GCTGGCAGCCAAATGCATCCTGGCAGGAGACCCAGCAGTGGGCAAGACCG
CCCTGGCACAGATCTTCCGCAGTGATGGAGCCCATTTCCAGAAAAGCTAC
ACCCTGACAACAGGAATGGATTTGGTGGTGAAGACAGTGCCAGTTCCTGA
CACGGGAGACAGTGTGGAACTCTTCATTTTTGACTCTGCTGGCAAGGAGC
TGTTTTCGGAAATGCTGGATAAATTGTGGGAGAGTCCCAATGTCTTATGT
CTCGTCTATGATGTGACCAATGAAGAATCCTTCAACAACTGCAGCAAGTG
GCTGGAGAAGGCTCGGTCACAGGCTCCAGGCATCTCTCTCCCAGGTGTTT
TAGTTGGGAACAAGACAGACCTGGCCGGCAGACGAGCAGTGGACTCAGCT
GAGGCCCGGGCATGGGCGCTGGGCCAGGGCCTGGAATGTTTTGAAACATC
CGTGAAAGAGATGGAAAACTTCGAAGCCCCTTTCCACTGCCTTGCCAAGC
AGTTCCACCAGCTGTACCGGGAGAAGGTGGAGGTTTTCCGGGCCCTGGCA
TGACGAGCTGGAGCAGATC
>pGEM.RBM9.V2
AGAAAGCTGTGGAGGTGTGCCCCAGCACGGCTGCTTTGAAAGGTTTATCA
TCTATCCGTTTGGTTTATGGAGAAAAAGAAAATGGTAACTCAGGGTAAC
CAGGAGCCGACAACAACTCCTGACGCAATGGTTCAGCCTTTTACTACCA
TCCCATTTCCACCACCTCCGCAGAATGGAATTCCCACAGAGTATGGGGT
GCCACACACTCAAGACTATGCCGGCCAGACCGGTGAGCATAACCTGACAC
TCTACGGAAGTACGCAAGCCCACGGGGAGCAGAGCAGCAACTCACCCAGC
ACACAAAATGGATCTCTTACGACAGAAGGTGGAGCACAGACAGACGGCCA
GCAGTCACAGACACAAAGTAGTGAAAATTCAGAGAGTAAATCTACCCCGA
AACGGCTGCATGTCTCTAATATTCCTTTCCGCTTCCGGGACCCTGACCTC
CGGCAGATGTTTGGGCAGTTTGGCAAAATCCTAGATGTAGAAATAATCTT
TAATGAACGTGGCTCTAAGGGATTCGGGTTCGTAACTTTCGAGAATAGTG
CTGATGCAGACAGGGCCAGGGAGAAATTACACGGCACCGTGGTAGAGGG
CCGTAAAATCGAGGTGAATAATGCTACAGCACGTGTAATGACCAATAAGA
AGATGGTCACACCATATGCAAATGGTTGGAAATTAAGCCCAGTAGTT
GGAGCTGTATATGGTCCGGAGTTATATGCAGCATCCAGCTTTCAAGCA
GATGTGTCCCTAGGCAATGATGCAGCAGTGCCCCTATCAGGAAGAGGGGG
TATCAACACTTACATTCCTTTAATCATTCCTGGCTTCCCTTACCCTACTG
CAGCCACCACGGCAGCCGCTTTCAGAGGAGCCCATTTGAGGGGCAGAGGG
CGGACAGTATATGGTGCAGTCCGAGCGGTACCTCCAACAGCCATCCCCGC
CTATCCAGGTGTGGTTTACCAGGACGGATTTTACGGTGCTGACCTCTATG
GTGGATATGCAGCCTACAGATATGCACAGCCTGCTACTGCAACCGCAGCC
ACCGCTGCTGCAGCCGCTGCAGCCGCTTACAGTGACGGTTATGGCAGGGT
GTACACAGCCGACCCCTACCATGCCCTTGCCCCTGCCGCTAGCTATGGAG
TTGGCGCTGTGGCGAGTTTATACCGAGGTGGCTACAGCCGATTTGCCCCC
TACTGAAGTGACGTGAGACCCCTGCAAATGGGACAGCCCCCCAGTTCATG
AGGCCTGGCTATT
>pGEM.RBX1
AGACCGTGTGTTTCCAAAATGGCGGCAGCGATGGATGTGGATACCCCGAG
CGGCACCAACAGCGGCGCGGGCAAGAAGCGCTTTGAAGTGAAAAAGTGGA
ATGCAGTAGCCCTCTGGGCCTGGGATATTGTGGTTGATAACTGTGCCATC
TGCAGGAACCACATTATGGATCTTTGCATAGAATGTCAAGCTAACCAGGC
GTCCGCTACTTCAGAAGAGTGTACTGTCGCATGGGGAGTCTGTAACCATG
CTTTTCACTTCCACTGCATCTCTCGCTGGCTCAAAACACGACAGGTGTGT
CCATTGGACAACAGAGAGTGGGAATTCCAAAAGTATGGGCACTAGGAAAA
GACTTCTTCCATCAAGCTTAATTGTTTTGTTATTCATTTAATGACTTTCC
CTGCTGTTACCTAATTACAAATTGGATGGAACTGTGTTTTTTTCTGCTTT
GTTTTTTCAGTTTGCTGTTTCTGTAGCCATATTGTATTCTGTGTCAAATA
AAGTCCAGTTGGATTCTGGAACGGATGCTCTCTCT
>pGEM.RFPL1.V2
CAACGCGTTGGGAGCTCTCCCATATGGTCGACCTGCAGGCGGCCGCGAAT
TCACTAGTGATTGTGACAAAGCTGGGACACAATACCTTTATGCATGAAAA
GGTTGTCACTTGTCACAACTAACAGGCTTTCACCTCACGGAAATTTTCTT
CCCTTGTGCACTTTTCCCCTGGCAGTGGACATGGCTGCACTCTTCCAAGA
AGCAAGCAGCTGTCCCGTCTGCTCAGACTATCTAGAGAAACCAATGTCCC
TGGAGTGTGGATGCGCTGTCTGCTTCAAGTGCATCAATTCACTGCAGAAG
GAGCCCCATGGGGAGGATCTACTTTGCTGTTGCTGTTCCATGGTCTCTCA
GAAGAACAAAATCAGGCCCAGTTGGCAGCTAGAGAGGCTGGCTTCCCACA
TCAAGGAACTGGAGCCCAAGCTGAAGAAGATTCTGCAGATGAACCCAAGG
ATGCGGAAGTTCCAAGTGGATACGACCTTGGATGCCGACACAGCCAACAA
CTTCCTCATTTCTGACGACCTCAGGAGCGTCCGAAGTGGGTGCATCACAC
AGAATCGGCAAGACCTTGCCGAGAGATTTGACGTGTCCATTTGCATCCTG
GGCTCCCCTCGCTTTACCTGTGGCCGCCACTACTGGGAGGTGGACGTGGG
AACAAGCACAGAATGGGACCTGGGAGTCTGCAGAGAATCTGTTCACCGCA
AAGGGAGGATCCATCTGACCACAGAGCGTGGATTCTGGACTGTGAGTTTG
AGGGATGGAAGCCGCCTCTCTGCCAGCACGGTGCCGCTGACTTTCCTCTT
CGTAGACCGCAAGTTACAGCGAGTGGGGATTTTTCTGGATATGGGCATGC
AGAACGTTTCCTTTTTTGATGCTGAAGGTGGTTCCCATGTCTATACATTC
AGGAGTGTCTCTGCTGAGGAGCCACTGCACTTGTTTTTTGCTCCTCCAAG
TCCATCTAATGGTGATAAGAGTGTCTTGAGTATCTGTCCTGTGATAAACC
CGGGCACTACTGATGCTCCAGTCCATCCTGGGGAGGCCAAATAAGCCCCC
ACTGCAAAAAAACAAAAAACAGGTTAAGAAAATTACTTGGGTGGGCAGAC
TTAGGAACGCTCTACTCGGTAAAAGCGTTATACAAAGTCATAGGAGAAAA
ATATGGGACAATTCATGATTATACTTAATCTAATTTGATTAGTTTATAAA
TTGAGTCCTAAGTATTAATTATTGCCACCATCCAACTC
>pGEM.RFPL1S
TTCCATCCCTCAAACTCACAGTCCAGAATCCACGCTCTGTGGTCAGATGG
ATCCTCCCTTTGCGGTGAACAGATTCTCTGCAGACTCCCAGGTCCCATTC
TGTGCTTGTTCCCACGTCCACCTCCCAGTAGTGGCGGCCACAGGTAAAGC
GAGGGGAGCCCAGGATGCAAATGGACACGTCAAATCTCTCGGCAAGGTCT
TGCCGATTCTGTGTGATGCACCCACTTCGGACGCTCCTGAGGTCGTCAGA
AATGAGGAAGTTGTTGGCTGTGTCGGCATCCAAGGTCGTATCCACTGTGA
AAAGGAAAAAAAGTTGATCAGAAAATGGACAGAAGCCAACCCCATGCCTC
TCCTCTACTTCAAAGGCCCAAATATCTCTTGACTTTGGTTTCTTTAATTC
TCTTCTTCCCCCAAAATCAAAACTTTTCATGAGGCAACTTCCCTGACTAG
TTCAAATTCTCATAGGTATGCTTTGTGGCAATACCCAACTCTTATTCACA
GTAGCAATTATTTTACTTTATGTCACGTGTTTGCTTCATTGGACTTTTCT
TCATTTAGAGTGGAGGGTCTCTGAAGGCAGA
>pGEM.RFPL2.V2
AGAAGGAGCTACATGCCACGGGCTGGAGGCTAGAGCCTGTGGCACCATGA
TTTGCCTCCGATGGAGGTGGCTGAATTAGGCTTCCCAGAGACTGCAGTGT
CCCAATCCAGGATCTGTCTATGTGCTGTATTGTGTGGCCACTGGGACTTT
GCAGACATGATGGTGATAAGGAGCCTGAGACCTGAGCGCCCAGTGGAAGC
AGCTGGAGGACAGAGGAGCTTCCAGCAGAAGAGTGGACATGGCTGCACTC
TTCCAAGAAGCAAGCAGCTGTCCCGTCTGCTCAGACTATCTGGAAAAACC
AATGTCCCTGGAGTGTGGATGCGCCGTCTGCCTCAAGTGCATTAATTCAC
TGCAGAAGGAGCCCCATGGGGAGGATCTGCTTTGCTGTTACTCTTCCATG
GTCTCTCGGAAGAACAAAATCAGGCGCAATCGGCAGCTAGAGAGGCTGGC
TTCCCACATCAAGGAACTGGAGCCCAAGCTGAAGAAGATTCTGCAGATGA
ACCCAAGGATGCGGAAGTTCCAAGTGGATATGACCTTGGATGCCAACACA
GCCAACAACTTCCTCCTCATTTCTGACGACCTCAGGAGCGTCCGAAGTGG
GCGCATCAGACAGAATCGGCAAGACCTTGCCGAGAGATTTGACGTGTCCG
TTTGCATCCTGGGCTCCCCTCGCTTTACCTGTGGCCGCCACTGCTGGGAG
GTGGACGTGGGAACAAGCACAGAATGGGACCTGGGAGTCTGCAGAGAATC
TGTTCACCGCAAAGGGAGGATCCAGCTGACCACAGAGCTTGGATTCTGGA
CTGTGAGTTTGAGGGATGGAGGCCGCCTCTCTGCCAGCACCGTGCCGCTG
ACTTTCCTCTTCGTAGACCGCAAGTTACAGCGAGTGGGGATTTTTCTGGA
TATGGGCATGCAGAACGTTTCCTTTTTTGATGCTGAAGGTGGTTCCCATG
TCTATACATTCAGGAGCGTATCTGCTGAGGAGCCACTGTGCCCATTTTTG
GCTCCTTCAATTCCACCTAATGGTGATCAAGGTGTCTTGAGCATCTGTCC
TTTGATGAACTCAGGCACTACTGATGCTCCAGTCCGTCCTGGGGAGGCCA
AATAAGCCCTCACTCCAAAAAAACAAAAAACAGGGTAAGAAAATTACTTG
GGTGGGTAGACTTAGGAACGC
>pGEM.RFPL3
TGGTCTTGTTCTCGGAGTGACAAAGCTGGAACACAATACCTCTATGCATG
AAAAGGTTGTCACTTGTCACAACTAACAGGCTTTCACCTCAAGGAAATTT
TCTTCCCTTGTGTACTTTTCCCCTGGCAGTGGACATGGCTGCACTCTTCC
AAGAAGCAAGCAGCTGTCCCGTCTGCTCAGACTATCTGGAAAAACCAATG
TCCCTGGAGTGTGGATGCACCGTCTGCCTCAAGTGCATCAATTCGCTGCA
GAAGGAGCCCCATGGGGAGGATCTGCTTTGCTGTTGCTGTTCCATGGTCT
CTCAGAGGAACAAAATCAGGCCCAATCGGCAGCTAGAGAGGCTGGTTTCC
CACATCAAGGAACTGGAGCCCAAGCTGAAGAAGATTCTACAGATGAACCC
AAGGATGCGGAAGTTCCAAGTGGATATGACCTTGGATGCCGACACAGCCA
ACAACTTCCTCCTCATTTCTGACGACCTCAGGAGCGTCCGAAGTGGGCTC
ATCACACAGAATCGGCAAGACCTTGCCGAGAGATTTGACGTGTCCGTTTG
CATCCTGGGCTCCCCTCGCTTTACCTGTGGCCGCCACTACTGGGAGGTGG
ACGTGGGAACAAGCACAGAATGGGACCTGGGAGTCTGCAGAGAATCTGTT
CACTGCAAAGGGAAGATCCAGCTGACCACAGAGCTTGGATTCTGGACTGT
GAGTTTGAGGGATGGAAGCCGCCTCTCTGCCAGCACGGTGCCGCTGACTT
TCCTCTTAGTAGACCGCAAGTTACAGCGAGTGGGGATTTTTCTGGATATG
GGCATGCAGAACGTTTCCTTTTTTGATGCTGAAAGTGGTTCCCATGTCTA
TACATTCAGGAGCGTCTCTGCTGAGGAGCCACTGCGCCCATTTTTGGCTC
CTTCAATTCCACCTAATGGTGATCAAGGTGTCTTGAGCATCTGTCCTTTG
ATGAACTCAGGCACTACTGATGCTCCAGTCCGTCCTGGGGAGGCCAAATA
AGCCGCCACTGCAAAAAAAAACAGGGTCAGAAAATTACTTGGGTGGGTAG
ACTTAGGAATTTTCTACTTGGTAAAAGCATTATACAGTCATAGGAGAAAG
ATACGGGACATTTCTATAATCTATATTCTAATTTGATTCGATTATTGAGT
CGTAAGTATTAATTATTGCCACCATCCAACTCA
>pGEM.RFPL3S.V2
CACGTCCACCTCCCAGTAGTGGCGGCCACAGGTAAAGCGAGGGGAGCCCA
GGATGCAAACGGACACGTCAAATCTCTCGGCAAGGTCTTGCCGATTCTGT
GTGATGAGCCCACTTCGGACGCTCCTGAGGTCGTCAGAAATGAGGAGGAA
GTTGTTGGCTGTGTCGGCATCCAAGGTCATATCCACTGTGAAAAGGAAAA
CAAGTTGCTCAGCAAGTGGACAGAAGCCAACCCCATGCCTCTCTTCTACT
TCAAAGGCCCAAATATCTCCTGACTTTAGTTTCTTTAATTCTGTTTCTTC
CTCCAAAATCAAAACTTTTCATGAGGAAACTTCCCTATTTCAAATTTTCA
TAGGTATGCTTTGTGGCAATACGTGACTCTTATTCACAGTAGCAATTCTT
ATTTTACTTTACGTCACGTGTTTGCTTCACTGA
>pGEM.RPL3
TTTGATGGCGTGATGTCTCACAGAAAGTTCTCCGCTCCCAGACATGGGTC
CCTCGGCTTCCTGCCTCGGAAGCGCAGCAGCAGGCATCGTGGGAAGGTGA
AGAGCTTCCCTAAGGATGACCCATCCAAGCCGGTCCACCTCACAGCCTTC
CTGGGATACAAGGCTGGCATGACTCACATCGTGCGGGAAGTCGACAGGCC
GGGATCCAAGGTGAACAAGAAGGAGGTGGTGGAGGCTGTGACCATTGTAG
AGACACCACCCATGGTGGTTGTGGGCATTGTGGGCTACGTGGAAACCCCT
CGAGGCCTCCGGACCTTCAAGACTGTCTTTGCTGAGCACATCAGTGATGA
ATGCAAGAGGCGTTTCTATAAGAATTGGCATAAATCTAAGAAGAAGGCCT
TTACCAAGTACTGCAAGAAATGGCAGGATGAGGATGGCAAGAAGCAGCTG
GAGAAGGACTTCAGCAGCATGAAGAAGTACTGCCAAGTCATCCGTGTCAT
TGCCCACACCCAGATGCGCCTGCTTCCTCTGCGCCAGAAGAAGGCCCACC
TGATGGAGATCCAGGTGAACGGAGGCACTGTGGCCGAGAAGCTGGACTGG
GCCCGCGAGAGGCTTGAGCAGCAGGTACCTGTGAACCAAGTGTTTGGGCA
GGATGAGATGATCGACGTCATCGGGGTGACCAAGGGCAAAGGCTACAAAG
GGGTCACCAGTCGTTGGCACACCAAGAAGCTGCCCCGCAAGACCCACCGA
GGCCTGCGCAAGGTGGCCTGTATTGGGGCATGGCATCCTGCTCGTGTAGC
CTTCTCTGTGGCACGCGCTGGGCAGAAAGGCTACCATCACCGCACTGAGA
TCAACAAGAAGATTTATAAGATTGGCCAGGGCTACCTTATCAAGGACGGC
AAGCTGATCAAGAACAATGCCTCCACTGACTATGACCTATCTGACAAGAG
CATCAACCCTCTGGGTGGCTTTGTCCACTATGGTGAAGTGACCAATGACT
TTGTCATGCTGAAAGGCTGTGTGGTGGGAACCAAGAAGCGGGTGCTCACC
CTCCGCAAGTCCTTGCTGGTGCAGACGAAGCGGCGGGCTCTGGAGAAGAT
TGACCTTAAGTTCATTGACACCACCTCCAAGTTTGGCCATGGCCGCTTCC
AGACCATGGAGGAGAAGAAAGCATTCATGGGACCACTGAAGAAAGACCGA
ATTGCAAAGGAAGAAGGAGCTTAATGCCAGGAACAGATTTTGC
>pGEM.RTDR1
AGGCAGTGAGTGGTTTCTGCAGAGCTTCATTTGGAAAGGCCTCTGTAGTT
GGGGAAAGATGGCCCATTCCCAGAACTCCTTGGAGCTTCCCATTAACATC
AATGCCACCCAGATTACCACTGCCTATGGCCATCGGGCCCTGCCCAAGCT
GAAGGAGGAGCTGCAGTCAGAGGACCTCCAGACGAGGCAGAAAGCCCTCA
TGGCCCTGTGTGACCTCATGCATGACCCCGAGTGTATCTACAAGGCCATG
AACATAGGCTGTATGGAGAACCTGAAAGCTTTGCTGAAGGATAGCAACAG
TATGGTGCGCATAAAGACCACCGAGGTGCTCCACATCACGGCAAGCCATA
GCGTGGGCAGATACGCCTTTCTAGAGCACGACATCGTCCTTGCCCTGTCC
TTCCTGCTGAATGACCCCAGCCCAGTCTGCCGGGGGAACCTGTACAAGGC
ATACATGCAGCTGGTCCAGGTGCCTAGAGGGGCCCAAGAGATCATCAGCA
AAGGTCTGATTTCCTCACTGGTATGGAAGCTGCAGGTGGAGGTGGAGGAG
GAGGAGTTCCAGGAGTTCATCCTGGACACACTGGTCCTCTGCCTGCAGGA
GGATGCCACCGAGGCCCTGGGCAGCAATGTGGTGCTTGTCCTGAAGCAGA
AGCTCCTCAGCGCCAACCAGAACATCCGCAGCAAGGCCGCCCGTGCGCTC
CTTAATGTCAGCATATCTCGAGAGGGCAAGAAACAGGTGTGTCATTTTGA
CGTCATCCCCATCCTGGTCCATCTGCTGAAAGACCCAGTGGAGCATGTGA
AGTCTAACGCTGCCGGTGCCCTGATGTTCGCCACAGTGATCACTGAAGGG
AAGTATGCGGCCCTGGAGGCACAAGCCATCGGCCTGCTCCTGGAGCTGCT
GCACTCCCCCATGACCATAGCGCGCCTGAATGCCACCAAGGCCCTTACCA
TGCTGGCAGAGGCCCCCGAGGGCCGCAAGGCCCTGCAGACGCACGTGCCC
ACTTTCCGTGCCATGGAGGTGGAGACTTACGAAAAGCCTCAAGTGGCCGA
AGCCTTACAGCGGGCAGCCCGGATCGCCATCAGTGTCATCGAGTTCAAAC
CCTGAGCCCTTCATTCACCTCTGTGAG
>pGEM.SCA10
CTCCTCGCCTTCCTCCTCCTCGTCAGGCTCGACCCAGCTGTGAGCGGCAA
GATGGCGGCGCCCAGGCCGCCGCCTGCCAGGCTGTCGGGCGTCATGGTGC
CGGCGCCCATCCAAGACCTGGAGGCCCTGCGCGCGCTCACGGCGCTCTTC
AAAGAGCAGCGGAACCGAGAAACAGCACCCAGGACTATCTTCCAAAGAGT
TCTGGATATCCTAAAGAAATCTTCTCATGCTGTTGAGCTTGCCTGCAGAG
ATCCATCCCAAGTGGAAAACCTGGCTTCCAGTCTGCAGTTAATAACAGAA
TGCTTCAGGTGTCTTCGCAATGCTTGCATAGAGTGTTCTGTGAACCAGAA
TTCAATCAGGAACTTGGATACGATTGGTGTTGCTGTTGATTTGATTCTTC
TGTTTCGTGAACTGCGAGTGGAACAGGAATCTCTGTTGACAGCTTTTCGC
TGTGGCCTGCAGTTTTTAGGCAACATTGCCTCACGGAATGAAGATTCCCA
GTCTATTGTTTGGGTGCATGCTTTCCCAGAACTGTTTTTGTCTTGCTTAA
ATCATCCGGACAAAAAAATTGTTGCCTACTCTTCAATGATTTTGTTTACA
TCCCTTAATCATGAAAGAATGAAAGAACTGGAGGAGAACCTCAATATTGC
AATTGATGTCATAGATGCTTACCAAAAACATCCTGAATCAGAATGGCCGT
TCTTGATTATTACAGACCTCTTTCTGAAAAGCCCGGAATTGGTACAAGCC
ATGTTTCCCAAACTGAACAATCAAGAAAGAGTTACACTGTTAGACCTTAT
GATAGCCAAGATAACGAGTGATGAGCCACTCACCAAGGATGACATCCCTG
TGTTTTTGCGGCATGCTGAGTTGATTGCAAGCACCTTTGTGGATCAGTGC
AAGACTGTGCTCAAGCTGGCCTCTGAGGAGCCTCCTGATGATGAGGAGGC
ACTGGCTACAATTAGGCTTCTCGACGTCCTGTGCGAAATGACTGTGAATA
CTGAGCTGCTCGGCTATCTGCAGGTTTTCCCTGGCTTGCTGGAAAGAGTG
ATTGATCTTTTGCGGGTGATTCATGTAGCTGGAAAAGAAACCACAAACAT
CTTCAGTAATTGTGGTTGCGTGAGAGCAGAAGGTGACATCTCCAATGTGG
CCAATGGGTTTAAGTCTCATCTCATTCGTCTGATTGGAAATCTGTGTTAC
AAGAATAAAGATAACCAAGACAAGGTAAATGAGCTGGATGGTATCCCGTT
GATCCTGGACAACTGCAACATCAGTGACAGTAACCCCTTTCTGACCCAGT
GGGTGATATATGCCATCCGAAACCTTACCGAAGACAACAGCCAAAACCAA
GATTTGATTGCAAAGATGGAGGAACAGGGGCTGGCAGATGCATCCCTACT
TAAAAAAGTGGGTTTTGAAGTTGAAAAGAAAGGCGAAAAGCTGATCCTGA
AATCTACTAGAGACACCCCTAAGCCATGAATGAACTACATCCAAATACCT
GAATTTTTGGAATCTGTTTCATGGA
>pGEM.SCO2
GATCCATGCTGCTGCTGACTCGGAGCCCCACAGCTTGGCACAGGCTCTCT
CAGCTCAAGCCTCCGGTCCTCCCTGGGACCCTGGGAGGCCAGGCCCTGCA
TCTGAGGTCCTGGCTTTTGTCAAGGCAGGGCCCTGCAGAGACAGGTGGGC
AGGGCCAGCCCCAGGGCCCTGGGCTTCGAACCCGGCTGCTGATCACAGGC
CTGTTCGGGGCTGGACTCGGTGGGGCCTGGCTGGCCCTGAGGGCTGAGAA
GGAGAGGCTGCAGCAGCAAAAGCGAACAGAAGCCCTGCGCCAGGCAGCTG
TGGGCCAGGGCGACTTCCACCTGCTGGATCACAGAGGCCGGGCTCGCTGC
AAGGCTGACTTCCGGGGCCAGTGGGTGCTGATGTACTTTGGCTTCACTCA
CTGCCCTGACATCTGCCCAGACGAGCTGGAGAAGCTGGTGCAGGTGGTGC
GGCAGCTGGAAGCAGAGCCTGGTTTGCCTCCAGTGCAGCCTGTCTTCATC
ACTGTGGACCCCGAGCGGGACGACGTTGAAGCCATGGCCCGCTACGTCCA
GGACTTCCACCCAAGACTGTTGGGTCTGACCGGCTCCACCAAACAGGTTG
CCCAGGCTAGTCACAGTTACCGCGTGTACTACAATGCCGGCCCCAAGGAT
GAGGACCAGGACTACATCGTGGACCACTCCATTGCCATCTACCTGCTCAA
CCCTGACGGCCTCTTCACGGATTACTACGGCCGGAGCAGATCGGCTGAGC
AGATCTCAGACAGTGTGCGGCGGCACATGGCGGCTTTCCGCAGTGTCCTG
TCTTGAGCCACTGC
>pGEM.SDF2L1
GCCGGGGCGATGTGGAGCGCGGGCCGCGGCGGGGCTGCCTGGCCGGTGCT
GTTGGGGCTGCTGCTGGCGCTGTTAGTGCCGGGCGGTGGTGCCGCCAAGA
CCGGTGCGGAGCTCGTGACCTGCGGGTCGGTGCTGAAGCTGCTCAATACG
CACCACCGCGTGCGGCTGCACTCGCACGACATCAAATACGGATCCGGCAG
CGGCCAGCAATCGGTGACCGGCGTAGAGGCGTCGGACGACGCCAATAGCT
ACTGGCGGATCCGCGGCGGCTCGGAGGGCGGGTGCCCGCGCGGGTCCCCG
GTGCGCTGCGGGCAGGCGGTGAGGCTCACGCATGTGCTTACGGGCAAGAA
CCTGCACACGCACCACTTCCCGTCGCCGCTGTCCAACAACCAGGAGGTGA
GTGCCTTTGGGGAAGACGGCGAGGGCGACGACCTGGACCTATGGACAGTG
CGCTGCTCTGGACAGCACTGGGAGCGTGAGGCTGCTGTGCGCTTCCAGCA
TGTGGGCACCTCTGTGTTCCTGTCAGTCACGGGTGAGCAGTATGGAAGCC
CCATCCGTGGGCAGCATGAGGTCCACGGCATGCCCAGTGCCAACACGCAC
AATACGTGGAAGGCCATGGAAGGCATCTTCATCAAGCCTAGTGTGGAGCC
CTCTGCAGGTCACGATGAACTCTGAGTGTGTGGATGGATGGGTGGATGGA
GGGTGGCAGGTGGGGCGTCTGCAGGGCCACTCTTGGCAGAGACTTTGGGT
TT
>pGEM.SEC14L2
CGAGTCTGTGCTCCATCAGCTGCCGCACCCGCCGCCTCCCGCCCCCAAAC
CCCATCCCCGCGGTTGAGCCACGATGAGCGGCAGAGTCGGCGATCTGAGC
CCCAGGCAGAAGGAGGCATTGGCCAAGTTTCGGGAGAATGTCCAGGATGT
GCTGCCGGCCCTGCCGAATCCAGATGACTATTTTCTCCTGCGTTGGCTCC
GAGCCAGAAGCTTCGACCTGCAGAAGTCGGAGGCCATGCTCCGGAAGCAT
GTGGAGTTCCGAAAGCAAAAGGACATTGACAACATCATTAGCTGGCAGCC
TCCAGAGGTGATCCAACAGTATCTGTCAGGGGGTATGTGTGGCTATGACC
TGGATGGCTGCCCAGTCTGGTACGACATAATTGGACCTCTGGATGCCAAG
GGTCTGCTGTTCTCAGCCTCCAAACAGGACCTGCTGAGGACCAAGATGCG
GGAGTGTGAGCTGCTTCTGCAAGAGTGTGCCCACCAGACCACAAAGTTGG
GGAGGAAGGTGGAGACCATCACCATAATTTATGACTGCGAGGGGCTTGGC
CTCAAGCATCTCTGGAAGCCTGCTGTGGAGGCCTATGGAGAGTTTCTCTG
CATGTTTGAGGAAAATTATCCCGAAACACTGAAGCGTCTTTTTGTTGTTA
AAGCCCCCAAACTGTTTCCTGTGGCCTATAACCTCATCAAACCCTTCCTG
AGTGAGGACACTCGTAAGAAGATCATGGTCCTGGGAGCAAATTGGAAGGA
GGTTTTACTGAAACATATCAGCCCTGACCAGGTGCCTGTGGAGTATGGGG
GCACCATGACTGACCCTGATGGAAACCCCAAGTGCAAATCCAAGATCAAC
TACGGGGGTGACATCCCCAGGAAGTATTATGTGCGAGACCAGGTGAAACA
GCAGTATGAACACAGCGTGCAGATTTCCCGTGGCTCCTCCCACCAAGTGG
AGTATGAGATCCTCTTCCCTGGCTGTGTCCTCAGGTGGCAGTTTATGTCA
GATGGAGCGGATGTTGGTTTTGGGATTTTCCTGAAGACCAAGATGGGAGA
GAGGCAGCGGGCAGGGGAGATGACAGAGGTGCTGCCCAACCAGAGGTACA
ACTCCCACCTGGTCCCTGAAGATGGGACCCTCACCTGCAGTGATCCTGGC
ATCTATGTCCTGCGGTTTGACAACACCTACAGCTTCATTCATGCCAAGAA
GGTCAATTTCACTGTGGAGGTCCTGCTTCCAGACAAAGCCTCAGAAGAGA
AGATGAAACAGCTGGGGGCAGGCACCCCGAAATAACACCTTCTCCTATAG
CAGGCCTGGCCCCCTCAGTGTCTCCCTGTCAATTTCTACCCCTTGTAGCA
GTCATTTTCGCACAACCCTGAAGCCCAAAGAAACTG
>pGEM.SEPT3.V2
TGGAGGAACGGAGACAAAGGAGGATTCATGTCCAAAGGGCTCCCAGAGAC
CAGGACGGACGCAGCCATGTCAGAGCTGGTGCCTGAGCCCAGGCCTAAGC
CAGCGGTGCCCATGAAGCCCATGAGCATCAACTCCAACCTGCTGGGCTAC
ATCGGCATCGACACCATCATCGAGCAGATGCGCAAGAAGACCATGAAGAC
CGGTTTCGACTTCAACATCATGGTCGTTGGCCAGAGTGGACTGGGCAAAT
CAACGCTGGTCAACACGCTCTTCAAATCCCAAGTGAGCCGCAAGGCCTCC
AGCTGGAACCGGGAGGAGAAGATCCCCAAGACAGTGGAGATCAAAGCTAT
CGGGCATGTGATAGAGGAAGGCGGTGTCAAAATGAAGCTGACCGTCATCG
ACACCCCAGGCTTTGGAGACCAAATCAACAATGAAAACTGCTGGGAGCCC
ATTGAGAAGTACATCAATGAGCAGTACGAGAAGTTCCTGAAGGAGGAGGT
CAACATCGCCAGGAAGAAACGCATCCCTGACACTCGTGTCCACTGCTGCC
TTTACTTCATCTCTCCCACAGGACACTCCTTGCGACCTCTGGATCTTGAG
TTCATGAAACACCTCAGCAAGGTTGTGAACATCATCCCTGTCATTGCTAA
GGCTGACACCATGACCCTGGAGGAGAAGTCTGAATTCAAGCAAAGGGTTC
GCAAGGAGCTTGAAGTAAATGGCATTGAATTCTACCCCCAGAAGGAATTT
GATGAGGATTTGGAGGATAAGACGGAGAATGACAAAATCAGGCAGGAGAG
CATGCCTTTTGCTGTGGTGGGAAGTGACAAGGAGTACCAAGTGAATGGCA
AGAGGGTCCTCGGCCGAAAAACTCCATGGGGGATCATCGAAGTGGAAAAC
CTCAACCACTGTGAGTTTGCCCTGCTTCGAGACTTTGTCATCAGGACCCA
CCTCCAGGACCTCAAGGAAGTGACACACAACATCCACTATGAGACTTACA
GGGCCAAGCGGCTCAATGACAATGGAGGCCTCCCTCCGGTGAGCGTGGAC
ACAGAGGAAAGCCACGACAGTAACCCATGACGACCACTTCTCTGTGTCAT
CACACATACCCACTTCACACACACACATCCCAAATACCACCACCAACCAC
CTTCTTCCTCTCAACTCTGTCCCACAGGCCTGTCTGGTATTTGTGGAGCA
TCTTGTCTGTGTGTGTGTGTGTGTGTGTGTGTGTGTGTGTGTGTGTGACA
GAGAGAGAGCGAGAGAGCCTGT
>pGEM.SERPIND1.V2
TAATGCTGTGAGGGCCTCTTCCTGGGTCAAAGCCACAGGGAACCTGCCAT
GTGGATGCTGCAGCGGGGTGTGGATCAGCCAGGCCGCCTTTCACTGTGTT
CTGTTTTCCCTCCCAGCTTTAGCTCCGCCAAAATGAAACACTCATTAAAC
GCACTTCTCATTTTCCTCATCATAACATCTGCGTGGGGTGGGAGCAAAGG
CCCGCTGGATCAGCTAGAGAAAGGAGGGGAAACTGCTCAGTCTGCAGATC
CCCAGTGGGAGCAGTTAAATAACAAAAACCTGAGCATGCCTCTTCTCCCT
GCCGACTTCCACAAGGAAAACACCGTCACCAACGACTGGATTCCAGAGGG
GGAGGAGGACGACGACTATCTGGACCTGGAGAAGATATTCAGTGAAGACG
ACGACTACATCGACATCGTCGACAGTCTGTCAGTTTCCCCGACAGACTCT
GATGTGAGTGCTGGGAACATCCTCCAGCTTTTTCATGGCAAGAGCCGGAT
CCAGCGTCTTAACATCCTCAACGCCAAGTTCGCTTTCAACCTCTACCGAG
TGCTGAAAGACCAGGTCAACACTTTCGATAACATCTTCATAGCACCCGTT
GGCATTTCTACTGCGATGGGTATGATTTCCTTAGGTCTGAAGGGAGAGAC
CCATGAACAAGTGCACTCGATTTTGCATTTTAAAGACTTTGTTAATGCCA
GCAGCAAGTATGAAATCACGACCATTCATAATCTCTTCCGTAAGCTGACT
CATCGCCTCTTCAGGAGGAATTTTGGGTACACACTGCGGTCAGTCAATGA
CCTTTATATCCAGAAGCAGTTTCCAATCCTGCTTGACTTCAAAACTAAAG
TAAGAGAGTATTACTTTGCTGAGGCCCAGATAGCTGACTTCTCAGACCCT
GCCTTCATATCAAAAACCAACAACCACATCATGAAGCTCACCAAGGGCCT
CATAAAAGATGCTCTGGAGAATATAGACCCTGCTACCCAGATGATGATTC
TCAACTGCATCTACTTCAAAGGATCCTGGGTGAATAAATTCCCAGTGGAA
ATGACACACAACCACAACTTCCGGCTGAATGAGAGAGAGGTAGTTAAGGT
TTCCATGATGCAGACCAAGGGGAACTTCCTCGCAGCAAATGACCAGGAGC
TGGACTGCGACATCCTCCAGCTGGAATACGTGGGGGGCATCAGCATGCTA
ATTGTGGTCCCACACAAGATGTCTGGGATGAAGACCCTCGAAGCGCAACT
GACACCCCGGGTGGTGGAGAGATGGCAAAAAAGCATGACAAACAGAACTC
GAGAAGTGCTTCTGCCGAAATTCAAGCTGGAGAAGAACTACAATCTAGTG
GAGTCCCTGAAGTTGATGGGGATCAGGATGCTGTTTGACAAAAATGGCAA
CATGGCAGGCATCTCAGACCAAAGGATCGCCATCGACCTGTTCAAGCACC
AAGGCACGATCACAGTGAACGAGGAAGGCACCCAAGCCACCACTGTGACC
ACGGTGGGGTTCATGCCGCTGTCCACCCAAGTCCGCTTCACTGTCGACCG
CCCCTTTCTTTTCCTCATCTACGAGCATCGCACCAGCTGCCTGCTCTTCA
TGGGAAGAGTGGCCAACCCCAGCAGGTCCTAGAGGTGGAGGTCTAGGTGT
CTGAAGTGCCTTGGGGGCACCCTCATTTTGTTTCCATTCCAACAACGAGA
ACAGAGATGTTCTGGCATCATTTACGTAGTTTACGCTACCAATCTGAATT
CGAGGCCCATATGAGAGGAGCTTAGAAACGACCAAGAAGAGAGGCTTG
>pGEM.SEZ6L.V2
CCTGCAGCCACGATGCCCGCGGCCCGGCCGCCCGCCGCGGGACTCCGCGG
GATCTCGCTGTTCCTCGCTCTGCTCCTGGGGAGCCCGGCGGCAGCGCTGG
AGCGAGATGCTCTTCCCGAGGGAGATGCTAGCCCTTTGGGTCCTTACCTC
CTGCCCTCAGGAGCCCCGGAGAGAGGCAGTCCTGGCAAAGAGCACCCTGA
AGAGAGAGTGGTAACAGCGCCCCCCAGTTCCTCACAGTCGGCGGAAGTGC
TGGGCGAGCTGGTGCTGGATGGGACCGCACCCTCTGCACATCACGACATC
CCAGCCCTGTCACCGCTGCTTCCAGAGGAGGCCCGCCCCAAGCACGCCTT
GCCCCCCAAGAAGAAACTGCCTTCGCTCAAGCAGGTGAACTCTGCCAGGA
AGCAGCTGAGGCCCAAGGCCACCTCCGCAGCCACTGTCCAAAGGGCAGGG
TCCCAGCCAGCGTCCCAGGGCCTAGATCTCCTCTCCTCCTCCACGGAGAA
GCCTGGCCCACCGGGGGACCCGGACCCCATCGTGGCCTCCGAGGAGGCAT
CAGAAGTGCCCCTTTGGCTGGACCGAAAGGAGAGTGCGGTCCCTACAACA
CCCGCACCCCTGCAAATCTCCCCCTTCACTTCGCAGCCCTATGTGGCCCA
CACACTCCCCCAGAGGCCAGAACCCGGGGAGCCTGGGCCTGACATGGCCC
AGGAGGCCCCCCAGGAGGACACCAGCCCCATGGCCCTGATGGACAAAGGT
GAGAATGAGCTGACTGGGTCAGCCTCAGAGGAGAGCCAGGAGACCACTAC
CTCCACCATTATCACCACCACGGTCATCACCACCGAGCAGGCACCAGCTC
TCTGCAGTGTGAGCTTCTCCAATCCTGAGGGGTACATTGACTCCAGCGAC
TACCCACTGCTGCCCCTCAACAACTTTCTGGAGTGCACATACAACGTGAC
AGTCTACACTGGCTATGGGGTGGAGCTCCAGGTGAAGAGTGTGAACCTGT
CCGATGGGGAACTGCTCTCCATCCGCGGGGTGGACGGCCCTACCCTGACC
GTCCTGGCCAACCAGACACTCCTGGTGGAGGGGCAGGTAATCCGAAGCCC
CACCAACACCATCTCCGTCTACTTCCGGACCTTCCAGGACGACGGCCTTG
GGACCTTCCAGCTTCACTACCAGGCCTTCATGCTGAGCTGCAACTTTCCC
CGCCGGCCTGACTCTGGGGATGTCACGGTGATGGACCTGCACTCAGGTGG
GGTGGCCCACTTTCACTGCCACCTGGGCTATGAGCTCCAGGGCGCTAAGA
TGCTGACATGCATCAATGCCTCCAAGCCGCACTGGAGCAGCCAGGAGCCC
ATCTGCTCAGCTCCTTGTGGAGGGGCAGTGCACAATGCCACCATCGGCCG
CGTCCTCTCCCCAAGTTACCCTGAAAACACAAATGGGAGCCAATTCTGCA
TCTGGACGATTGAAGCTCCAGAGGGCCAGAAGCTGCACCTGCACTTTGAG
AGGCTGTTGCTGCATGACAAGGACAGGATGACGGTTCACAGCGGGCAGAC
CAACAAGTCAGCTCTTCTCTACGACTCCCTTCAAACCGAGAGTGTCCCTT
TTGAGGGCCTGCTGAGCGAAGGCAACACCATCCGCATCGAGTTCACGTCC
GACCAGGCCCGGGCGGCCTCCACCTTCAACATCCGATTTGAAGCGTTTGA
GAAAGGCCACTGCTATGAGCCCTACATCCAGAATGGGAACTTCACTACAT
CCGACCCGACCTATAACATTGGGACTATAGTGGAGTTCACCTGCGACCCC
GGCCACTCCCTGGAGCAGGGCCCGGCCATCATCGAATGCATCAATGTGCG
GGACCCATACTGGAATGACACAGAGCCCCTGTGCAGAGCCATGTGTGGTG
GGGAGCTCTCTGCTGTGGCTGGGGTGGTATTGTCCCCAAACTGGCCCGAG
CCCTACGTGGAAGGTGAAGATTGTATCTGGAAGATCCACGTGGGAGAAGA
GAAACGGATCTTCTTAGATATCCAGTTCCTGAATCTGAGCAACAGTGACA
TCTTGACCATCTACGATGGCGACGAGGTCATGCCCCACATCTTGGGGCAG
TACCTTGGGAACAGTGGCCCCCAGAAACTGTACTCCTCCACGCCAGACTT
AACCATCCAGTTCCATTCGGACCCTGCTGGCCTCATCTTTGGAAAGGGCC
AGGGATTTATCATGAACTACATAGAGGTATCAAGGAATGACTCCTGCTCG
GATTTACCCGAGATCCAGAATGGCTGGAAAACCACTTCTCACACGGAGTT
GGTGCGGGGAGCCAGAATCACCTACCAGTGTGACCCCGGCTATGACATCG
TGGGGAGTGACACCCTCACCTGCCAGTGGGACCTCAGCTGGAGCAGCGAC
CCCCCATTTTGTGAGAAAATTATGTACTGCACCGACCCCGGAGAGGTGGA
TCACTCGACCCGCTTAATTTCGGATCCTGTGCTGCTGGTGGGGACCACCA
TCCAATACACCTGCAACCCCGGTTTTGTGCTTGAAGGGAGTTCTCTTCTG
ACCTGCTACAGCCGTGAAACAGGGACTCCCATCTGGACGTCTCGCCTGCC
CCACTGCGTTTTAGCAGAAGCGGCAGCAGAGACGTCGCTGGAAGGGGGGA
ACATGGCCCTGGCTATCTTCATCCCGGTCCTCATCATCTCCTTACTGCTG
GGAGGAGCCTACATTTACATCACAAGATGTCGCTACTATTCCAACCTCCG
CCTGCCTCTGATGTACTCCCACCCCTACAGCCAGATCACCGTGGAAACCG
AGTTTGACAACCCCATTTACGAGACAGGGGAAACCAGAGAGTATGAGGTT
TCTATCTAAAGAGAGCTACACTTGAGAAGGGGACTTGTGAACTCAACC
>pGEM.SF3A1
TCTTGCGAGCTCGTCGTACTGACCGAGCGGGGAGGCTGTCTTGAGGCGGC
ACCGCTCACCGACACCGAGGCGGACTGGCAGCCCTGAGCGTCGCAGTCAT
GCCGGCCGGACCCGTGCAGGCGGTGCCCCCGCCGCCGCCCGTGCCCACGG
AGCCCAAACAGCCCACAGAAGAAGAAGCATCTTCAAAGGAGGATTCTGCA
CCTTCTAAGCCAGTTGTGGGGATTATTTACCCTCCTCCAGAGGTCAGAAA
TATTGTTGACAAGACTGCCAGCTTTGTGGCCAGAAACGGGCCTGAATTTG
AAGCTAGGATCCGACAGAACGAGATCAACAACCCCAAGTTCAACTTTCTG
AACCCCAATGACCCTTACCATGCCTACTACCGCCACAAGGTCAGCGAGTT
CAAGGAAGGGAAGGCTCAGGAGCCGTCCGCCGCCATCCCCAAGGTCATGC
AGCAGCAGCAGCAGACCACCCAGCAGCAGCTGCCCCAGAAGGTCCAAGCC
CAAGTAATCCAAGAGACCATCGTGCCCAAAGAGCCTCCTCCTGAGTTTGA
GTTCATTGCTGATCCTCCCTCTATCTCAGCCTTCGACTTGGATGTGGTGA
AGCTGACGGCTCAGTTTGTGGCCAGGAATGGGCGCCAGTTTCTGACCCAG
CTGATGCAGAAAGAGCAGCGCAACTACCAGTTTGACTTTCTCCGCCCACA
GCACAGCCTCTTCAACTACTTCACGAAGCTAGTGGAACAGTACACCAAGA
TCTTGATTCCACCCAAAGGTTTATTTTCAAAGCTCAAGAAAGAGGCTGAA
AACCCCCGAGAAGTTTTGGATCAGGTGTGTTACCGAGTGGAATGGGCCAA
ATTCCAGGAACGTGAGAGGAAGAAGGAAGAAGAGGAGAAGGAGAAGGAGC
GGGTGGCCTATGCTCAGATCGACTGGCATGATTTTGTGGTGGTGGAAACA
GTGGACTTCCAACCCAATGAGCAAGGGAACTTCCCTCCCCCCACCACGCC
AGAGGAGCTGGGGGCCCGAATCCTCATTCAGGAGCGCTATGAAAAGTTTG
GGGAGAGTGAGGAAGTTGAGATGGAGGTCGAGTCTGATGAGGAGGATGAC
AAACAGGAGAAGGCGGAGGAGCCTCCTTCCCAGCTGGACCAGGACACCCA
AGTACAAGATATGGATGAGGGTTCAGATGATGAAGAAGAAGGGCAGAAAG
TGCCCCCACCCCCAGAGACACCCATGCCTCCACCTCTGCCCCCAACTCCA
GACCAAGTCATTGTCCGCAAGGATTATGATCCCAAAGCCTCCAAGCCCTT
GCCTCCAGCCCCTGCTCCAGATGAGTATCTTGTGTCCCCCATTACTGGGG
AGAAGATCCCCGCCAGCAAAATGCAGGAACACATGCGCATTGGACTTCTT
GACCCTCGCTGGCTGGAGCAGCGGGATCGCTCCATCCGTGAGAAGCAGAG
CGATGATGAGGTGTACGCACCAGGTCTGGATATTGAGAGCAGCTTGAAGC
AGTTGGCTGAGCGGCGTACTGACATCTTCGGTGTAGAGGAAACAGCCATT
GGTAAGAAGATCGGTGAGGAGGAGATCCAGAAGCCAGAGGAAAAGGTGAC
CTGGGATGGCCACTCAGGCAGCATGGCCCGGACCCAGCAGGCTGCCCAGG
CCAACATCACCCTCCAGGAGCAGATTGAGGCCATTCACAAGGCCAAAGGC
CTGGTGCCAGAGGATGACACTAAAGAGAAGATTGGCCCCAGCAAGCCCAA
TGAAATCCCTCAACAGCCACCGCCACCATCTTCAGCCACCAACATCCCCA
GCTCGGCTCCACCCATCACTTCAGTGCCCCGACCACCCACAATGCCACCT
CCAGTTCGTACTACAGTTGTCTCCGCAGTACCCGTCATGCCCCGGCCCCC
AATGGCATCTGTGGTCCGGCTGCCCCCAGGCTCAGTGATCGCCCCCATGC
CGCCCATCATCCACGCGCCCAGAATCAACGTGGTGCCCATGCCTCCCTCG
GCCCCTCCTATTATGGCCCCCCGCCCACCCCCCATGATTGTGCCAACAGC
CTTTGTGCCTGCTCCACCTGTGGCACCTGTCCCAGCTCCAGCCCCAATGC
CCCCTGTGCATCCCCCACCTCCCATGGAAGATGAGCCCACCTCCAAAAAA
CTGAAGACAGAGGACAGCCTCATGCCAGAGGAGGAGTTCCTGCGCAGAAA
CAAGGGTCCAGTGTCCATCAAAGTCCAGGTGCCCAACATGCAGGATAAGA
CGGAATGGAAACTGAATGGGCAGGTGCTGGTCTTCACCCTCCCACTCACG
GACCAGGTCTCTGTCATTAAGGTGAAGATTCATGAAGCCACAGGCATGCC
TGCAGGGAAACAGAAGCTACAGTATGAGGGTATCTTCATCAAAGATTCCA
ACTCACTGGCTTACTACAACATGGCCAATGGCGCAGTCATCCACCTGGCC
CTCAAGGAGAGAGGCGGGAGGAAGAAGTAGACAAGAGGAACCTGCTGTCA
AGTCCCTGCCATTTTGCCTCTCCTGTCTCCCACCCCCTGCCCCAGACCCA
GGAGCCCCCCTGAGGCTTTGCCTTGCCTGCATATTTGTT
>pGEM.SH3BP1
TGACCCCGCAGCCCCCAGCTCGCCCCCAAGATGATGAAGAGGCAGCTGCA
CCGCATGCGGCAGCTGGCCCAGACGGGCAGCTTGGGACGCACCCCGGAGA
CCGCTGAGTTCCTGGGTGAGGACCTGCTGCAGGTAGAACAGCGGCTGGAG
CCGGCCAAGCGGGCAGCCCACAACATCCACAAGCGGCTGCAGGCCTGTCT
GCAGGGCCAGAGCGGGGCAGACATGGACAAGCGGGTGAAGAAGCTTCCCC
TCATGGCTCTGTCCACCACGATGGCTGAGAGCTTCAAGGAGCTGGACCCT
GATTCCAGCATGGGGAAGGCCTTGGAGATGAGCTGTGCCATCCAGAATCA
GCTGGCCCGCATCCTGGCCGAGTTTGAGATGACCCTGGAGAGGGACGTCC
TGCAGCCACTCAGCAGGCTGAGTGAGGAGGAGCTGCCAGCCATCCTCAAA
CACAAGAAAAGCCTCCAGAAGCTCGTGTCCGACTGGAACACACTCAAGAG
CAGGCTCAGTCAGGCAACCAAGAATTCAGGCAGCAGTCAAGGCCTAGGAG
GCAGCCCGGGTAGTCACAGCCATACGACCATGGCCAACAAGGTGGAGACG
CTGAAGGAGGAGGAGGAGGAGCTGAAGAGGAAAGTGGAGCAATGCAGGGA
CGAGTACTTGGCTGACCTGTACCACTTTGTTACCAAGGAGGACTCCTATG
CCAACTACTTCATTCGTCTCCTGGAGATTCAGGCCGATTACCATCGCAGG
TCACTGAGCTCGCTGGACACAGCCCTGGCTGAGCTGAGGGAGAACCACGG
CCAAGCAGACCACTCCCCTTCGATGACAGCCACCCACTTCCCCAGGGTGT
ATGGGGTGTCGCTGGCAACCCACCTGCAAGAGCTGGGCCGGGAGATTGCC
CTGCCCATCGAGGCCTGCGTCATGATGCTGCTTTCTGAGGGCATGAAGGA
AGAGGGTCTCTTCCGTCTGGCTGCTGGGGCCTCGGTGCTGAAGCGTCTCA
AGCAGACAATGGCCTCGGACCCCCACAGCCTGGAGGAGTTCTGCTCCGAC
CCGCACGCTGTGGCAGGTGCCCTCAAGTCCTATCTGCGGGAGCTGCCAGA
GCCTCTGATGACCTTCGACCTCTATGATGACTGGATGAGGGCAGCCAGCC
TGAAGGAGCCAGGGGCCCGGCTGCAGGCCCTCCAAGAGGTGTGCAGCCGC
CTACCCCCCGAGAACCTCAGCAACCTCAGGTACCTGATGAAGTTCCTGGC
ACGGCTGGCCGAGGAGCAGGAGGTGAACAAGATGACACCCAGCAACATCG
CCATAGTCCTGGGACCCAACTTGCTGTGGCCACCTGAGAAAGAAGGGGAC
CAGGCCCAGCTGGATGCAGCCTCCGTGTCTTCCATCCAGGTGGTGGGCGT
CGTCGAGGCGCTGATCCAGAGCGCAGACACCCTCTTCCCTGGAGACATCA
ACTTCAACGTGTCAGGCCTCTTCTCAGCTGTTACCCTCCAGGACACAGTC
AGTGACAGGCTGGCCTCTGAGGAACTTCCGTCCACTGCCGTGCCCACCCC
AGCCACCACCCCGGCTCCGGCTCCGGCTCCAGCTCCAGCTCCGGCCCCAG
CCTTGGCTTCAGCAGCTACCAAGGAAAGGACAGAGTCTGAGGTGCCTCCC
AGACCAGCCTCCCCCAAGGTCACCAGGAGTCCCCCGGAGACAGCTGCCCC
AGTGGAGGACATGGCTCGGAGGACCAAGCGCCCGGCGCCAGCCCGGCCCA
CCATGCCGCCCCCCCAGGTCTCCGGCTCCCGCTCCTCCCCTCCAGCCCCG
CCCTTGCCCCCTGGCTCTGGCAGCCCTGGGACCCCCCAAGCCCTGCCCCG
ACGTCTGGTTGGCAGCAGCCTCCGAGCCCCCACAGTGCCACCCCCGTTAC
CCCCCACACCCCCTCAGCCTGCCCGGCGCCAAAGCCGGCGTTCACCAGCC
TCCCCCAGCCCGGCCTCCCCAGGTCCAGCCTCCCCCAGCCCAGTCTCTTT
GAGTAACCCTGCACAGGTGGACCTGGGGGCTGCCACAGCAGAGGGAGGAG
CCCCTGAGGCTATCAGTGGGGTCCCCACTCCCCCAGCTATCCCCCCGCAG
CCCCGCCCCAGGAGCCTTGCCTCAGAGACCAACTGAGTGGCTGGTTTCTC
CCTAAGCAGCCCTCAGCACCCCCTCCCTCCCCACCTGGCCCTCCCAGGAC
AGCTCTCGCCCCCCACAAAGGGGCATGGGCCTCCAGCCTTTGCCCACAAG
TGCCTCAGTGCCCACTGGGTCGGCCCCCATGGCCAGGAGGGCTCAGGACA
ATCCTCT
>pGEM.SLC25A17
TTTCCTAACTCCACTGGCTGCGGCATCTGTGGGAAAAGTGTGGCTGGGTC
TTCGAGGAGCCGCACCAATGGCTTCCGTGCTGTCCTACGAAAGCCTGGTC
CACGCCGTGGCCGGAGCCGTGGGAAGCGTGACAGCAATGACAGTGTTTTT
TCCCCTGGATACAGCTAGACTTCGACTTCAGGTTGATGAGAAAAGAAAAT
CCAAAACTACACACATGGTGCTCCTGGAGATCATTAAAGAAGAAGGACTC
CTGGCACCATATCGAGGGTGGTTTCCAGTGATTTCCAGTCTCTGCTGCTC
CAATTTTGTCTATTTCTACACTTTTAATAGCCTCAAAGCACTCTGGGTCA
AAGGTCAACATTCTACCACTGGAAAAGATCTGGTAGTTGGGTTTGTTGCA
GGAGTGGTTAATGTGTTGCTAACAACTCCACTCTGGGTGGTAAACACCAG
ACTGAAGCTTCAAGGAGCAAAATTTAGGAATGAAGACATTGTACCAACAA
ACTACAAAGGTATCATTGATGCTTTTCATCAGATCATTCGCGATGAAGGA
ATCTCGGCTTTATGGAATGGCACATTTCCCTCATTGCTGTTGGTCTTCAA
TCCTGCCATCCAGTTCATGTTTTATGAAGGTTTAAAACGGCAGCTTTTAA
AGAAACGGATGAAGCTTTCTTCCTTGGATGTGTTCATCATTGGTGCAGTA
GCCAAAGCGATTGCCACCACGGTGACCTATCCCCTGCAGACAGTACAGTC
AATTCTGAGGTTTGGGCGTCATAGACTAAACCCAGAAAACAGAACATTGG
GAAGTCTTCGGAATATTCTCTATCTTCTTCACCAACGAGTAAGACGTTTT
GGAATAATGGGACTCTACAAAGGCCTTGAAGCCAAACTGCTGCAGACAGT
CCTCACTGCTGCTCTCATGTTCCTTGTTTATGAGAAACTGACAGCTGCCA
CCTTCACAGTTATGGGGCTGAAGCGTGCACACCAACACTGAGACGCCTTC
CCATGAAAAATTCCGAAGATGCTCAAGAGGGAGGTTTCCTCCTGAGTGAA
GAGAAGTGATTCTCCCTTGACTCTGGCTCCTGCCACCACAAATGTTACCC
TCATTGGCTTGAAAAGCATCCAAGGGTGCACAGGGAGTATG
>pGEM.SLC25A18
CTCTGTCCACACTGCTACGGGGCCAGAGCCAAGGAAGCTTCCACTTCTTC
CCCCAGACAGCCCCAACAGCGGCTACCCCAAGGAGCCAGCAGCCTTGTGT
CCTGGGATCCCCAGCCCCTGCAGAATGACCCACCAGGATCTGAGCATCAC
AGCCAAACTCATCAATGGAGGTGTAGCAGGGCTCGTGGGGGTGACCTGCG
TGTTCCCCATCGACTTGGCCAAGACTCGCCTGCAGAACCAGCATGGGAAA
GCCATGTACAAAGGAATGATCGACTGCCTGATGAAGACGGCTCGGGCGGA
GGGCTTCTTCGGCATGTACCGAGGGGCTGCAGTGAACCTCACTCTGGTCA
CTCCAGAGAAGGCCATCAAGCTGGCGGCCAACGACTTTTTCCGGCGGCTG
CTCATGGAAGATGGGATGCAGCGGAACCTGAAGATGGAGATGCTTGCCGG
GTGTGGGGCTGGGATGTGCCAGGTCGTGGTGACCTGTCCCATGGAAATGC
TCAAGATTCAGCTGCAGGATGCTGGACGCCTGGCCGTCCATCATCAGGGC
TCGGCCTCAGCACCCTCCACCTCCAGGTCCTACACAACTGGTTCGGCTTC
CACCCACAGGCGCCCCTCTGCCACCCTCATTGCCTGGGAGCTGCTCCGCA
CTCAGGGCCTGGCTGGGCTCTACAGGGGCCTGGGTGCCACTCTCCTCAGA
GACATTCCTTTCTCCATCATCTACTTCCCACTGTTTGCCAACCTTAACAA
CCTGGGGTTCAACGAGCTCGCCGGTAAGGCGTCCTTTGCACATTCCTTCG
TGTCAGGCTGTGTGGCAGGTTCCATAGCTGCGGTCGCAGTGACGCCTCTA
GATGTTCTGAAAACTCGAATCCAAACCCTCAAGAAAGGCCTGGGCGAGGA
CATGTACAGTGGGATCACCGACTGTGCCAGGAAACTCTGGATTCAGGAGG
GACCATCTGCCTTCATGAAAGGCGCTGGCTGCCGGGCACTGGTCATAGCA
CCTCTCTTTGGGATTGCTCAAGGGGTCTATTTTATTGGGATTGGAGAGCG
CATCTTAAAGTGTTTTGACTAGACAGAGCTGGAGGTCAAGTCCCTGCGCT
TGCCGCCCTCTCTCTAGCTGTTTCACTTAGCCTAGAGGGGGCAAGGGCAG
GTGGGGCCACTCTGGCCTGCCTGGTCCTCTGCGTTGTAGTG
>pGEM.SLC5A1.V4
TATAAGGAGCTAGCGGCCCTGGCGAGAGGGAAGGACGCAACGCTGCCACC
ATGGACAGTAGCACCTGGAGCCCCAAGACCACCGCGGTCACCCGGCCTGT
TGAGACCCACGAGCTCATTCGCAATGCAGCCGATATCTCCATCATCGTTA
TCTACTTCGTGGTAGTGATGGCCGTCGGACTGTGGGCTATGTTTTCCACC
AATCGTGGGACTGTTGGAGGCTTCTTCCTGGCAGGCCGAAGTATGGTGTG
GTGGCCGATTGGAGCCTCCCTCTTTGCTAGTAACATTGGAAGTGGCCACT
TTGTGGGGCTGGCCGGGACTGGGGCAGCTTCAGGCATCGCCATTGGAGGC
TTTGAATGGAATGCCCTGGTTTTGGTGGTTGTGCTGGGCTGGCTGTTTGT
CCCCATCTATATTAAGGCTGGGGTGGTGACAATGCCAGAGTACCTGAGGA
AGCGGTTTGGAGGCCAGCGGATCCAGGTCTACCTTTCCCTTCTGTCCCTG
CTGCTCTACATTTTCACCAAGATCTCGGCAGACATCTTCTCGGGGGCCAT
ATTCATCAATCTGGCCTTAGGCCTGAATCTGTATTTAGCCATCTTTCTCT
TATTGGCAATCACTGCCCTTTACACAATTACAGGGGGCCTGGCGGCGGTG
ATTTACACGGACACCTTGCAGACGGTGATCATGCTGGTGGGGTCTTTAAT
CCTGACTGGGTTTGCTTTTCACGAAGTGGGAGGCTATGACGCCTTCATGG
AAAAGTACATGAAAGCCATTCCAACCATAGTGTCTGATGGCAACACCACC
TTTCAGGAAAAATGCTACACTCCAAGGGCCGACTCCTTCCACATCTTCCG
AGATCCCCTCACGGGAGACCTCCCATGGCCTGGGTTCATCTTTGGGATGT
CCATCCTTACCTTGTGGTACTGGTGCACAGATCAGGTCATTGTGCAGCGC
TGCCTCTCAGCCAAGAATATGTCTCACGTGAAGGGTGGCTGCATCCTGTG
TGGGTATCTAAAGCTGATGCCCATGTTCATCATGGTGATGCCAGGAATGA
TCAGCCGCATTCTGTACACAGAAAAAATTGCCTGTGTCGTCCCTTCAGAA
TGTGAGAAATATTGCGGTACCAAGGTTGGCTGTACCAACATCGCCTATCC
AACCTTAGTGGTGGAGCTCATGCCCAATGGACTGCGAGGCCTGATGCTAT
CAGTCATGCTGGCCTCCCTCATGAGCTCCCTGACCTCCATCTTCAACAGC
GCCAGCACCCTCTTCACCATGGACATCTACGCCAAGGTCCGCAAGAGAGC
ATCTGAGAAAGAGCTCATGATTGCCGGAAGGTTGTTTATCCTGGTGCTGA
TTGGCATCAGCATCGCCTGGGTGCCCATTGTGCAGTCAGCACAAAGTGGG
CAACTCTTCGATTACATCCAGTCCATCACCAGTTACTTGGGACCACCCAT
TGCGGCTGTCTTCCTGCTTGCTATTTTCTGGAAGAGAGTCAATGAGCCAG
GAGCCTTTTGGGGACTGATCCTAGGACTTCTGATTGGGATTTCACGTATG
ATTACTGAGTTTGCTTATGGAACCGGGAGCTGCATGGAGCCCAGCAACTG
TCCCACGATTATCTGTGGGGTGCACTACTTGTACTTTGCCATTATCCTCT
TCGCCATTTCTTTCATCACCATCGTGGTCATCTCCCTCCTCACCAAACCC
ATTCCGGATGTGCATCTCTACCGTCTGTGTTGGAGCCTGCGCAACAGCAA
AGAGGAGCGTATTGACCTGGATGCGGAAGAGGAGAACATCCAAGAAGGCC
CTAAGGAGACCATTGAAATAGAAACACAAGTTCCTGAGAAGAAAAAAGGA
ATCTTCAGGAGAGCCTATGACCTATTTTGTGGGCTAGAGCAGCACGGTGC
ACCCAAGATGACTGAGGAAGAGGAGAAAGCCATGAAGATGAAGATGACGG
ACACCTCTGAGAAGCCTTTGTGGAGGACAGTGTTGAACGTCAATGGCATC
ATCCTGGTGACCGTGGCTGTCTTTTGCCATGCATATTTTGCCTGAGTCCT
ACCTTTTGCTGTAGATTTACCATGGCTGGACTCTTACTCACCTTCCTTTA
GTCTCGTCCTGTGGTGTTGA
>pGEM.SLC7A4
TAGCTGGCTCGGTGCTCTTCTCGGCCACCTGCCATGGCCCGGGGGCTGCC
CACCATTGCTAGCCTGGCACGCTTATGCCAGAAGCTGAACCGCCTGAAGC
CGCTGGAGGACTCCATCATGGAGACGTCACTGCGGCGCTGCCTGTCCACG
CTGGACCTGACTCTTCTGGGCGTGGGTGGCATGGTGGGCTCGGGTCTCTA
CGTGCTCACAGGTGCCGTGGCCAAGGAGGTGGCTGGCCCTGCTGTGCTCT
TGTCCTTCGGTGTGGCCGCTGTGGCCTCCCTGCTGGCAGCCCTATGCTAT
GCAGAATTTGGGGCACGTGTGCCACGCACGGGCTCTGCCTACCTGTTCAC
CTACGTATCCATGGGCGAGCTGTGGGCCTTCCTCATCGGCTGGAATGTTC
TCCTCGAATACATCATCGGTGGCGCCGCCGTGGCCCGTGCCTGGAGTGGC
TACCTGGACTCTATGTTCAGCCACAGCATCCGCAACTTCACTGAGACCCA
CGTGGGTTCTTGGCAGGTGCCCCTCCTGGGCCACTACCCGGACTTCCTGG
CTGCTGGCATCATCCTCCTGGCCTCTGCCTTTGTCTCCTGTGGAGCCCGC
GTGTCCTCCTGGCTCAATCACACCTTCTCGGCCATCAGCCTGCTTGTCAT
TCTCTTCATTGTCATCCTGGGCTTCATCCTGGCCCAGCCTCACAACTGGA
GCGCTGACGAAGGCGGCTTTGCACCCTTCGGCTTCTCCGGCGTCATGGCC
GGCACTGCCTCCTGCTTCTATGCTTTCGTGGGCTTCGACGTCATTGCCGC
CTCCAGTGAGGAGGCCCAGAACCCACGGCGGTCTGTGCCTCTGGCCATCG
CCATCTCGCTTGCCATTGCAGCTGGTGCCTACATCCTTGTCTCCACCGTG
CTAACCCTCATGGTGCCCTGGCACAGCCTGGACCCCGACTCAGCGCTTGC
AGATGCCTTCTACCAGCGGGGCTACAGGTGGGCTGGCTTCATCGTGGCAG
CTGGCTCCATCTGCGCCATGAACACCGTCCTGCTCAGCCTCCTCTTCTCC
CTGCCACGCATTGTCTATGCCATGGCCACCGATGGGCTCTTCTTCCAGGT
GTTTGCCCATGTGCACCCCCGGACACAGGTGCCTGTGGCGGGCACCCTGG
CGTTCGGGCTCCTCACGGCCTTCCTGGCACTGCTGCTGGACCTGGAGTCG
CTGGTTCAGTTCCTGTCCCTTGGCACACTCCTGGCCTACACATTCGTGGC
CACCAGTATCATTGTGCTGCGCTTCCAGAAGTCTTCCCCGCCCAGCTCCC
CAGGCCCAGCCAGCCCTGGCCCCCTGACCAAGCAGCAGAGCTCCTTCTCA
GACCACCTACAGCTGGTGGGCACTGTACACGCCTCCGTCCCTGAGCCAGG
GGAGCTGAAGCCAGCCCTGAGGCCCTACCTGGGCTTCTTGGATGGGTACA
GCCCTGGAGCAGTGGTGACTTGGGCGCTTGGCGTTATGTTGGCCTCAGCC
ATCACCATAGGCTGCGTGCTTGTCTTTGGGAACTCGACCCTGCACCTCCC
ACACTGGGGTTACATCCTGCTGCTCCTGCTCACCAGTGTCATGTTTCTGC
TCAGCCTCCTTGTCCTGGGGGCTCACCAGCAACAGTATCGGGAAGACTTA
TTTCAGATCCCCATGGTTCCCCTGATTCCAGCCCTGAGCATCGTCCTCAA
CATCTGCCTCATGCTGAAACTTAGCTATCTGACCTGGGTGCGCTTCTCCA
TCTGGCTGCTGATGGGACTTGCAGTGTATTTCGGCTATGGCATCCGGCAT
AGCAAGGAGAACCAGCGGGAGCTGCCAGGGCTGAACTCCACACACTACGT
GGTATTCCCCAGGGGCAGCCTGGAGGAGACAGTGCAGGCTATGCAGCCCC
CCAGCCAGGCACCAGCACAGGACCCTGGCCATATGGAGTAGCTGATCAGC
CCACACTTGCCCCGCCCTCCCATACCTGCTTGGGAGGCCAGAGAGGCCAG
ACGAGCCGAGAGCCCCTTCTGTTGTGGGCAGCCTGGGTTTGCAGGCCTGC
ACAGGCTGGGGAGTCCTCAGGACCTTAGGACCTTCATCCAGGGG
>pGEM.SMARCB1
AGCCCTCCTGATCCCTCGCAGCCCGGCTCCGGCCGCCCGCCTCTGCCGCC
GCAATGATGATGATGGCGCTGAGCAAGACCTTCGGGCAGAAGCCCGTGAA
GTTCCAGCTGGAGGACGACGGCGAGTTCTACATGATCGGCTCCGAGGTGG
GAAACTACCTCCGTATGTTCCGAGGTTCTCTGTACAAGAGATACCCCTCA
CTCTGGAGGCGACTAGCCACTGTGGAAGAGAGGAAGAAAATAGTTGCATC
GTCACATGGTAAAAAAACAAAACCTAACACTAAGGATCACGGATACACGA
CTCTAGCCACCAGTGTGACCCTGTTAAAAGCCTCGGAAGTGGAAGAGATT
CTGGATGGCAACGATGAGAAGTACAAGGCTGTGTCCATCAGCACAGAGCC
CCCCACCTACCTCAGGGAACAGAAGGCCAAGAGGAACAGCCAGTGGGTAC
CCACCCTGCCCAACAGCTCCCACCACTTAGATGCCGTGCCATGCTCCACA
ACCATCAACAGGAACCGCATGGGCCGAGACAAGAAGAGAACCTTCCCCCT
TTGCTTTGATGACCATGACCCAGCTGTGATCCATGAGAACGCATCTCAGC
CCGAGGTGCTGGTCCCCATCCGGCTGGACATGGAGATCGATGGGCAGAAG
CTGCGAGACGCCTTCACCTGGAACATGAATGAGAAGTTGATGACGCCTGA
GATGTTTTCAGAAATCCTCTGTGACGATCTGGATTTGAACCCGCTGACGT
TTGTGCCAGCCATCGCCTCTGCCATCAGACAGCAGATCGAGTCCTACCCC
ACGGACAGCATCCTGGAGGACCAGTCAGACCAGCGCGTCATCATCAAGCT
GAACATCCATGTGGGAAACATTTCCCTGGTGGACCAGTTTGAGTGGGACA
TGTCAGAGAAGGAGAACTCACCAGAGAAGTTTGCCCTGAAGCTGTGCTCG
GAGCTGGGGTTGGGCGGGGAGTTTGTCACCACCATCGCATACAGCATCCG
GGGACAGCTGAGCTGGCATCAGAAGACCTACGCCTTCAGCGAGAACCCTC
TGCCCACAGTGGAGATTGCCATCCGGAACACGGGCGATGCGGACCAGTGG
TGCCCACTGCTGGAGACTCTGACAGACGCTGAGATGGAGAAGAAGATCCG
CGACCAGGACAGGAACACGAGGCGGATGAGGCGTCTTGCCAACACGGCCC
CGGCCTGGTAACCAGCCCATCAGCACACGGCTCCCACGGAGCATCTCAGA
AGATTGGGCCGCCTCTCCTCCATCTTCTGGCAAGGACAGAGGCGAGGGGA
CAGCCCAGCGCCATCCTGAGGATCGGGTGGGGGTGGAGTGGGGGCTTCCA
GGTGGCCCTTCCCGGCACACATTCCATTTGTT
>pGEM.SNAP29
TCTGTTTCCCAGACCGAGAGCCGCGCCGGCACCATGTCAGCTTACCCTAA
AAGCTACAATCCGTTCGACGACGACGGGGAGGACGAAGGCGCCCGGCCGG
CCCCTTGGAGGGACGCCCGAGACCTCCCCGACGGGCCCGACGCGCCCGCG
GACAGGCAGCAGTACTTGCGGCAGGAGGTCCTCCGCAGGGCTGAGGCCAC
GGCCGCCAGCACCAGCAGGTCCCTGGCCCTCATGTACGAGTCCGAGAAGG
TTGGGGTCGCCTCTTCCGAGGAGCTCGCCCGTCAGCGAGGAGTCCTGGAG
CGCACAGAGAAGATGGTGGACAAGATGGACCAAGATTTGAAGATCAGCCA
GAAACACATCAATAGCATTAAGAGCGTGTTTGGGGGGCTGGTCAATTACT
TCAAATCCAAACCAGTAGAGACCCCACCTGAACAGAATGGCACCCTCACC
TCCCAGCCCAACAACAGATTGAAAGAAGCTATAAGTACAAGTAAAGAACA
GGAAGCAAAGTACCAGGCCAGCCACCCAAACCTTAGAAAGCTGGATGATA
CAGACCCTGTCCCCAGAGGGGCTGGTTCTGCCATGAGTACTGATGCTTAC
CCAAAGAACCCACACCTTCGAGCCTATCACCAGAAGATCGACAGCAACCT
AGATGAGCTGTCCATGGGACTGGGTCGTCTGAAGGACATAGCCCTGGGGA
TGCAGACAGAAATTGAGGAGCAAGATGACATTCTTGACCGGCTGACAACC
AAAGTGGACAAGTTAGATGTCAACATAAAAAGCACAGAAAGAAAAGTTCG
ACAACTCTGAAGACAGACGGATTTCCACTCTATTGTGATGAAAAGATTTG
AAAGATCTTTTTTTGAACTTCCAAGAAATTTCATTTACTATTTTAGTATG
TAAATTAATGTGTGTTTGCAAATGTTATAATAGAGTAGGTCTTAAGACAT
TTTTGCTGTTATAAGGAAGTGTTTGTCCCACATTTTCCTAGGGTTAACAC
CTCACCAAGTTCTTCCAGC
>pGEM.SNRPD3
TGGAATTCTGGGTGTTAGGCCCGCCATTCGCTTGACTCACGCCTTCGCCG
TAGCATCTTTCGCAGCGGACCGAAGAGAAGAAAAGTAGGCCAGAGCCGAA
CTCTCTTCCTGCCAAGATGTCTATTGGTGTGCCGATTAAAGTACTGCATG
AGGCCGAGGGCCACATTGTGACATGTGAGACGAACACCGGTGAGGTATAT
CGGGGGAAGCTCATTGAAGCAGAGGACAACATGAACTGCCAGATGTCCAA
CATCACAGTCACATACAGAGATGGCCGAGTGGCACAGCTGGAGCAGGTAT
ACATCCGTGGCAGCAAAATCCGCTTTCTGATTTTGCCTGACATGCTGAAG
AACGCACCCATGTTAAAGAGCATGAAAAATAAAAACCAAGGCTCAGGGGC
TGGCCGAGGAAAAGCTGCTATTCTCAAGGCCCAAGTGGCCGCAAGAGGAA
GAGGACGTGGAATGGGACGTGGAAACATCTTTCAAAAGCGAAGATAATTT
TCTAAGTTGAACAGAACTTTGTCCTTTTTTCTTTCAGGTTATCTGAGTTC
ATTGGAGTGGGTGCT
>pGEM.SOX10
GTTGGACTCTTTGCGAGGACCCCGGCGGCTGGCCCGGGGGAGGCGGCCGA
GGCGGCGGCGGCGGCGGCCGGGGGCGACATGGCGGAGGAGCAGGATCTAT
CGGAGGTGGAGCTGAGCCCCGTGGGCTCGGAGGAGCCCCGCTGCCTGTCC
CCGGGGAGCGCGCCCTCGCTAGGGCCCGACGGCGGCGGCGGCGGATCGGG
CCTGCGAGCCAGCCCGGGGCCAGGCGAGCTGGGCAAGGTCAAGAAGGAGC
AGCAGGACGGCGAGGCGGACGATGACAAGTTCCCCGTGTGCATCCGCGAG
GCCGTCAGCCAGGTGCTCAGCGGCTACGACTGGACGCTGGTGCCCATGCC
CGTGCGCGTCAACGGCGCCAGCAAAAGCAAGCCGCACGTCAAGCGGCCCA
TGAACGCCTTCATGGTGTGGGCTCAGGCAGCGCGCAGGAAGCTCGCGGAC
CAGTACCCGCACCTGCACAACGCTGAGCTCAGCAAGACGCTGGGCAAGCT
CTGGAGGCTGCTGAACGAAAGTGACAAGCGCCCCTTCATCGAGGAGGCTG
AGCGGCTCCGTATGCAGCACAAGAAAGACCACCCGGACTACAAGTACCAG
CCCAGGCGGCGGAAGAACGGGAAGGCCGCCCAGGGCGAGGCGGAGTGCCC
CGGTGGGGAGGCCGAGCAAGGTGGGACCGCCGCCATCCAGGCCCACTACA
AGAGCGCCCACTTGGACCACCGGCACCCAGGAGAGGGCTCCCCCATGTCA
GATGGGAACCCCGAGCACCCCTCAGGCCAGAGCCATGGCCCACCCACCCC
TCCAACCACCCCGAAGACAGAGCTGCAGTCGGGCAAGGCAGACCCGAAGC
GGGACGGGCGCTCCATGGGGGAGGGCGGGAAGCCTCACATCGACTTCGGC
AACGTGGACATTGGTGAGATCAGCCACGAGGTAATGTCCAACATGGAGAC
CTTTGATGTGGCTGAGTTGGACCAGTACCTGCCGCCCAATGGGCACCCAG
GCCATGTGAGCAGCTACTCAGCAGCCGGCTATGGGCTGGGCAGTGCCCTG
GCCGTGGCCAGTGGACACTCCGCCTGGATCTCCAAGCCACCAGGCGTGGC
TCTGCCCACGGTCTCACCACCTGGTGTGGATGCCAAAGCCCAGGTGAAGA
CAGAGACCGCGGGGCCCCAGGGGCCCCCACACTACACCGACCAGCCATCC
ACCTCACAGATCGCCTACACCTCCCTCAGCCTGCCCCACTATGGCTCAGC
CTTCCCCTCCATCTCCCGCCCCCAGTTTGACTACTCTGACCATCAGCCCT
CAGGACCCTATTATGGCCACTCGGGCCAGGCCTCTGGCCTCTACTCGGCC
TTCTCCTATATGGGGCCCTCGCAGCGGCCCCTCTACACGGCCATCTCTGA
CCCCAGCCCCTCAGGGCCCCAGTCCCACAGCCCCACACACTGGGAGCAGC
CAGTATATACGACACTGTCCCGGCCCTAAAGGGGGCCCTGTCGCCACCAC
CCCCCGCCCAGCCCCTGCCCCCAGCCTGTGTGCCCTGTTCCTTGCCCACC
TCAGGCCTGGTGGTGGCAGTGGAGGAGGCTGAGGAGGCTGAAGAGGCTGA
CAGGTC
>pGEM.SSTR3.V2
AAGAAAAGACGGCACCTCAATTGCAGGCAAATAGCTGACTGCTGACCACC
CTCCCCTCAGCCATGGACATGCTTCATCCATCATCGGTGTCCACGACCTC
AGAACCTGAGAATGCCTCCTCGGCCTGGCCCCCAGATGCCACCCTGGGCA
ACGTGTCGGCGGGCCCAAGCCCGGCAGGGCTGGCCGTCAGTGGCGTTCTG
ATCCCCCTGGTCTACCTGGTGGTGTGCGTGGTGGGCCTGCTGGGTAACTC
GCTGGTCATCTATGTGGTCCTGCGGCACACGGCCAGCCCTTCAGTCACCA
ACGTCTACATCCTCAACCTGGCGCTGGCCGACGAGCTCTTCATGCTGGGG
CTGCCCTTCCTGGCCGCCCAGAACGCCCTGTCCTACTGGCCCTTCGGCTC
CCTCATGTGCCGCCTGGTCATGGCGGTGGATGGCATCAACCAGTTCACCA
GCATATTCTGCCTGACTGTCATGAGCGTGGACCGCTACCTGGCCGTGGT
ACATCCCACCCGCTCGGCCCGCTGGCGCACAGCTCCGGTGGCCCGCACGG
TCAGCGCGGCTGTGTGGGTGGCCTCAGCCGTGGTGGTGCTGCCCGTGGT
GGTCTTCTCGGGAGTGCCCCGCGGCATGAGCACCTGCCACATGCAGTGGC
CCGAGCCGGCGGCGGCCTGGCGAGCCGGCTTCATCATCTACACGGCCGCA
CTGGGCTTCTTCGGGCCGCTGCTGGTCATCTGCCTCTGCTACCTGCTCAT
CGTGGTGAAGGTGCGCTCAGCTGGGCGCCGGGTGTGGGCACCCTCGTGCC
AGCGGCGGCGGCGCTCCGAACGCAGGGTCACGCGCATGGTGGTGGCCGTG
GTGGCGCTCTTCGTGCTCTGCTGGATGCCCTTCTACGTGCTCAACATCGT
CAACGTGGTGTGCCCACTGCCCGAGGAGCCTGCCTTCTTTGGGCTCTACT
TCCTGGTGGTGGCGCTGCCCTATGCCAACAGCTGTGCCAACCCCATCCTT
TATGGCTTCCTCTCCTACCGCTTCAAGCAGGGCTTCCGCAGGGTCCTGCT
GCGGCCCTCCCGCCGTGTGCGCAGCCAGGAGCCCACTGTGGGGCCCCCGG
AGAAGACTGAGGAGGAGGATGAGGAGGAGGAGGATGGGGAGGAGAGCAGG
GAGGGGGGCAAGGGGAAGGAGATGAACGGCCGGGTCAGCCAGATCACGCA
GCCTGGCACCAGCGGGCAGGAGCGGCCGCCCAGCAGAGTGGCCAGCAAGG
AGCAGCAGCTCCTACCCCAAGAGGCTTCCACTGGGGAGAAGTCCAGCACG
ATGCGCATCAGCTACCTGTAGGGCCTGGGGAAAGCCAGGATGGCCCGAG
GAAGAGGCAGAAGCCGTGGGTGTGCCTAGGGCCTACTT
>pGEM.ST13.V4
CTGTTCTGTCTTGCGGCAGCCGCCCCCTTCTGCGCGGTCACGCCGAGCCA
GCGCCTGGGCCTGGAACCGGGCCGTAGCCCCCCCAGTTTCGCCCACCACC
TCCCTACCATGGACCCCCGCAAAGTGAACGAGCTTCGGGCCTTTGTGAAA
ATGTGTAAGCAGGATCCGAGCGTTCTGCACACCGAGGAAATGCGCTTCCT
GAGGGAGTGGGTGGAGAGCATGGGTGGTAAAGTACCACCTGCTACTCAGA
AAGCTAAATCAGAAGAAAATACCAAGGAAGAAAAACCTGATAGTAAGAAG
GTGGAGGAAGACTTAAAGGCAGACGAACCATCAAGTGAGGAAAGTGATCT
AGAAATTGATAAAGAAGGTGTGATTGAACCAGACACTGATGCTCCTCAAG
AAATGGGAGATGAAAATGCGGAGATAACGGAGGAGATGATGGATCAGGCA
AATGATAAAAAAGTGGCTGCTATTGAAGCCCTAAATGATGGTGAACTCCA
GAAAGCCATTGACTTATTCACAGATGCCATCAAGCTGAATCCTCGCTTGG
CCATTTTGTATGCCAAGAGGGCCAGTGTCTTCGTCAAATTACAGAAGCCA
AATGCTGCCATCCGAGACTGTGACAGAGCCATTGAAATAAATCCTGATTC
AGCTCAGCCTTACAAGTGGCGGGGGAAAGCACACAGACTTCTAGGCCACT
GGGAAGAAGCAGCCCATGATCTTGCCCTTGCCTGTAAATTGGATTATGAT
GAAGATGCTAGTGCAATGCTGAAAGAAGTTCAACCTAGGGCACAGAAAAT
TGCAGAACATCGGAGAAAGTATGAGCGAAAACGTGAAGAGCGAGAGATCA
AAGAAAGAATAGAACGAGTTAAGAAGGCTCGAGAAGAGCATGAGAGAGCC
CAGAGGGAGGAAGAAGCCAGACGACAGTCAGGAGCTCAGTATGGCTCTTT
TCCAGGTGGCTTTCCTGGGGGAATGCCTGGTAATTTTCCCGGAGGAATGC
CTGGAATGGGAGGGGGCATGCCTGGAATGGCTGGAATGCCTGGACTCAAT
GAAATTCTTAGTGATCCAGAGGTTCTTGCAGCCATGCAGGATCCAGAAGT
TATGGTGGCTTTCCAGGATGTGGCTCAGAACCCAGCAAATATGTCAAAAT
ACCAGAGCAACCCAAAGGTTATGAATCTCATCAGTAAATTGTCAGCCAAA
TTTGGAGGTCAAGCGTAATGTCCTTCTGATAAATAAAGCCCTTGCTGAAG
GA
>pGEM.STK22A
TCGCTCCTGGCACCATGGACGATGCCACAGTCCTAAGGAAGAAGGGTTAC
ATCGTAGGCATCAATCTTGGCAAGGGTTCCTACGCAAAAGTCAAATCTGC
CTACTCTGAGCGCCTCAAGTTCAATGTGGCTGTCAAGATCATCGACCGCA
AGAAAACACCTACTGACTTTGTGGAGAGATTCCTTCCTCGGGAGATGGAC
ATCCTGGCAACTGTCAACCACGGCTCCATCATCAAGACTTACGAGATCTT
TGAGACCTCTGACGGACGGATCTACATCATCATGGAGCTTGGCGTCCAGG
GCGACCTCCTCGAGTTCATCAAGTGCCAGGGAGCCCTGCATGAGGACGTG
GCACGCAAGATGTTCCGACAGCTCTCCTCCGCCGTCAAGTACTGCCACGA
CCTGGACATCGTCCACCGGGACCTCAAGTGCGAGAACCTTCTCCTCGACA
AGGACTTCAACATCAAGCTGTCTGACTTTGGCTTCTCCAAGCGCTGCCTG
CGGGACAGCAATGGGCGCATCATCCTCAGCAAGACCTTCTGCGGGTCGGC
AGCATATGCAGCCCCCGAGGTGCTGCAGAGCATCCCCTACCAGCCCAAGG
TGTATGACATCTGGAGCCTGGGCGTGATCCTGTACATCATGGTCTGCGGC
TCCATGCCCTATGACGACTCCGACATCAGGAAGATGCTGCGTATCCAGAA
GGAGCACCGTGTGGACTTCCCGCGCTCCAAGAACCTGACCTGCGAGTGCA
AGGACCTCATCTACCGCATGCTGCAGCCCGACGTCAGCCAGCGGCTCCAC
ATCGATGAGATCCTCAGCCACTCGTGGCTGCAGCCCCCCAAGCCCAAAGC
CACGTCTTCTGCCTCCTTCAAGAGGGAGGGGGAGGGCAAGTACCGCGCTG
AGTGCAAACTGGACACCAAGACAGGCTTGAGGCCCGACCACCGGCCCGAC
CACAAGCTTGGAGCCAAAACCCAGCACCGGCTGCTGGTGGTGCCCGAGAA
CGAGAACAGGATGGAGGACAGGCTGGCCGAGACCTCCAGGGCCAAAGACC
ATCACATCTCCGGAGCTGAGGTGGGGAAAGCAAGCACCTAGCATGAC
>pGEM.SULT4A1.V3
CATGGCGGAGAGCGAGGCCGAGACCCCCAGCACCCCGGGGGAGTTCGAGA
GCAAGTACTTCGAGTTCCATGGCGTGCGGCTGCCGCCCTTCTGCCGCGGG
AAGATGGAGGAGATCGCCAACTTCCCGGTGCGGCCCAGCGACGTGTGGAT
CGTCACCTACCCCAAGTCCGGCACCAGCTTGCTGCAGGAGGTGGTCTACT
TGGTGAGCCAGGGCGCTGACCCCGATGAGATCGGCTTGATGAACATCGAC
GAGCAGCTCCCGGTCCTGGAGTACCCACAGCCGGGCCTGGACATCATCAA
GGAACTGACCTCTCCCCGCCTCATCAAGAGCCACCTGCCCTACCGCTTTC
TGCCCTCTGACCTCCACAATGGAGACTCCAAGGTCATCTATATGGCTCGC
AACCCCAAGGATCTGGTGGTGTCTTATTATCAGTTCCACCGCTCTCTGCG
GACCATGAGCTACCGAGGCACCTTTCAAGAATTCTGCCGGAGGTTTATGA
ATGATAAGCTGGGCTACGGCTCCTGGTTTGAGCACGTGCAGGAGTTCTGG
GAGCACCGCATGGACTCGAACGTGCTTTTTCTCAAGTATGAAGACATGCA
TCGGGACCTGGTGACGATGGTGGAGCAGCTGGCCAGATTCCTGGGGGTGT
CCTGTGACAAGGCCCAGCTGGAAGCCCTGACGGAGCACTGCCACCAGCTG
GTGGACCAGTGCTGCAACGCTGAGGCCCTGCCCGTGGGCCGGGGAAGAGT
TGGGCTGTGGAAGGACATCTTCACCGTCTCCATGAATGAGAAGTTTGACT
TGGTGTATAAACAGAAGATGGGAAAGTGTGACCTCACGTTTGACTTTTAT
TTATAATAACAGAAACAACAACCTGCATGCTCACAATACCCAGACAGTC
>pGEM.SYN3.V3
TACCACTCCCTGTACCTGGCAGCAGCCTGTCTTCTGGGCCTCACCTACAC
ACGTCTGGGTAGGAGCCAGTCATCTCCATCCATCCACAGCCATGAATTTC
CTCCGGCGACGTCTCTCTGACAGCAGCTTCATGGCCAACCTGCCTAATGG
CTATATGACGGACCTGCAACGCCCAGATAGCTCCACCAGCTCACCTGCTT
CCCCCGCCATGGAGAGGAGGCACCCCCAGCCCCTGGCTGCCTCCTTCTCC
TCTCCAGGATCCAGCCTTTTTAGCTCCCTCTCCAGTGCCATGAAGCAGGC
CCCTCAGGCCACCTCAGGACTGATGGAGCCTCCAGGTCCCTCCACGCCCA
TTGTTCAAAGACCCAGGATCCTGTTGGTGATCGATGATGCCCATACAGAC
TGGTCGAAGTATTTCCATGGGAAGAAGGTGAATGGAGAGATTGAGATCCG
AGTGGAGCAGGCTGAATTCTCAGAGTTGAACCTAGCTGCCTATGTGACCG
GGGGCTGCATGGTGGACATGCAGGTCGTGAGAAATGGGACCAAAGTGGTG
AGCAGATCCTTCAAGCCAGACTTCATCCTGGTCCGCCAGCATGCCTACAG
CATGGCCCTGGGGGAAGACTACCGCAGCCTGGTCATCGGCCTGCAGTATG
GAGGGCTGCCTGCTGTCAACTCTCTCTACTCCGTCTACAACTTCTGCAGC
AAGCCCTGGGTGTTCTCTCAGCTCATTAAGATCTTCCATTCCCTGGGTCC
TGAGAAGTTCCCGCTTGTGGAGCAAACATTTTTCCCCAACCATAAGCCAA
TGGTCACAGCCCCACACTTCCCGGTGGTAGTCAAGCTGGGACATGCCCAC
GCTGGAATGGGAAAGATCAAAGTGGAAAACCAGCTTGACTTCCAGGACAT
CACCAGCGTGGTCGCCATGGCCAAAACCTACGCCACCACCGAGGCCTTCA
TCGACTCCAAGTACGACATCCGCATCCAGAAAATTGGATCCAACTACAAG
GCTTACATGAGAACCTCCATCTCTGGGAACTGGAAGGCCAACACAGGCTC
TGCCATGCTGGAGCAGGTGGCCATGACAGAGAGGTACAGGCTGTGGGTGG
ACAGCTGCTCGGAAATGTTTGGCGGCCTGGACATCTGTGCCGTCAAGGCT
GTCCACAGCAAGGATGGCAGAGATTACATCATCGAGGTAATGGACAGCTC
AATGCCGCTGATTGGAGAGCATGTGGAAGAGGACAGACAGCTGATGGCCG
ACCTTGTTGTCTCCAAAATGAGCCAGCTCCCGATGCCAGGAGGCACAGCG
CCCTCCCCCCTCAGACCTTGGGCTCCACAGATTAAATCAGCGAAATCCCC
AGGGCAAGCCCAGCTGGGGCCTCAGCTAGGCCAGCCCCAGCCACGCCCAC
CTCCGCAAGGAGGCCCTCGCCAAGCTCAGTCTCCTCAGCCCCAGAGATCT
GGAAGCCCCTCCCAACAGAGGCTCTCCCCACAAGGCCAGCAGCCCCTGAG
CCCCCAGTCCGGATCTCCACAGCAGCAAAGGTCACCAGGCTCTCCGCAGC
TATCCCGGGCATCCAGTGGCAGCTCCCCAAACCAGGCCTCCAAGCCAGGT
GCCACCCTCGCCTCACAGCCCCGGCCCCCTGTGCAGGGCCGTAGTACCTC
CCAGCAGGGTGAAGAGTCCAAGAAGCCAGCACCACCCCATCCGCATCTCA
ACAAATCTCAGTCCCTGACTAACAGCCTCAGCACATCCGACACCTCCCAG
CGTGGGACCCCAAGTGAAGACGAGGCCAAGGCTGAAACCATCCGCAACCT
GAGGAAGTCTTTTGCCAGCCTGTTCTCTGACTAACGCCATCCAGGCTGGG
AGGGGAAGAGTGCTCTGCTACACTCGTCCCCCTCCTGCCTCATCTTCCTT
CTCAGCCTTGGTTCCTG
>pGEM.SYNGR1
TGCAGCCACGATGGAAGGGGGTGCGTACGGAGCGGGCAAAGCCGGGGGCG
CCTTCGACCCCTACACCCTGGTCCGGCAGCCGCACACCATCCTGCGCGTC
GTGTCTTGGCTGTTCTCCATAGTGGTGTTCGGCTCCATCGTGAACGAGGG
CTACCTCAACAGCGCCTCCGAGGGGGAGGAGTTCTGCATCTACAACCGCA
ACCCCAACGCCTGCAGCTATGGCGTGGCCGTGGGCGTGCTCGCCTTCCTC
ACCTGCCTGCTGTACCTGGCCCTGGACGTGTACTTCCCGCAGATCAGCAG
CGTCAAGGACCGCAAGAAAGCCGTCCTGTCCGACATCGGTGTCTCGGCCT
TCTGGGCTTTCCTCTGGTTCGTGGGATTCTGCTACCTGGCCAACCAGTGG
CAGGTCTCCAAGCCCAAGGACAACCCACTGAACGAAGGGACGGACGCAGC
CCGGGCCGCCATCGCCTTCTCCTTTTTCTCCATCTTCACCTGGGCGGGCC
AGGCTGTGCTGGCCTTCCAGCGGTACCAGATTGGCGCCGACTCGGCCCTC
TTCTCCCAGGACTACATGGACCCCAGCCAGGACTCCAGCATGCCTTACGC
GCCCTACGTGGAGCCCAACACTGGGCCGGATCCCGCCGGTATGGGCGGCA
CCTACCAGCAGCCGGCCAACACCTTCGACACCGAGCCCCAGGGCTACCAG
TCGCAGGGCTACTGAGCCACAGTGACCGCCTGCCCCCGCCCCTCCCCATC
TGTCCCCTCTCTCCACA
>pGEM.TCN2.V2
TCCCGATTCTTGCTCACTGCTCACCCACCTGCTGCTGCCATGAGGCACCT
TGGGGCCTTCCTCTTCCTTCTGGGGGTCCTGGGGGCCCTCACTGAGATGT
GTGAAATACCAGAGATGGACAGCCATCTGGTAGAGAAGTTGGGCCAGCAC
CTCTTACCTTGGATGGACCGGCTTTCCCTGGAGCACTTGAACCCCAGCAT
CTATGTGGGCCTACGCCTCTCCAGTCTGCAGGCTGGGACCAAGGAAGACC
TCTACCTGCACAGCCTCAAGCTTGGTTACCAGCAGTGCCTCCTAGGGTCT
GCCTTCAGCGAGGATGACGGTGACTGCCAGGGCAAGCCTTCCATGGGCCA
GCTGGCCCTCTACCTGCTCGCTCTCAGAGCCAACTGTGAGTTTGTCAGGG
GCCACAAGGGGGACAGGCTGGTCTCACAGCTCAAATGGTTCCTGGAGGAT
GAGAAGAGAGCCATTGGGCATGATCACAAGGGCCACCCCCACACTAGCTA
CTACCAGTATGGCCTGGGCATTCTGGCCCTGTGTCTCCACCAGAAGCGGG
TCCATGACAGCGTGGTGGACAAACTTCTGTATGCTGTGGAACCTTTCCAC
CAGGGCCACCATTCTGTGGACACAGCAGCCATGGCAGGCTTGGCATTCAC
CTGTCTGAAGCGCTCAAACTTCAACCCTGGTCGGAGACAACGGATCACCA
TGGCCATCAGAACAGTGCGAGAGGAGATCTTGAAGGCCCAGACCCCCGAG
GGCCACTTTGGGAATGTCTACAGCACCCCATTGGCATTACAGTTCCTCAT
GACTTCCCCCATGCCTGGGGCAGAACTGGGAACAGCATGTCTCAAGGCGA
GGGTTGCTTTGCTGGCCAGTCTGCAGGATGGAGCCTTCCAGAATGCTCTC
ATGATTTCCCAGCTGCTGCCCGTTCTGAACCACAAGACCTACATTGATCT
GATCTTCCCAGACTGTCTGGCACCACGAGTCATGTTGGAACCAGCTGCTG
AGACCATTCCTCAGACCCAAGAGATCATCAGTGTCACGCTGCAGGTGCTT
AGTCTCTTGCCGCCGTACAGACAGTCCATCTCTGTTCTGGCCGGGTCCAC
CGTGGAAGATGTCCTGAAGAAGGCCCATGAGTTAGGAGGATTCACATATG
AAACACAGGCCTCCTTGTCAGGCCCCTACTTAACCTCCGTGATGGGGAAA
GCGGCCGGAGAAAGGGAGTTCTGGCAGCTTCTCCGAGACCCCAACACCCC
ACTGTTGCAAGGTATTGCTGACTACAGACCCAAGGATGGAGAAACCATTG
AGCTGAGGCTGGTTAGCTGGTAGCCCCTGAGCTCCCTCATCCCAGCAGCC
TCGCACACTCCCTAGGCTTCTACCCTCCCTCCTGATGTCCCTGGAACAGG
AACTCGCCTGACCCTGCTGCCACCTCCTGTGCACTTTGAGCAATGCCCCC
TGGGATCACCCCAGCCACAAGCCCTTCGAGGGCCCTATACCATGGCCCAC
CTTGGAGCAGAGAGCCAAGCATCTTCC
>pGEM.TEF
AGTCCGGGGCACGATGTCCGACGCGGGCGGCGGAAAGAAGCCGCCTGTGG
ACCCGCAGGCAGGACCCGGTCCGGGGCCGGGGCGCGCAGCTGGGGAAAGG
GGCCTGTCGGGGTCCTTCCCCCTGGTCCTGAAGAAGCTGATGGAGAACCC
CCCGCGCGAGGCGCGCCTCGATAAGGAAAAGGGGAAGGAAAAGCTGGAGG
AGGACGAGGCCGCAGCCGCCAGCACCATGGCTGTCTCAGCCTCCCTCATG
CCACCCATCTGGGACAAGACCATCCCATATGATGGCGAATCTTTCCACCT
GGAGTACATGGACCTGGATGAGTTCCTGCTGGAGAATGGCATCCCCGCCA
GCCCCACCCACCTGGCCCACAACCTGCTGCTGCCTGTAGCAGAGCTAGAA
GGGAAGGAGTCTGCCAGCTCTTCCACAGCATCCCCACCATCCTCCTCCAC
TGCCATCTTTCAGCCCTCTGAAACCGTGTCCAGCACAGAATCTTCCCTGG
AGAAGGAGAGGGAGACTCCCAGTCCCATCGACCCCAATTGTGTGGAAGTG
GATGTGAACTTCAATCCGGACCCCGCCGACCTGGTGCTCTCCAGTGTGCC
AGGCGGGGAGCTCTTCAACCCTCGGAAGCACAAGTTTGCTGAGGAGGACC
TGAAGCCCCAGCCTATGATCAAAAAGGCCAAGAAGGTCTTTGTCCCCGAC
GAGCAGAAGGATGAAAAGTACTGGACAAGACGCAAGAAGAACAACGTGGC
AGCTAAACGGTCACGGGATGCCCGGCGCCTGAAAGAGAATCAGATCACCA
TCCGGGCAGCCTTCCTGGAGAAGGAGAACACAGCCCTGCGGACGGAGGTG
GCCGAGCTACGCAAGGAGGTGGGCAAGTGCAAGACCATCGTGTCCAAGTA
TGAGACCAAATACGGGCCCTTGTAACCCGTGCCCCCCGCCCGGGCGGGGT
ACTGCCTGCACCTCAGACCTCTGC
>pGEM.TIMP3.V2
ACTTTGGAGAGGCGAGCAGCAGCCCCGGCAGCGGCGGCAGCAGCGGCAAT
GACCCCTTGGCTCGGGCTCATCGTGCTCCTGGGCAGCTGGAGCCTGGGGG
ACTGGGGCGCCGAGGCGTGCACATGCTCGCCCAGCCACCCCCAGGACGCC
TTCTGCAACTCCGACATCGTGATCCGGGCCAAGGTGGTGGGGAAGAAGCT
GGTAAAGGAGGGGCCCTTCGGCACGCTGGTCTACACCATCAAGCAGATGA
AGATGTACCGAGGCTTCACCAAGATGCCCCATGTGCAGTACATCCACACG
GAAGCTTCCGAGAGTCTCTGTGGCCTTAAGCTGGAGGTCAACAAGTACCA
GTACCTGCTGACAGGTCGCGTCTATGATGGCAAGATGTACACGGGGCTGT
GCAACTTCGTGGAGAGGTGGGACCAGCTCACCCTCTCCCAGCGCAAGGGG
CTGAACTATCGGTATCACCTGGGTTGTAACTGCAAGATCAAGTCCTGCTA
CTACCTGCCTTGCTTTGTGACTTCCAAGAACGAGTGTCTCTGGACCGACA
TGCTCTCCAATTTCGGTTACCCTGGCTACCAGTCCAAACACTACGCCTGC
ATCCGGCAGAAGGGCGGCTACTGCAGCTGGTACCGAGGATGGGCCCCCCC
GGATAAAAGCATCATCAATGCCACAGACCCCTGAGCGCCAGACCCTGCCC
CACCTCACTTCCCTCCCTTCCCGCTGAGCTTCCCTTGGACACTAACTCTT
CCCAGATGATGACAATGAAATTAGTGCCTGTTTTCTTGCAAATTTAGCAC
TTGGAACATTTAAAGAAAGGTCTATGCTGTCATATGGGGTTTATTGGGAA
CTATCCTCCTGGC
>pGEM.TOB2
GAAGGAAAGGAGAGCGACCTCCGCCCCGCGCTCAGGCCACCCTGGAGGGA
GAAGCCGCCCCGCGGCCGGTAGAGCGCCCCGCCGCCGCGGAGACCCGAAG
CCGCCTGGAGCCCAAGGCTGTACACGTGCCCTGTGCTGATTCTCTGCCTA
GGAAAGGACCATGCAGCTAGAGATCAAAGTGGCCCTGAACTTCATCATCT
CCTACTTGTACAACAAGCTGCCCCGGCGCCGGGCAGACCTGTTTGGGGAG
GAGCTAGAGCGGCTTTTGAAAAAGAAATATGAAGGCCACTGGTACCCTGA
GAAGCCACTGAAAGGCTCTGGCTTCCGCTGTGTTCACATTGGGGAGATGG
TGGACCCCGTGGTGGAGCTGGCCGCCAAGCGGAGTGGCCTGGCAGTGGAA
GATGTGCGGGCCAATGTGCCTGAGGAGCTGAGTGTCTGGATTGATCCCTT
TGAGGTGTCCTACCAGATTGGTGAGAAGGGAGCTGTGAAAGTGCTGTACC
TGGATGACAGTGAGGGTTGCGGTGCCCCAGAGCTGGACAAGGAGATCAAG
AGCAGCTTCAACCCTGACGCCCAGGTGTTCGTGCCCATTGGCAGCCAGGA
CAGCTCCCTGTCCAACTCCCCATCGCCATCCTTTGGCCAGTCACCCAGCC
CTACCTTCATTCCCCGCTCCGCTCAGCCCATCACCTTCACCACCGCCTCC
TTCGCTGCCACCAAATTTGGCTCCACTAAGATGAAGAAGGGGGGCGGGGC
AGCAAGTGGTGGGGGTGTAGCCAGCAGTGGGGCGGGTGGCCAGCAGCCAC
CACAGCAGCCTCGCATGGCCCGCTCACCCACCAACAGCCTGCTGAAGCAC
AAGAGCCTCTCTCTGTCTATGCATTCACTGAACTTCATCACGGCCAACCC
GGCCCCTCAGTCCCAGCTCTCACCCAATGCCAAGGAGTTCGTGTACAACG
GTGGTGGCTCACCCAGCCTCTTCTTTGATGCGGCCGATGGCCAGGGCAGC
GGCACCCCAGGCCCGTTTGGAGGCAGTGGGGCTGGCACCTGCAACAGCAG
CAGCTTTGACATGGCCCAGGTATTTGGAGGTGGTGCCAACAGCCTCTTCC
TGGAGAAGACACCCTTTGTGGAAGGCCTCAGCTACAACCTGAACACCATG
CAGTATCCCAGCCAGCAGTTCCAGCCCGTGGTGCTGGCCAACTGACCATC
TACCTGCCCGTGGGGCCAGGAGCACCCAAGACCACAGAAA
>pGEM.TOM1L1
GTGGCAGCGGCGGTAGCAGCAATGGACTTTCTCCTGGGGAACCCGTTCAG
CTCTCCAGTGGGACAGCGCATCGAGAAAGCCACAGATGGCTCCCTGCAGA
GCGAGGACTGGGCCCTCAACATGGAGATCTGCGACATCATCAACGAGACG
GAGGAAGGTCCCAAAGATGCCCTCCGAGCAGTAAAGAAGAGAATCGTGGG
GAATAAGAACTTCCACGAGGTGATGCTGGCTCTCACAGTCTTAGAAACCT
GTGTCAAGAACTGCGGGCACCGCTTCCACGTGCTGGTGGCCAGCCAGGAC
TTCGTGGAGAGTGTGCTGGTGAGGACCATCCTGCCCAAGAACAACCCACC
CACCATCGTGCATGACAAAGTGCTCAACCTCATCCAGTCCTGGGCTGACG
CGTTCCGCAGCTCGCCCGATCTGACAGGTGTGGTCACCATCTATGAGGAC
CTGCGGAGGAAAGGCCTGGAGTTCCCCATGACTGACCTGGACATGCTGTC
ACCCATCCACACACCCCAGAGGACCGTGTTCAACTCAGAGACACAATCAG
GACAGGATTCTGTGGGCACTGACTCCAGCCAGCAAGAGGACTCTGGCCAG
CATGCTGCCCCTCTGCCCGCCCCGCCCATACTCTCCGGTGACACGCCCAT
AGCACCAACCCCGGAACAGATTGGGAAGCTGCGCAGTGAGCTGGAGATGG
TGAGTGGGAACGTGAGGGTGATGTCGGAGATGCTGACGGAGCTGGTGCCC
ACCCAGGCCGAGCCCGCAGACCTGGAGCTGCTGCAGGAGCTCAACCGCAC
GTGCCGAGCCATGCAGCAGCGGGTCCTGGAGCTCATCCCTCAGATCGCCA
ATGAGCAGCTGACAGAGGAGCTGCTCATCGTCAATGACAATCTCAACAAT
GTGTTCCTGCGCCATGAACGGTTTGAACGGTTCCGAACAGGCCAGACCAC
CAAGGCCCCAAGTGAGGCCGAGCCGGCAGCTGACCTGATCGACATGGGCC
CTGACCCAGCAGCCACCGGCAACCTCTCATCCCAGCTGGCAGGAATGAAC
CTGGGCTCCAGCAGTGTGAGAGCTGGCCTGCAGTCTCTGGAGGCCTCTGG
TCGACTGGAAGATGAGTTTGACATGTTTGCGCTGACACGGGGCAGCTCAC
TGGCTGACCAACGGAAAGAGGTAAAATACGAAGCCCCCCAAGCAACAGAC
GGCCTGGCTGGAGCCCTGGACGCCCGGCAGCAGAGCACTGGCGCGATCCC
AGTCACCCAGGCCTGCCTCATGGAGGACATCGAGCAGTGGCTGTCCACTG
ACGTGGGGAATGATGCGGAAGAGCCTAAGGGGGTCACCAGCGAAGAATTT
GACAAATTCCTGGAAGAACGGGCCAAAGCCGCGGACCGATTGCCCAACCT
CTCCAGCCCCTCAGCTGAGGGCCCCCCGGGTCCCCCATCTGGCCCAGCGC
CCCGGAAGAAGACCCAGGAGAAAGATGATGACATGCTGTTTGCCTTATGA
GTGTGGGGTCTGGCACCCTGCAGCCCAGGTCCCCACTGCTCTCACACCCT
TAGGCT
>pGEM.TOP3B.V4
AACTGGAGTGTGAAGGACCGAGACAAAATGAAGACTGTGCTCATGGTTGC
TGAAAAGCCGTCCTTGGCACAGTCAATTGCCAAAATCCTCTCTAGAGGGA
GCCTGTCCTCACACAAAGGGCTGAACGGGGCCTGCTCAGTCCACGAGTAC
ACTGGGACCTTTGCTGGCCAGCCAGTGCGCTTCAAGATGACGTCTGTCTG
TGGTCACGTGATGACCCTGGATTTCCTGGGAAAATACAACAAATGGGACA
AAGTGGACCCCGCAGAACTGTTCAGCCAAGCTCCCACGGAGAAGAAAGAA
GCTAACCCCAAGCTGAACATGGTGAAGTTCCTGCAGGTGGAGGGCAGAGG
CTGCGACTACATCGTGCTGTGGCTGGACTGCGACAAGGAGGGGGAGAACA
TCTGCTTTGAGGTTCTTGATGCTGTTCTGCCCGTCATGAACAAGGCCCAT
GGTGGCGAGAAGACCGTGTTCCGGGCCAGGTTTAGCTCCATCACGGACAC
AGACATCTGTAATGCCATGGCCTGCCTAGGCGAGCCTGACCACAACGAGG
CGCTCTCAGTGGATGCTCGCCAGGAGCTGGACCTGCGAATCGGCTGTGCA
TTCACCAGGTTTCAGACTAAATATTTCCAGGGGAAATACGGTGATTTAGA
CAGCTCTCTCATCTCCTTTGGGCCGTGTCAGACTCCAACCCTGGGATTCT
GTGTGGAGAGACATGATAAAATCCAGTCCTTCAAACCAGAGACCTACTGG
GTGCTGCAGGCCAAGGTTAACACTGACAAAGACAGATCTCTCCTTTTGGA
CTGGGACCGAGTAAGAGTGTTTGACCGGGAGATCGCACAGATGTTTTTAA
ACATGACAAAGCTGGAGAAGGAAGCCCAGGTGGAGGCCACAAGCAGGAAA
GAAAAGGCCAAGCAGAGGCCCCTGGCCCTGAACACTGTGGAGATGCTGCG
TGTGGCCAGCTCTTCTCTGGGCATGGGGCCGCAGCACGCCATGCAGACGG
CTGAGCGGCTCTACACGCAAGGCTACATCAGCTACCCACGGACAGAGACC
ACCCACTACCCTGAGAACTTTGACCTGAAGGGCTCTCTGCGGCAGCAGGC
CAACCACCCCTACTGGGCCGACACGGTGAAGCGGTTGTTAGCAGAAGGTA
TCAACCGCCCGCGGAAAGGCCATGACGCCGGCGACCATCCCCCCATCACC
CCCATGAAGTCTGCCACAGAGGCCGAATTAGGGGGTGACGCGTGGCGGCT
CTATGAGTACATCACCAGACACTTCATCGCCACGGTCAGCCATGACTGCA
AGTACCTGCAGAGCACCATCTCCTTCAGAATTGGGCCCGAGCTCTTCACC
TGCTCCGGGAAGACCGTCCTCTCACCAGGCTTCACGGAGGTCATGCCCTG
GCAGAGCGTGCCCCTGGAGGAGAGCCTGCCCACTTGCCAGCGGGGTGATG
CCTTCCCTGTGGGCGAGGTGAAGATGCTGGAGAAGCAGACGAACCCACCC
GACTACCTGACGGAGGCCGAGCTCATCACGCTCATGGAGAAGCATGGCAT
CGGCACGGATGCCAGCATCCCTGTGCATATCAACAACATCTGCCAGCGCA
ACTATGTCACGGTGGAGAGCGGGCGCCGGCTCAAGCCCACCAACCTCGGC
ATCGTCCTGGTGCACGGCTACTATAAGATTGATGCAGAGCTGGTGCTCCC
CACCATCCGCAGTGCAGTGGAGAAGCAGCTGAACCTGATCGCCCAGGGCA
AGGCCGACTACCGCCAGGTCCTGGGCCACACCCTGGACGTGTTCAAGAGG
AAGTTCCACTACTTTGTCGACTCCATTGCTGGCATGGATGAGTTGATGGA
GGTGTCTTTCTCGCCCCTGGCGGCCACAGGCAAGCCCCTCTCACGCTGTG
GGAAGTGCCACCGCTTCATGAAGTACATCCAGGCCAAGCCAAGCCGCCTG
CACTGCTCCCACTGCGATGAGACCTACACGCTCCCCCAGAACGGCACCAT
CAAGCTCTACAAGGAGCTCCGCTGCCCTCTGGATGACTTCGAGCTGGTCC
TGTGGTCATCAGGCTCTCGGGGCAAGAGCTACCCGCTGTGCCCCTACTGC
TACAACCACCCACCCTTCCGAGACATGAAGAAAGGCATGGGCTGCAACGA
GTGTACGCACCCCTCCTGCCAGCACTCGCTGAGCATGCTGGGCATCGGCC
AGTGCGTGGAATGTGAGAGCGGGGTGCTGGTGCTGGACCCCACCTCGGGC
CCCAAGTGGAAGGTGGCCTGCAACAAGTGCAACGTGGTAGCGCACTGCTT
CGAGAACGCCCACCGCGTGCGGGTGTCCGCCGACACCTGCAGTGTCTGTG
AGGCCGCCTTGCTTGATGTGGACTTCAACAAGGCCAAGTCCCCACTCCCG
GGCGATGAGACGCAGCACATGGGCTGCGTCTTTTGTGACCCCGTCTTCCA
GGAGCTGGTGGAGCTGAAGCATGCGGCCTCCTGCCACCCCATGCACCGCG
GTGGACCAGGGAGAAGGCAGGGTCGAGGGCGGGGCCGGGCCAGGAGGCCC
CCTGGGAAGCCCAACCCCAGACGGCCCAAGGACAAGATGTCAGCCCTGGC
CGCCTACTTTGTATGATGACCCTGTCCTCCCTCACCCAGGCTGCAGTGCC
ATGCAGACACCTCATGGCACTTCAA
>pGEM.TPST2.V3
AAGGGAGATGTGAGCCTGGCGGGCTGCCCGCTAACCTGTCGCTGAAGCCC
CAGAAGCGGGCCCTCAGGCCAGGCCTACCCTGCCTCCGGCCCAGCATGCG
CCTGTCGGTGCGGAGGGTGCTGCTGGCAGCCGGCTGCGCCCTGGTCCTGG
TGCTGGCGGTTCAGCTGGGACAGCAGGTGCTAGAGTGCCGGGCGGTGCTG
GCGGGCCTGCGGAGCCCCCGGGGGGCCATGCGGCCTGAGCAGGAGGAGCT
GGTGATGGTGGGCACCAACCACGTGGAATACCGCTATGGCAAGGCCATGC
CGCTCATCTTCGTGGGTGGCGTGCCTCGCAGTGGCACCACGTTGATGCGC
GCCATGCTGGACGCCCACCCCGAGGTGCGCTGCGGCGAGGAGACCCGCAT
CATCCCGCGCGTGCTGGCCATGCGCCAGGCCTGGTCCAAGTCTGGCCGTG
AGAAGCTGCGGCTGGATGAGGCGGGGGTGACGGATGAGGTGCTGGACGCC
GCCATGCAGGCCTTCATCCTGGAGGTGATTGCCAAGCACGGAGAGCCGGC
CCGCGTGCTCTGCAACAAGGACCCATTTACGCTCAAGTCCTCGGTCTACC
TGTCGCGCCTGTTCCCCAACTCCAAGTTCCTGCTGATGGTGCGGGACGGC
CGGGCCTCCGTGCACTCCATGATCACGCGCAAAGTCACCATTGCGGGCTT
TGACCTCAGCAGCTACCGTGACTGCCTCACCAAGTGGAACAAGGCCATCG
AGGTGATGTACGCCCAGTGCATGGAGGTAGGCAAGGAGAAGTGCCTGCCT
GTGTACTACGAGCAGCTGGTGCTGCACCCCAGGCGCTCACTCAAGCTCAT
CCTCGACTTCCTCGGCATCGCCTGGAGCGACGCTGTCCTCCACCATGAAG
ACCTCATTGGCAAGCCCGGTGGTGTCTCCCTGTCCAAGATCGAGCGGTCC
ACGGACCAGGTCATCAAGCCTGTTAACCTGGAAGCGCTCTCCAAGTGGAC
TGGCCACATCCCTGGGGATGTGGTGCGGGACATGGCCCAGATCGCCCCCA
TGCTGGCTCAGCTCGGCTATGACCCTTATGCAAACCCCCCCAACTATGGC
AACCCTGACCCCTTCGTCATCAACAACACACAGCGGGTCTTGAAAGGGGA
CTATAAAACACCAGCCAATCTGAAAGGATATTTTCAGGTGAACCAGAACA
GCACCTCCTCCCACTTAGGAAGCTCGTGATTTCCAGATCTCCGCAAATGA
C
>pGEM.TST
ACACACCGACTTCCTTCCTCACGCCTGTCTCTCTTTCCTGGTTCCCACCC
GTGCCAGGTGACACGCAGAGCTGAAGCCATGGTTCATCAGGTGCTCTACC
GGGCGCTGGTCTCCACCAAGTGGCTGGCGGAGTCCATCAGGACTGGCAAG
CTGGGGCCCGGCCTGCGGGTGCTGGACGCGTCCTGGTACTCACCAGGCAC
CCGAGAGGCCCGCAAGGAGTACCTCGAGCGCCACGTACCCGGCGCCTCTT
TCTTTGACATAGAAGAGTGCCGGGACACGGCGTCGCCCTACGAGATGATG
CTGCCCAGCGAGGCTGGCTTCGCCGAGTATGTGGGCCGCCTGGGCATCAG
CAACCACACGCACGTGGTGGTGTATGATGGTGAACACCTGGGCAGCTTCT
ATGCTCCCCGGGTCTGGTGGATGTTCCGTGTGTTTGGCCACCGCACCGTA
TCAGTGCTCAATGGTGGCTTCCGGAACTGGCTGAAGGAGGGCCACCCGGT
GACATCCGAGCCCTCACGCCCAGAACCGGCCGTCTTCAAAGCCACACTGG
ACCGCTCCCTGCTCAAGACCTACGAGCAGGTGCTGGAGAACCTTGAATCT
AAGAGGTTCCAGCTGGTGGATTCAAGGTCTCAAGGGCGGTTCCTGGGCAC
CGAGCCGGAGCCGGATGCAGTAGGACTGGACTCGGGCCATATCCGTGGTG
CCGTCAACATGCCTTTCATGGACTTCCTGACTGAGGATGGCTTCGAGAAG
GGCCCAGAAGAGCTCCGTGCTCTGTTCCAGACCAAGAAGGTGGATCTCTC
GCAGCCTCTCATTGCCACGTGCCGCAAGGGAGTCACCGCCTGCCACGTGG
CCTTGGCTGCCTACCTCTGCGGCAAGCCTGATGTGGCCGTGTACGATGGC
TCCTGGTCCGAGTGGTTTCGCCGGGCCCCCCCAGAGAGCCGTGTGTCCCA
GGGAAAGTCTGAGAAGGCCTGAGCCGTGACCTCTTCTGCTTACTGTAACT
GCGGCCGGTTTAGTGACCCCATGACTTACAGCCGGTTCTTACCTCTTAGG
TGAAGGAGATGACATGTTTTTAGAATTGCTGTGCAAGGCTCACCCTCTCT
CT
>pGEM.TTLL1.V4
GATTATGGCAGGGAAAGTAAAATGGGTCACTGATATCGAGAAGTCAGTGC
TGATCAATAACTTTGAAAAGAGAGGATGGGTCCAAGTGACAGAAAACGAG
GACTGGAATTTTTACTGGATGAGTGTGCAAACCATCCGAAATGTGTTCAG
CGTTGAAGCTGGATATCGGCTCTCAGATGACCAAATAGTCAACCATTTTC
CAAACCACTATGAACTGACCCGGAAGGACCTGATGGTGAAGAACATCAAA
AGATACAGGAAGGAGCTGGAGAAAGAAGGGAGTCCTCTGGCAGAAAAAGA
TGAAAATGGAAAATACCTCTATCTGGACTTTGTTCCAGTCACCTATATGC
TGCCCGCTGACTACAACCTGTTTGTAGAGGAGTTCCGGAAGAGCCCGTCC
AGCACCTGGATCATGAAGCCTTGTGGCAAGGCCCAGGGAAAGGGCATCTT
CCTTATCAACAAGCTCTCACAGATCAAAAAGTGGTCCCGGGACAGCAAGA
CATCTTCGTTTGTGTCTCAATCTAATAAGGAAGCCTACGTGATCTCTCTC
TATATTAACAACCCGTTACTAATTGGCGGGAGGAAGTTCGACCTGCGCTT
GTACGTTCTGGTGTCCACGTACCGTCCACTGCGCTGTTACATGTACAAGC
TTGGGTTTTGCCGGTTCTGCACAGTGAAATACACCCCGAGTACCAGTGAG
CTGGACAACATGTTCGTTCATCTCACCAACGTCGCCATCCAGAAACACGG
GGAGGACTACAACCACATCCATGGGGGCAAGTGGACAGTGAGTAACCTGC
GGCTCTACCTGGAGAGCACCCGCGGCAAGGAGGTGACCAGCAAGCTGTTC
GACGAGATCCACTGGATCATCGTGCAGTCCCTGAAGGCTGTGGCGCCGGT
GATGAACAATGACAAGCACTGCTTTGAATGCTATGGCTACGACATCATCA
TCGACGACAAGCTGAAGCCCTGGCTGATCGAGGTGAATGCGTCCCCGTCT
CTCACGTCCAGCACTGCCAATGACCGAATCCTCAAGTACAACCTGATTAA
TGACACCCTCAACATCGCCGTCCCGAATGGTGAAATCCCAGACTGCAAAT
GGAACAAGTCGCCACCTAAGGAAGTCCTCGGCAATTACGAGATTCTGTAT
GATGAAGAATTGGCCCAGGGTGACGGGGCTGACCGGGAGCTGAGAAGCCG
TCAGGGTCAGTCTCTGGGGCCCAGAGCAGGCCGATCGAGAGACTCGGGGA
GAGCGGTCCTCACCACCTGGAAGTGAGTCCCACCTGGACCTTATCAAAAC
TACTCACTCCACCTGGGCCCCTGCTGAAGCCCTATTTTGAAATTTCCCTT
TTGTAGAGCTTTTTTCCTTTCCTAAGCCCTG
>pGEM.TUBA8.V2
CTGTATCTGGAGCAGTCGGGGCGGGCAGGCCCAGCTGAGAGGTGCGCGGG
CGAGGACAGCGGCAGCGATGCGGGAATGCATATCAGTCCACGTGGGCCAA
GCGGGAGTTCAGATTGGCAATGCCTGCTGGGAGCTCTTCTGCCTGGAACA
CGGCATCCAGGCAGACGGCACTTTTGATGCTCAAGCTAGCAAGATCAACG
ATGATGACTCCTTCACCACCTTTTTCAGCGAGACTGGCAATGGGAAGCAT
GTGCCCCGGGCCGTCATGATAGATCTGGAGCCTACTGTAGTGGATGAGGT
TCGGGCAGGAACCTACCGCCAGCTCTTCCATCCAGAGCAGCTGATCACAG
GAAAGGAGGATGCAGCCAACAACTATGCCCgGGGCCACTACACGGTGGG
CAAGGAGAGCATTGACCTGGTGCTGGACCGCATACGGAAGCTGACAGATG
CTTGCTCTGGCCTGCAGGGCTTCCTGATTTTCCACAGTTTTGGTGGGGGC
ACTGGCTCCGGCTTCACTTCTCTGCTGATGGAACGCCTCTCCCTGGATT
ATGGCAAGAAATCCAAGCTGGAGTTTGCCATCTACCCAGCCCCCCAGGTC
TCTACTGCAGTGGTGGAGCCCTACAACTCCATCCTGACCACCCACACCA
CACTGGAACATTCAGATTGTGCTTTCATGGTGGACAACGAAGCCATCTAT
GACATCTGCCGCAGGAACCTTGACATTGAGCGCCCTACCTATACCAACCT
CAACCGCCTCATCAGTCAGATTGTGTCCTCAATCACTGCTTCTCTCCGCT
TTGACGGGGCCCTCAATGTGGACCTCACTGAGTTCCAGACCAACCTGGTG
CCCTACCCCCGCATCCACTTCCCGCTGGTCACCTACGCGCCCATCATCTC
TGCCGAGAAAGCCTATCACGAACAGCTCTCTGTGGCCGAGATAACCAGCT
CCTGCTTTGAGCCCAACAGCCAGATGGTGAAGTGCGACCCGAGACATGG
CAAGTACATGGCCTGCTGCATGCTCTACCGGGGCGACGTGGTGCCCAAGgA
TGTGAATGTCGCTATTGCTGCCATCAAGACCAAGAGGACCATCCAGTTTG
TAGACTGGTGTCCCACAGGCTTCAAGGTGGGCATCAACTACCAGCCCCCG
ACCGTGGTCCCCGGGGGAGACCTGGCCAAGGTGCAGCGGGCCGTCTGCAT
GCTCAGCAACACCACGGCCATTGCGGAGGCCTGGGCCCGCCTCGACCACA
AGTTCGACCTCATGTACGCCAAGCGGGCCTTTGTGCATTGGTATGTGGGA
GAGGGGATGGAAGAAGGAGAATTTTCTGAGGCCAGGGAAGACTTAGCTGC
CCTGGAGAAGGATTATGAAGAAGTGGGGACTGATTCGTTTGAAGAAGAAA
ATGAAGGGGAGGAATTTTAAATATATACCTTCCCCTTGGCTGTGTCTCTT
TATTTATGCTGTGCCATTCAAAGC
>pGEM.TXN2
TGTACCCGGAAGTGACGTTATGTACGTTCCCCCCCCCGAGGAAGTGACGA
CAGGCGTGCCCTTGACAGGCAGGGAGGGCTAGGCTGTGCATCCCTCCGCT
CGCATTGCAGGGAGATGGCTCAGCGACTTCTTCTGAGGAGGTTCCTGGCC
TCTGTCATCTCCAGGAAGCCCTCTCAGGGTCAGTGGCCACCCCTCACTTC
CAGAGCCCTGCAGACCCCACAATGCAGTCCTGGTGGCCTGACTGTAACAC
CCAACCCAGCCCGGACAATATACACCACGAGGATCTCCTTGACAACCTTT
AATATCCAGGATGGACCTGACTTTCAAGACCGAGTGGTCAACAGTGAGAC
ACCAGTGGTTGTGGATTTCCACGCACAGTGGTGTGGACCCTGCAAGATCC
TGGGGCCGAGGTTAGAGAAGATGGTGGCCAAGCAGCACGGGAAGGTGGTG
ATGGCCAAGGTGGATATTGATGACCACACAGACCTCGCCATTGAGTATGA
GGTGTCAGCGGTGCCCACTGTGCTGGCCATGAAGAATGGGGACGTGGTGG
ACAAGTTTGTGGGCATCAAGGATGAGGATCAGTTGGAGGCCTTCCTGAAG
AAGCTGATTGGCTGACAAGCAGGGATGAGTCCTGGTTCCCTT
>pGEM.UBE2L3.V2
AAGGAGCAGCACCAAATCCAAGATGGCGGCCAGCAGGAGGCTGATGAAGG
AGCTTGAAGAAATCCGCAAATGTGGGATGAAAAACTTCCGTAACATCCAG
GTTGATGAAGCTAATTTATTGACTTGGCAAGGGCTTATTGTTCCTGACAA
CCCTCCATATGATAAGGGAGCCTTCAGAATCGAAATCAACTTTCCAGCAG
AGTACCCATTCAAACCACCGAAGATCACATTTAAAACAAAGATCTATCAC
CCAAACATCGACGAAAAGGGGCAGGTCTGTCTGCCAGTAATTAGTGCCGA
AAACTGGAAGCCAGCAACCAAAACCGACCAAGTAATCCAGTCCCTCATAG
CACTGGTGAATGACCCCCAGCCTGAGCACCCGCTTCGGGCTGACCTAGCT
GAAGAATACTCTAAGGACCGTAAAAAATTCTGTAAGAATGCTGAAGAGTT
TACAAAGAAATATGGGGAAAAGCGACCTGTGGACTAAAATCTGCCACGAT
TGGTTCCAGCAAGTGTGAGCAGAGA
>pGEM.UFD1L
AGGTGGTGTCCATCATGTTCTCTTTCAACATGTTCGACCACCCTATTCCC
AGGGTCTTCCAAAACCGCTTCTCCACACAGTACCGCTGCTTCTCTGTGTC
CATGCTAGCAGGGCCTAATGACAGGTCAGATGTGGAGAAAGGAGGGAAGA
TAATTATGCCACCCTCGGCCCTGGACCAACTCAGCCGACTTAACATTACC
TATCCCATGCTGTTCAAACTGACCAATAAGAATTCGGACCGCATGACGCA
TTGTGGCGTGCTGGAGTTTGTGGCTGATGAGGGCATCTGCTACCTCCCAC
ACTGGATGATGCAGAACTTACTCTTGGAAGAAGGCGGCCTGGTCCAGGTG
GAGAGCGTCAACCTTCAAGTGGCCACCTACTCCAAATTCCAACCTCAGAG
CCCTGACTTCCTGGACATCACCAACCCCAAAGCCGTATTAGAAAACGCAC
TTAGGAACTTTGCCTGTCTGACCACCGGGGATGTGATTGCCATCAACTAT
AATGAAAAGATCTACGAACTGCGTGTGATGGAGACCAAACCCGACAAGGC
AGTGTCCATCATTGAGTGTGACATGAACGTGGACTTTGATGCTCCCCTGG
GCTACAAAGAACCCGAAAGACAAGTCCAGCATGAGGAGTCGACAGAAGGT
GAAGCCGACCACAGTGGCTATGCTGGAGAGCTGGGCTTCCGCGCTTTCTC
TGGATCTGGCAATAGACTGGATGGAAAGAAGAAAGGGGTAGAGCCCAGCC
CCTCCCCAATCAAGCCTGGAGATATTAAAAGAGGAATTCCCAATTATGAA
TTTAAACTTGGTAAGATAACTTTCATCAGAAATTCACGTCCCCTTGTCAA
AAAGGTTGAAGAGGATGAAGCTGGAGGCAGATTCGTCGCTTTCTCTGGAG
AAGGACAGTCATTGCGTAAAAAGGGAAGAAAGCCCTAAGTGAGGACTGTT
GGCTGATTG
>pGEM.UPK3.V4
CGATGCCTCCGCTCTGGGCCCTGCTGGCCCTCGGCTGCCTGCGGTTCGGC
TCGGCTGTGAACCTGCAGCCCCAACTGGCCAGTGTGACTTTCGCCACCAA
CAACCCCACACTTACCACTGTGGCCTTGGAAAAGCCTCTCTGCATGTTTG
ACAGCAAAGAGGCCCTCACTGGCACCCACGAGGTCTACCTGTATGTCCTG
GTCGACTCAGCCATTTCCAGGAATGCCTCAGTGCAAGACAGCACCAACAC
CCCACTGGGCTCAACGTTCCTACAAACAGAGGGTGGGAGGACAGGTCCCT
ACAAAGCTGTGGCCTTTGACCTGATCCCCTGCAGTGACCTGCCCAGCCTG
GATGCCATTGGGGATGTGTCCAAGGCCTCACAGATCCTGAATGCCTACCT
GGTCAGGGTGGGTGCCAACGGGACCTGCCTGTGGGATCCCAACTTCCAGG
GCCTCTGTAACGCACCCCTGTCGGCAGCCACGGAGTACAGGTTCAAGTAT
GTCCTGGTCAATATGTCCACGGGCTTGGTAGAGGACCAGACCCTGTGGTC
GGACCCCATCCGCACCAACCAGCTCACCCCATACTCGACGATCGACACGT
GGCCAGGCCGGCGGAGCGGAGGCATGATCGTCATCACTTCCATCCTGGGC
TCCCTGCCCTTCTTTCTACTTGTGGGTTTTGCTGGCGCCATTGCCCTCAG
CCTCGTGGACATGGGGAGTTCTGATGGGGAAACGACTCACGACTCCCAAA
TCACTCAGGAGGCTGTTCCCAAGTCGCTGGGGGCCTCGGAGTCTTCCTAC
ACGTCCGTGAACCGGGGGCCGCCACTGGACAGGGCTGAGGTGTATTCCAG
CAAGCTCCAGGACTGAGCCCAGCACCACCCCTGGGCAGCAGCATCCTCCT
CTCTGGCCTTGCCCCAGGCCCTGCAGCGGTGGTTGTCACACCCTGACT
>pGEM.VPREB1
ATGTCTGCACCATGTCCTGGGCTCCTGTCCTGCTCATGCTGTTTGTCTAC
TGCACAGGTTGTGGTCCTCAGCCGGTGCTGCATCAGCCGCCGGCCATGTC
CTCGGCCCTTGGAACCACAATCCGCCTCACCTGCACCCTGAGGAACGACC
ATGACATCGGTGTGTACAGCGTCTACTGGTACCAGCAGAGGCCGGGCCAC
CCTCCCAGGTTCCTGCTGAGATATTTCTCACAATCAGACAAGAGCCAGGG
CCCCCAGGTCCCCCCTCGCTTCTCTGGATCCAAAGATGTGGCCAGGAACA
GGGGGTATTTGAGCATCTCTGAGCTGCAGCCTGAGGACGAGGCTATGTAT
TACTGTGCTATGGGGGCCCGCAGCTCGGAGAAGGAGGAGAGGGAGAGGGA
GTGGGAGGAAGAAATGGAACCCACTGCAGCCAGGACACGTGTCCCTTGAA
CTGAAGACAGCAGAGGCACGCATCCCCTTGGAGAGACTGTC
>pGEM.VPREB3.V2
TCTACTTGCCTGCCTCCCTGCCTCTGGCCATGGCCTGCCGGTGCCTCAGC
TTCCTTCTGATGGGGACCTTCCTGTCAGTTTCCCAGACAGTCCTGGCCCA
GCTGGATGCACTGCTGGTCTTCCCAGGCCAAGTGGCTCAACTCTCCTGCA
CGCTCAGCCCCCAGCACGTCACCATCAGGGACTACGGTGTGTCCTGGTAC
CAGCAGCGGGCAGGCAGTGCCCCTCGATATCTCCTCTACTACCGCTCGGA
GGAGGATCACCACCGGCCTGCTGACATCCCCGATCGATTCTCGGCAGCCA
AGGATGAGGCCCACAATGCCTGTGTCCTCACCATTAGTCCCGTGCAGCCT
GAAGACGACGCGGATTACTACTGCTCTGTTGGCTACGGCTTTAGTCCCTA
GGGGTGGGGTGTGAGATGGGTGCCTCCCCTCTGCCTCCCATTTCTGCCCC
TGACCTTG
>pGEM.XBP1.V2
GCTATGGTGGTGGTGGCAGCCGCGCCGAACCCGGCCGACGGGACCCCTAA
AGTTCTGCTTCTGTCGGGGCAGCCCGCCTCCGCCGCCGGAGCCCCGGCCG
GCCAGGCCCTGCCGCTCATGGTGCCAGCCCAGAGAGGGGCCAGCCCGGAG
GCAGCGAGCGGGGGGCTGCCCCAGGCGCGCAAGCGACAGCGCCTCACGCA
CCTGAGCCCCGAGGAGAAGGCGCTGAGGAGGAAACTGAAAAACAGAGTAG
CAGCTCAGACTGCCAGAGATCGAAAGAAGGCTCGAATGAGTGAGCTGGAA
CAGCAAGTGGTAGATTTAGAAGAAGAGAACCAAAAACTTTTGCTAGAAAA
TCAGCTTTTACGAGAGAAAACTCATGGCCTTGTAGTTGAGAACCAGGAGT
TAAGACAGCGCTTGGGGATGGATGCCCTGGTTGCTGAAGAGGAGGCGGAA
GCCAAGGGGAATGAAGTGAGGCCAGTGGCCGGGTCTGCTGAGTCCGCAGC
ACTCAGACTACGTGCACCTCTGCAGCAGGTGCAGGCCCAGTTGTCACCCC
TCCAGAACATCTCCCCATGGATTCTGGCGGTATTGACTCTTCAGATTCAG
AGTCTGATATCCTGTTGGGCATTCTGGACAACTTGGACCCAGTCATGTTC
TTCAAATGCCCTTCCCCAGAGCCTGCCAGCCTGGAGGAGCTCCCAGAGGT
CTACCCAGAAGGACCCAGTTCCTTACCAGCCTCCCTTTCTCTGTCAGTGG
GGACGTCATCAGCCAAGCTGGAAGCCATTAATGAACTAATTCGTTTTGAC
CACATATATACCAAGCCCCTAGTCTTAGAGATACCCTCTGAGACAGAGAG
CCAAGCTAATGTGG
>pGEM.YWHAH.V2
AGCCAGCGGTGTGAGGCGCGAGGCGAGGCCGAGCCGCGAGCGACATGGGG
GACCGGGAGCAGCTGCTGCAGCGGGCGCGGCTGGCCGAGCAGGCGGAGCG
CTACGACGACATGGCCTCCGCTATGAAGGCGGTGACAGAGCTGAATGAAC
CTCTCTCCAATGAAGATCGAAATCTCCTCTCTGTGGCCTACAAGAATGTG
GTTGGTGCCAGGCGATCTTCCTGGAGGGTCATTAGCAGCATTGAGCAGAA
AACCATGGCTGATGGAAACGAAAAGAAATTGGAGAAAGTTAAAGCTTACC
GGGAGAAGATTGAGAAGGAGCTGGAGACAGTTTGCAATGATGTCCTGTCT
CTGCTTGACAAGTTCCTGATCAAGAACTGCAATGATTTCCAGTATGAGAG
CAAGGTGTTTTACCTGAAAATGAAGGGTGATTACTACCGCTACTTAGCAG
AGGTCGCTTCTGGGGAGAAGAAAAACAGTGTGGTCGAAGCTTCTGAAGCT
GCCTACAAGGAAGCCTTTGAAATCAGCAAAGAGCAGATGCAACCCACGCA
TCCCATCCGGCTGGGCCTGGCCCTCAACTTCTCCGTGTTCTACTATGAGA
TCCAGAATGCACCTGAGCAAGCCTGCCTCTTAGCCAAACAAGCCTTCGAT
GATGCCATAGCTGAGCTGGACACACTAAACGAGGATTCCTATAAGGACTC
CACGCTGATCATGCAGTTGCTGCGAGACAACCTCACCCTCTGGACGAGCG
ACCAGCAGGATGAAGAAGCAGGAGAAGGCAACTGAAGATCCTTCAGGTCC
CCTGGCCCTTCCTTCACCCACCACCCCCATCATCACCGATTCTTCCTTGC
CACAAT
>pGEM.ZNF278
GAGTGTGGACACGTCTGCTGCGCCCCGCTTCTCGCTGCTGAGGGGAAGGG
AGGGGGCGGGCAGGTGCAGCGGCCGGGCTAGTGGGAGGGGGCGGCGGCCA
TGGAGCGGGTGAACGACGCTTCGTGCGGCCCGTCTGGCTGCTACACATAC
CAGGTGAGCAGACACAGCACGGAGATGCTGCACAACCTGAACCAGCAGCG
CAAAAACGGCGGGCGCTTCTGCGACGTGCTCTTGCGGGTAGGCGACGAGA
GCTTCCCAGCGCACCGCGCCGTGCTGGCCGCCTGCAGCGAGTACTTTGAG
TCGGTGTTCAGCGCCCAGTTGGGCGACGGCGGAGCTGCGGACGGGGGTCC
GGCTGATGTAGGGGGCGCGACGGCAGCACCAGGCGGCGGGGCCGGGGGCA
GCCGGGAGCTGGAGATGCACACTATCAGCTCCAAGGTATTTGGGGACATT
CTGGACTTCGCCTACACTTCCCGCATCGTGGTGCGCTTGGAGAGCTTTCC
CGAACTCATGACGGCCGCCAAGTTCCTGCTGATGAGGTCGGTTATCGAGA
TCTGCCAGGAAGTCATCAAACAGTCCAACGTACAGATCCTGGTACCCCCT
GCCCGCGCCGATATAATGCTTTTTCGCCCCCCTGGGACCTCGGACTTGGG
CTTCCCTTTGGACATGACCAACGGGGCAGCCTTGGCAGCCAACAGCAATG
GCATCGCCGGCAGCATGCAGCCAGAGGAGGAGGCAGCTCGGGCGGCTGGT
GCAGCCATTGCAGGCCAAGCCTCTTTGCCTGTGTTACCTGGGGTGGACCG
CTTGCCCATGGTGGCTGGACCCCTATCCCCCCAACTGCTGACTTCCCCAT
TCCCCAGTGTGGCATCCAGTGCCCCTCCCCTGACTGGCAAGCGAGGCCGG
GGCCGCCCAAGGAAGGCCAACCTGCTGGACTCAATGTTTGGGTCCCCAGG
GGGCCTGAGGGAGGCAGGCATCCTTCCATGCGGTCTATGTGGTAAGGTGT
TCACTGATGCCAACCGGCTCCGGCAGCACGAGGCCCAGCACGGTGTCACC
AGCCTCCAGCTGGGCTACATCGACCTTCCTCCTCCGAGGCTGGGTGAGAA
TGGGCTACCCATCTCTGAAGACCCCGACGGCCCCCGAAAGAGGAGCCGGA
CCAGGAAGCAGGTGGCTTGTGAGATCTGCGGCAAGATCTTCCGTGATGTG
TATCATCTTAACCGGCACAAGCTGTCCCACTCTGGGGAGAAGCCCTACTC
CTGCCCTGTGTGTGGGTTGCGGTTCAAGAGAAAAGACCGCATGTCCTACC
ATGTGCGGTCCCATGATGGGTCCGTGGGCAAGCCTTACATCTGCCAGAGC
TGTGGGAAAGGCTTCTCCAGGCCTGATCACTTGAACGGACATATCAAGCA
GGTGCACACTTCTGAGCGGCCTCACAAGTGTCAGACCTGCAATGCTTCTT
TTGCCACCCGAGACCGTCTGCGCTCCCACCTGGCCTGTCATGAAGACAAG
GTGCCCTGCCAGGTGTGTGGGAAGTACTTGCGGGCAGCATACATGGCAGA
CCACCTGAAGAAGCACAGCGAGGGGCCCAGCAACTTCTGCAGTATCTGTA
ACCGAGAAGGCCAGAAATGCTCACATCAGGATCCGATTGAGAGCTCTGAC
TCCTATGGTGACCTCTCAGATGCCAGCGACCTGAAGACGCCAGAGAAGCA
GAGTGCCAATGGCTCTTTCTCCTGCGACATGGCAGTCCCCAAAAACAAAA
TGGAGTCTGATGGGGAGAAGAAGTACCCATGCCCTGAATGTGGGAGCTTC
TTCCGCTCTAAGTCCTACTTGAACAAACACATCCAGAAGGTGCATGTCCG
GGCTCTCGGGGGCCCCCTGGGGGACCTGGGCCCTGCCCTTGGCTCACCTT
TCTCTCCTCAGCAGAACATGTCTCTCCTCGAGTCCTTTGGGTTTCAGATT
GTTCAGTCGGCATTTGCGTCATCTTTAGTAGATCCTGAGGTTGACCAGCA
GCCCATGGGGCCTGAAGGGAAATGAGGCAGCTGCTGTGTCCCCACGGAAA
CAACCATCTGGGGACTGCTGGGAAATGCTGTGAATGCGGAGGGAAGTGAT
GTTTGGGTTCTGTAGCTGAGAGATTTTTATTCATTTTTAACTGCCCCCCA
ACCCCACTCCAACTCCTTCTCCA
>pGEM.ZNF279
AGGAAGCATTGGGACTTGTGGCCCCACCATTCAGGAATAAAAAAATTAGA
AAATGGAACAATCATGTGAGGAAGAGAAAGAGCCTGAACCACAGAAGAAC
ATACAAGAAACCAAACAAGTAGATGACGAAGATGCTGAGCTCATCTTTGT
TGGTGTGGAACATGTAAATGAAGATGCTGAGCTAATCTTTGTTGGGGTGA
CTTCAAATTCAAAACCAGTCGTTTCAAACATTTTGAACAGAGTCACCCCG
GGTTCATGGTCAAGGAGAAAAAAGTATGATCACCTTAGAAAAGATACTGC
TCGCAAATTGCAGCCTAAAAGTCATGAGACCGTTACATCAGAAGCAGTGA
CCGTCCTGCCAGCTTCCCAACTTGAATCGAGATCAACAGATAGTCCTATT
ATTATTGAGCCTTTGTCTAAACCTGATTATAGAAATAGTTCACCACAAGT
TGTGCCTAATAACTCTTCAGAATTACCTTCTCCTTTGATTACATTCACAG
ATTCATTGCATCATCCAGTAAGTACAGCACTTTCAGTAGGAGGTATAAAT
GAAAGTCCTCGTGTATCAAAGCAACTTTCCACTTTCGAAGTAAACAGCAT
AAATCCCAAAAGGGCTAAACTCAGGGATGGAATTATAGAAGGAAATTCTT
CAGCTTCATTCCCTTCAGATACCTTTCATACAATGAATACTCAGCAAAGT
ACACCCTCAAATAATGTTCATACCTCATTAAGCCATGTTCAGAATGGAGC
ACCTTTTCCAGCAGCTTTTCCAAAGGACAATATCCATTTCAAGCCTATAA
ATACAAATCTTGATAGGGCAAATGAATTGGCAAAAACAGACATTTTGAGT
CTAACAAGTCAAAACAAGACCTTTGATCCCAAGAAAGAAAATCCCATTGT
GTTACTTAGTGACTTTTACTATGGACAGCATAAAGGAGAAGGGCAGCCGG
AACAGAAGACTCACACCACCTTTAAATGCCTCAGCTGCGTGAAAGTTCTA
AAAAATGTTAAGTTTATGAATCACGTGAAGCATCATTTGGAATTTGAGAA
GCAGAGGAACGACAGCTGGGAAAACCACACCACCTGCCAGCACTGCCACC
GGCAGTTTCCCACTCCCTTCCAGCTACAGTGTCACATCGAAAATGTCCAC
ACTGCCCAGGAGCCCTCTACTGTCTGTAAAATCTGTGAATTGTCATTTGA
AACAGATCAGGTCCTCTTACAACACATGAAGGACCATCATAAGCCTGGCG
AAATGCCCTATGTGTGCCAGGTTTGCCATTATAGATCGTCGGTCTTTGCT
GATGTAGAAACACATTTTAGAACGTGCCATGAAAACACAAAGAATTTGCT
TTGTCCCTTTTGTCTCAAAATTTTCAAAACAGCAACACCATACATGTGTC
ATTATAGGGGCCACTGGGGAAAGAGTGCACACCAGTGTTCCAAGTGCCGG
CTACAGTTTTTAACTTTCAAGGAGAAAATGGAGCACAAGACCCAGTGTCA
TCAAATGTTTAAGAAGCCTAAGCAACTAGAAGGATTACCTCCTGAAACAA
AAGTTACTATTCAAGTGTCGCTGGAACCTCTTCAGCCAGGATCAGTGGAT
GTAGCATCCATAACTGTGAGCACATCTGACTCTGAACCATCACTCCCCAG
GTCTAAAAGCAAAATTTCAAAAAAGTCCCATTAATTCTAGTTTCA
>pGEM.ZNF70.V4
TCTCTGGAGGATGGGATGACAGATGCAGGAGGACCCGGAGAAGGCCCCGA
CAGAGATTGTGAGAACAGTAAGTGTGGCCCAAAGAAGAACATTTTTAAAG
AAATACAACCATTGGGGATGATAGCAGATTCACAATGGAGGTTCCCCCAG
CAACAAAGTTTGGTGAGACCTTTGCATTTGAGAACAGGTTAGAGTCACAA
CAAGGGCTTTTCCCAGGGGAGGACCTGGGGGACCCTTTTCTTCAGGAAAG
AGGTTTGGAGCAAATGGCTGTGATCTACAAGGAGATCCCTCTTGGTGAGC
AGGACGAAGAAAATGATGATTACGAGGGGAATTTCAGTTTGTGCTCAAGC
CCTGTTCAGCATCAAAGTATCCCCCCAGGAACCAGACCCCAGGATGATGA
GCTCTTCGGACAAACCTTCCTCCAGAAATCCGACCTCAGCATGTGTCAGA
TAATCCACAGTGAAGAGCCCAGTCCATGCGATTGTGCAGAAACAGACAGA
GGGGACTCAGGACCTAACGCACCTCACAGAACCCCACAACCAGCCAAGCC
CTATGCGTGTCGAGAGTGTGGGAAGGCCTTCAGCCAGAGCTCGCACCTGC
TCCGACACCTGGTGATCCACACTGGGGAGAAGCCCTATGAGTGCTGTGAG
TGCGGGAAGGCCTTCAGCCAGAGCTCCCACCTGCTCAGGCACCAGATCAT
CCACACCGGGGAGAAGCCCTACGAGTGCCGGGAGTGTGGGAAGGCCTTCC
GCCAGAGCTCAGCCCTCACGCAACACCAAAAGATCCACACCGGAAAGAGG
CCCTACGAGTGCAGGGAATGCGGGAAAGATTTCAGCCGGAGCTCCAGCCT
CAGAAAACACGAGAGAATTCATACAGGAGAGAGACCTTATCAGTGTAAGG
AATGTGGGAAATCCTTCAACCAGAGCTCAGGCCTGAGCCAGCATCGGAAG
ATCCACACCCTAAAGAAACCTCACGAGTGCGATCTCTGTGGGAAAGCCTT
TTGTCACAGGTCACACCTCATCCGACACCAGCGGATCCACACTGGGAAGA
AACCATACAAATGCGATGAGTGCGGGAAGGCCTTCAGCCAGAGCTCCAAC
CTCATTGAGCACCGCAAGACCCACACTGGCGAGAAGCCCTACAAATGCCA
GAAGTGTGGGAAAGCCTTCAGCCAGAGCTCCTCCCTCATTGAGCACCAGC
GCATCCACACCGGTGAGAAGCCCTACGAGTGCTGTCAGTGTGGCAAGGCC
TTTTGCCACAGCTCTGCGCTGATCCAGCACCAGAGAATCCACACCGGCAA
GAAGCCCTACACCTGCGAGTGTGGCAAAGCCTTCCGGCACCGGTCAGCCC
TCATCGAGCACTATAAAACCCACACCAGAGAGAAGCCCTACGTGTGCAAT
CTGTGCGGCAAGTCCTTCCGGGGGAGCTCGCACCTGATTCGCCATCAGAA
GATTCATTCTGGGGAGAAGCTATAGAAAGAGGAGCCCACACAA
>pGEM.ZNF74.V3
TCCTGGAGGCTACACAGCTGCCCACTCCTCCTGGGGAGGCTGCCGTGGAG
GCCATGGAGATCCCTGCCCCGGAGCCCGAGAAGACAGCTCTTTCCTCTCA
GGATCCTGCTCTTTCCCTGAAAGAGAATCTCGAGGATATATCGGGTTGGG
GTCTTCCCGAAGCCAGGTCCAAGGAATCGGTGAGTTTCAAGGATGTGGCT
GTGGACTTCACCCAGGAGGAGTGGGGTCAACTAGACTCCCCTCAGAGGGC
CTTGTACCGGGATGTGATGTTGGAGAACTACCAGAACCTTCTTGCCCTAG
GACCTCCACTGCACAAGCCAGATGTGATCTCTCATCTGGAACGAGGCGAG
GAGCCATGGAGCATGCAGAGGGAAGTCCCCAGAGGGCCCTGTCCAGAATG
GGAGCTGAAGGCGGTGCCCTCTCAACAGCAGGGCATTTGCAAAGAAGAAC
CGGCCCAGGAGCCCATCATGGAGCGGCCCCTCGGCGGGGCGCAGGCGTGG
GGGCGCCAGGCAGGTGCTCTGCAGAGGAGTCAGGCTGCGCCCTGGGCGCC
CGCACCTGCCATGGTCTGGGACGTCCCTGTAGAGGAATTCCCCCTCAGGT
GTCCCCTCTTCGCCCAGCAACGCGTTCCCGAGGGGGGACCCTTGCTGGAC
ACACGCAAGAACGTCCAGGCCACTGAGGGCAGAACCAAGGCCCCCGCGAG
ACTGTGTGCAGGGGAAAACGCCTCCACGCCAAGTGAGCCAGAAAAGTTCC
CCCAGGTGCGCCGGCAGCGCGGGGCGGGCGCCGGGGAGGGCGAGTTCGTG
TGCGGCGAGTGCGGGAAGGCGTTCCGCCAGAGCTCCTCCCTCACGCTGCA
CCGGCGCTGGCACAGCCGGGAGAAGGCTTACAAGTGCGATGAATGCGGCA
AGGCCTTCACCTGGAGCACCAACCTTCTGGAGCACCGGCGCATCCACACC
GGCGAGAAGCCCTTCTTCTGCGGCGAGTGCGGGAAGGCCTTCAGCTGCCA
CTCGTCCCTCAACGTGCACCAGCGCATCCACACGGGCGAGCGGCCCTACA
AGTGCAGCGCCTGCGAGAAGGCCTTCAGCTGCAGCTCGCTGCTCAGCATG
CACCTGCGGGTGCACACCGGCGAGAAGCCCTACCGGTGCGGCGAGTGCGG
CAAGGCCTTCAACCAGCGTACACACCTCACACGCCACCACCGCATCCACA
CGGGCGAGAAGCCCTACCAGTGCGGCTCCTGCGGCAAGGCCTTCACCTGC
CACTCATCCCTCACCGTGCATGAGAAGATCCACAGCGGGGACAAGCCGTT
CAAGTGCAGCGACTGCGAGAAGGCCTTCAACAGCCGCTCGCGCCTCACCC
TCCACCAGAGGACGCACACGGGCGAGAAGCCCTTCAAGTGCGCCGACTGC
GGGAAGGGCTTCAGCTGCCACGCGTACCTGCTCGTGCACCGGCGCATCCA
CAGCGGCGAGAAGCCCTTCAAGTGCAACGAGTGCGGCAAAGCCTTCAGCT
CCCACGCCTACCTCATCGTGCACCGGCGCATCCACACAGGCGAGAAGCCC
TTCGACTGCAGCCAGTGTTGGAAGGCCTTCAGCTGCCACTCGTCCCTCAT
CGTGCACCAGCGCATCCACACCGGTGAGAAGCCCTACAAGTGCAGCGAGT
GCGGCAGAGCCTTCAGCCAGAACCACTGTCTCATTAAACATCAGAAAATC
CACTCCGGGGAGAAGTCGTTTAAGTGTGAGAAATGTGGGGAGATGTTCAA
CTGGAGCTCGCACCTCACTGAGCACCAGAGGCTGCACAGCGAGGGGAAGC
CCTTGGCCATCCAGTTCAACAAACACCTGCTCAGCACATACTACGTGCCT
GGCAGCCTGCTGGGTGCAGGGGATGCTGGACTGAGGGACGTGGATCCCAT
CGACGCGCTGGATGTGGCAAAGCTCTTGTGCGTGGTTCCCCCCAGAGCTG
GCAGGAATTTCTCCCTGGGGAGCAAACCTCGAAACTAACATGATGTGCTT
TGGTGTCAGTAGCTGCTTTCTGAGCTACTCAACAAGGAAAGCACCCTGGT
CCTCCCTGGCTCCTAGATCCAGACCACCTTCCTCCAGGTGTGGGAGCCTT
GCCTTATCACCCCAATCAGGTCTGCATGCCAGGGTGCCTCCTCTAGTT
>pGEM.bA247I13.2
CCGAGTGCAGAGCATTGTAGACCAAGGAGCCATGGATAGGAGAAGTATGG
GTGAAACAGAAAGTGGAGATGCTTTCCTTGACCTGAAGAAGCCTCCTGCC
TCCAAATGCCCCCATCGCTATACAAAAGAAGAACTCTTGGATATAAAAGA
ACTCCCCCATTCCAAACAGAGGCCTTCATGCCTTTCTGAAAAATATGACA
GTGATGGTGTCTGGGACCCTGAGAAGTGGCATGCCTCTCTCTACCCAGCT
TCAGGGCGGAGCTCACCAGTGGAAAGTCTGAAGAAAGAGTTGGATACAGA
CCGGCCTTCCCTGGTGCGCAGGATAGTAGATCCACGAGAGCGTGTGAAAG
AAGATGACTTAGATGTTGTTCTCAGCCCTCAGAGACGGAGCTTTGGAGGG
GGCTGCCACGTGACAGCCGCTGTTAGCTCCCGGCGCTCAGGAAGTCCATT
AGAGAAAGATAGTGATGGGCTTCGTCTGCTTGGTGGACGTAGGATTGGCA
GTGGGAGGATAATCTCTGCCCGGACCTTTGAGAAGGATCACCGTCTTAGC
GATAAGGACCTGCGGGACTTGAGAGACAGAGACCGAGAGAGGGACTTCAA
GGACAAGCGTTTCAGGAGAGAGTTTGGAGATAGTAAGCGTGTCTTTGGTG
AGCGTAGAAGAAATGATTCTTACACAGAAGAAGAACCAGAGTGGTTCTCT
GCTGGACCCACAAGTCAGTCTGAAACCATCGAACTGACTGGCTTTGATGA
TAAGATACTAGAAGAAGATCACAAAGGGAGAAAAAGAACAAGGCGACGGA
CAGCCTCTGTGAAGGAAGGTATAGTAGAGTGCAATGGAGGAGTGGCCGAA
GAGGATGAAGTGGAGGTCATCCTTGCACAGGAGCCTGCGGCTGATCAGGA
AGTGCCAAGGGATGCTGTCTTGCCTGAGCAGTCCCCAGGAGACTTTGACT
TTAATGAGTTCTTTAACCTTGATAAGGTGCCATGCTTGGCTTCGATGATA
GAAGATGTTTTGGGAGAAGGGTCAGTCTCTGCCAGTCGGTTCAGTAGGTG
GTTCTCTAACCCGAGCAGATCAGGAAGCCGATCCAGCAGTCTTGGGTCAA
CACCACATGAAGAGCTAGAGAGACTTGCAGGTCTGGAGCAAGCCATCCTC
TCTCCTGGACAGAACTCGGGGAATTACTTTGCTCCTATACCATTGGAAGA
CCATGCTGAAAATAAAGTGGATATTTtAGAAATGCTACAGAAAGCCAAAGT
GGATTTGAAACCTCTTCTTTCCAGCCTTTCTGCAAATAAAGAAAAACTTA
AAGAAAGCTCACATTCAGGGGTTGTGCTTTCAGTGGAGGAGGTAGAAGCA
GGTCTGAAGGGCTTGAAGGTTGACCAGCAAGTGAAGAATTCAACTCCCTT
CATGGCAGAACACCTAGAAGAGACCTTGAGTGCCGTAACCAACAATCGAC
AACTGAAGAAAGACGGAGACATGACTGCGTTCAACAAGCTAGTGAGCACA
ATGAAGGCAAGTGGGACTTTGCCTTCTCAGCCCAAAGTCAGCCGAAACCT
TGAAAGCCATTTGATGTCCCCTGCTGAGATTCCAGGCCAGCCTGTCCCTA
AGAACATCCTGCAGGAACTTCTGGGTCAACCAGTTCAGAGACCTGCTTCT
TCCAATCTTCTGAGTGGCCTTATGGGGAGCTTGGAGCCTACAACATCTTT
ACTGGGCCAAAGAGCACCCTCTCCTCCCTTGTCACAGGTGTTTCAAACTC
GAGCAGCCTCAGCTGACTACCTTCGCCCAAGAATACCATCACCAATTGGT
TTCACACCAGGACCACAGCAGCTACTCGGAGATCCATTCCAAGGCATGCG
CAAACCCATGAGCCCCATCACAGCCCAGATGAGCCAGCTGGAGTTGCAAC
AGGCAGCTTTAGAAGGGCTGGCCTTGCCACATGACCTTGCTGTACAGGCA
GCAAACTTCTACCAGCCTGGTTTTGGCAAACCACAGGTGGACAGAACCAG
AGATGGATTCAGAAACAGGCAACAGCGAGTGACCAAGTCACCAGCACCCG
TGCATCGAGGGAATTCCTCTTCCCCTGCCCCTGCTGCCTCCATCACAAGC
ATGCTTTCTCCTTCCTTTACCCCTACCTCAGTGATTCGTAAGATGTACGA
GAGCAAAGAGAAAAGCAAGGAGGAGCCAGCATCTGGAAAAGCAGCTCTTG
GTGACAGTAAAGAGGATACTCAGAAGGCCAGTGAAGAAAACCTCCTGTCA
TCCAGCTCTGTACCCAGTGCCGATCGAGACTCTTCTCCCACTACAAATTC
CAAACTGTCAGCATTACAGAGGTCTTCGTGTTCCACCCCACTGTCCCAGG
CCAACCGTTACACCAAAGAACAAGATTATCGACCTAAAGCAACTGGGAGA
AAAACACCCACCTTGGCATCCCCAGTTCCTACAACACCTTTTCTCCGCCC
TGTCCACCAAGTTCCCCTTGTCCCCCATGTCCCTATGGTTAGGCCTGCTC
ACCAGCTTCACCCAGGGTTGGTACAGAGGATGCTGGCCCAGGGAGTACAT
CCACAGCATCTTCCAAGTTTGCTCCAAACTGGTGTGCTTCCTCCTGGGAT
GGACTTGAGTCATTTACAGGGAATATCTGGCCCCATCCTGGGTCAGCCCT
TTTACCCTTTACCTGCTGCTAGTCACCCTCTCTTAAACCCTCGTCCTGGA
ACACCTCTGCATCTGGCAATGGTGCAACAGCAGCTACAGCGCTCAGTTCT
GCATCCTCCAGGCTCTGGTTCCCATGCAGCAGCTGTCAGCGTTCAGACAA
CCCCTCAGAACGTGCCCAGCCGGTCAGGCCTGCCCCACATGCACTCCCAG
CTGGAGCATCGCCCCAGCCAGAGGAGCAGCTCCCCTGTGGGCCTTGCCAA
ATGGTTTGGCTCAGATGTGCTACAGCAACCCCTGCCCTCCATGCCCGCCA
AAGTTATCAGTGTAGATGAATTGGAATACCGACAGTGAGCAGGGCAGGCA
GACTCAACTAAGCCCGGACCTGTGGTGGCACACTGGGCAGGACCCTGCTT
CATCTCGGGTTGGTTTATGGGCTTTT
>pGEM.bA494O16.1.V3
CAGCCGGAGTAGTTATGGTCAGTCATGGAGAATAACTTGAAAACTTGTCC
CAAAGAGGACGGTGATTTCGTTTCTGATAAAATAAAGTTTAAAATAGAAG
AGGAAGATGATGATGGAATTCCTCCTGATAGTTTGGAAAGAATGGACTTT
AAAAGCGAGCAGGAGGACATGAAGCAGACAGACAGCGGTGGGGAGCGAGC
GGGCCTCGGTGGGACGGGTTGCAGCTGCAAGCCCCCGGGGAAGTACTTGT
CTGCAGAGAGTGAGGATGACTATGGCGCGCTGTTCTCCCAGTACAGCAGC
ACCCTATACGACGTGGCCATGGAGGCCGTGACCCAGAGCCTCCTTTCCAG
CCGGAACATGAGCTCCAGGAAGAAGTCTCCAGCCTGGAAGCATTTTTTTA
TCTCTCCCCGAGACAGCACTAAAGCAATATGCATGTACTGTGTGAAGGAG
TTCAGCAGAGGCAAAAACGAGAAAGACTTGAGTACCAGTTGTCTCATGAG
GCACGTGAGGCGCGCACACCCGACCGTGCTCATTCAGGAAAATGGCAGCG
TGTCTGCCGTGTCCTCGTTCCCCTCTCCCTCACTCCTGCTTCCACCGCAG
CCTGCGGACGCGGGTGACCTCAGCACCATCCTCTCACCCATCAAACTTGT
CCAGAAAGTGGCGTCTAAGATCCCGTCCCCCGATCGAATAACAGAGGAGT
CTGTGTCTGTAGTTTCTTCTGAAGAAATCTCCTCTGACATGTCCGTTTCG
GAGAAGTGCGGCAGAGAAGAAGCCCTGGTGGGGTCGTCTCCCCACCTCCC
TGCTCTCCATTACGATGAACCTGCAGAGAACTTAGCGGAGAAGAGCCTTC
CACTTCCAAAGAGCACCTCTGGGTCCAGGAGAAGGTCCGCTGTCTGGAAG
CACTTCTACCTGTCGCCACTGGACAACTCCAAAGCTGTCTGCATTCACTG
CATGAACGAGTTCAGCCGGGGGAAGAATGGGAAGGACCTGGGCACGAGCT
GCCTCATCAGGCACATGTGGAGGGCACACCGCGCCATCGTGTTGCAGGAG
AACGGGGGCACGGGCATCCCGCCACTGTACTCCACCCCTCCCACTCTGCT
GCCTTCCTTGCTGCCGCCGGAGGGGGAGCTCAGCTCTGTGTCCTCGTCTC
CGGTAAAGCCGGTCAGAGAGTCCCCTTCGGCCTCCTCCTCCCCTGACAGG
CTGACTGAGGACTTGCAGTCTCACTTGAACCCTGGAGATGGGCTGATGGA
AGACGTGGCGGCCTTCTCATCTTCCGATGACGTAGGGGAGGCCTCGGCGT
CCTCTCCTGAGAAGCAGCAGGCTGATGGGCTGAGTCCTAGATTGTTTGAA
TCTGGTGCCATCTTCCAGCAGAATAAAAAGGTCATGAAAAGACTGAAGTC
GGAGGTCTGGCATCACTTCTCCCTGGCCCCCATGGACAGCCTCAAGGCCG
AGTGTCGGTACTGCGGCTGTGCCATCAGCCGGGGGAAGAAGGGTGATGTG
GGCACCAGCTGCCTGATGAGACATCTCTACCGGCGCCATCCAGAAGTTGT
CGGGAGCCAGAAGGGCTTCCTGGGTGCAAGTCTGGCAAACTCTCCGTATG
CCACTTTGGCCTCTGCAGAAAGTTCCTCTTCCAAATTGACTGACTTGCCA
ACAGTGGTCACAAAAAACAATCAAGTTATGTTTCCTGTTAATAGCAAAAA
GACCTCGAAGCTGTGGAATCATTTTTCTATTTGCTCCGCAGACTCCACAA
AAGTCGTGTGCTTGCACTGTGGCCGGACCATCAGCCGGGGGAAGAAGCCG
ACTAACTTGGGTACCAGCTGTCTTCTGAGACATTTACAGCGGTTCCATAG
CAACGTGCTGAAAACTGAGGTCTCGGAGACGGCTCGGCCCTCCTCTCCGG
ACACCCGGGTGCCGCGGGGCACAGAATTATCAGGCGCTTCCTCTTTTGAT
GACACCAATGAGAAGTTTTACGATTCTCACCCAGTTGCCAAAAAAATCAC
AAGTCTCATAGCTGAAATGATTGCACTTGACCTCCAGCCATATTCTTTTG
TAGACAACGTTGGCTTTAACAGGCTGCTTGAATACTTGAAACCTCAGTAC
TCCCTCCCCGCCCCTTCCTACTTCTCCAGGACAGCTATCCCAGGTATGTA
TGATAATGTGAAGCAGATAATTATGTCCCACCTTAAGGAAGCTGAGAGTG
GTGTGATCCACTTCACGTCTGGAATATGGATGAGTAACCAGACCCGTGAG
TACCTGACCCTCACGGCCCACTGGGTTTCCTTCGAGTCGCCAGCCCGGCC
GCGCTGTGACGACCACCACTGCTCGGCGCTGTTGGACGTGTCGCAGGTGG
ACTGCGACTACAGTGGCAACAGCATTCAGAAGCAGCTGGAGTGCTGGTGG
GAAGCGTGGGTGACCTCCACCGGCCTTCAGGTGGGCATCACCGTCACCGA
CAACGCCAGCATCGGGAAGACGCTGAACGAGGGGGAGCACTCGAGCGTGC
AGTGCTTCAGCCATACGGTGAACCTGATCGTCAGCGAGGCCATTAAGAGC
CAGCGGATGGTGCAGAACCTGCTGAGCCTCGCCCGGAAGATCTGCGAGCG
GGTGCACCGGTCGCCCAAGGCGAAGGAGAAACTGGCCGAGCTGCAGAGGG
AGTACGCGCTGCCTCAGCATCACCTCATCCAGGACGTCCCGTCCAAGTGG
AGCACTTCCTTCCACATGCTCGAGCGGCTCATTGAGCAGAAAAGGGCCAT
TAACGAGATGTCCGTCGAGTGTAACTTCCGAGAGCTGATCAGCTGCGACC
AGTGGGAGGTCATGCAGTCCGTGTGCCGTGCGCTAAAGCCCTTCGAGGCC
GCGAGCCGGGAGATGAGCACGCAGATGTCCACCCTCAGCCAGGTCATCCC
CATGGTACACATCCTCAACAGGAAGGTGGAGATGCTCTTCGAGGAGACGA
TGGGCATCGACACCATGCTGCGCTCTCTGAAGGAGGCCATGGTGAGCCGC
CTGTCTGCCACCCTCCACGACCCGCGGTACGTCTTCGCCACGCTGCTGGA
TCCTCGCTACAAGGCCTCCCTGTTTACGGAGGAGGAGGCGGAGCAGTACA
AACAGGATTTAATCAGGGAACTCGAACTCATGAATTCTACCTCAGAGGAC
GTGGCTGCCTCCCACAGGTGTGATGCTGGCTCCCCGTCGAAAGACTCTGC
CGCAGAGGAGAACCTGTGGTCACTTGTGGCCAAGGTGAAGAAGAAAGACC
CAAGAGAAAAGCTGCCTGAAGCCATGGTGCTTGCGTATCTGGAGGAGGAG
GTGCTTGAACACAGCTGTGACCCGCTCACCTACTGGAACCTGAAGAAGGC
GTCCTGGCCGGGGCTGTCCGCGCTGGCCGTCAGATTTTTGGGCTGCCCCC
CAAGCATCGTCCCTTCAGAAAAGCTGTTCAACACACCCACTGAGAACGGT
AGCCTTGGCCAATCCAGGCTCATGATGGAACATTTTGAAAAACTTATCTT
TTTGAAAGTGAATCTTCCCTTAATATACTTTCAGTATTGAAACTCACGAC
GGCACCACTAGGCCAGAGGCGTGGCTGCCCCAGCGTTAGCAGCCTGTACC
AGGTCTATGACCCGCTCTGCCCACGGCTGTGTACGACATCAGACCAGGCA
CTCTCA
>pGEM.bA9F11.1
CTTTGCCTGGAAGGTCTCAGCTGTGATGCTCCTCGGAGGCTGGCTCCTGT
TGGCCTTCAATGCAATTTTCCTCCTGTCTTGGGCTGTGGCCCCCAAAGGG
CTGTGCCCAAGGAGAAGCAGTGTTCCAATGCCAGGGGTGCAGGCAGTGGC
AGCTACTGCCATGATTGTGGGTCTGCTGATTTTCCCAATCGGCCTTGCCT
CCCCATTCATCAAGGAAGTGTGCGAAGCCTCCTCCATGTATTATGGTGGG
AAGTGCCGGCTGGGTTGGGGTTACATGACTGCTATCCTCAATGCAGTCCT
GGCCAGCCTCCTGCCCATCATCAGCTGGCCCCACACAACCAAGGTCCAAG
GGAGGACCATCATCTTCTCCAGTGCCACCGAGAGAATCATCTTTGTGCCA
GAAATGAACAAATAAAAATCTCCTGGGAGTAGCACAAAGGGCACACTCCA
GAGTTTTATGAAATCATCATGTAGCCAACTTCAAATCCCATCTCTGCTCC
TTCTTGC
>pGEM.bK1048E9.3.V2
GTATCTGAGGATCGGTGGCAGCCATGCCTCCCCCTGCCCCAGCCGCTCCT
TCCCCCCCACGCTAATCTGCATGGTGTGGGCGCCCTTGGGACCCCCGAGG
ACTGATTGTCTGACCTTGCTTCACACGCCCAGTAAGGACTCCCCCAAGAT
GTCGCTCGAGTGGCTGGTGGCCTGGAGCTGGTCGCTGGATGGCCTGAGGG
ACTGCATCGCCACCGGCATCCAGTCCGTGCGGGACTGCGACACCACCGCT
GTCATCACTGTGGCCTGCCTCCTGGTCCTCTTCGTGTGGTACTGTTATCA
CGTGGGCAGGGAGCAGCCCCGGCCCTACGTCTCCGTCAACTCCCTCATGC
AGGCTGCCGATGCCAACGGGCTGCAGAATGGCTACGTGTACTGCCAGTCC
CCTGAGTGCGTGCGCTGCACCCACAACGAGGGCCTCAACCAGAAGCTGTA
CCACAACCTGCAGGAGTACGCCAAGCGCTACTCCTGGTCCGGCATGGGCC
GCATCCACAAGGGCATCCGCGAGCAGGGCCGGTACCTCAACAGCCGGCCC
TCCATCCAGAAGCCCGAGGTCTTCTTCCTGCCCGACCTGCCCACCACGCC
CTATTTCTCCCGGGACGCACAGAAACATGATGTGGAAGTGCTGGAACGGA
ACTTCCAGACCATCCTGTGTGAGTTTGAGACCCTCTACAAAGCTTTCTCA
AACTGCAGCCTCCCGCAAGGATGGAAAATGAACAGCACCCCCAGCGGGGA
GTGGTTCACCTTTTACTTGGTCAATCAGGGGGTTTGTGTTCCCAGGAACT
GTAGGAAGTGCCCACGGACGTACCGCTTGCTCGGAAGCCTTCGGACCTGT
ATTGGGAACAATGTTTTTGGGAACGCGTGCATCTCTGTGCTGAGCCCTGG
GACTGTGATAACGGAGCACTATGGACCCACCAACATCCGCATCCGATGCC
ATTTAGGTCTGAAAACTCCAAATGGCTGTGAGCTGGTGGTGGGGGGAGAG
CCCCAGTGCTGGGCAGAAGGGCGCTGCCTTCTCTTTGATGACTCTTTCCT
GCATGCTGCGTTCCATGAAGGTTCAGCAGAGGATGGCCCACGGGTGGTTT
TCATGGTGGATTTGTGGCATCCAAACGTCGCAGCGGCCGAACGGCAGGCT
CTTGATTTCATCTTTGCTCCGGGACGATGAGAGTATTTCCCATGCTGGAG
TC
>pGEM.bK1048E9.4
GGGATAGAGGAACGGTCACAGCTAGGGAGAAAGAAGTGATACCGGAAAAG
AAAACCTAAATGAAGAGAATGAGGATGACTGCACAGTAGATGGCCACCTC
TACCTCCACAGAGGCAAAGTCAGCCTCGTGGTGGAATTATTTTTTTCTTT
ATGATGGTTCCAAGGTAAAGGAAGAAGGCGATCCAACAAGAGCTGGCATT
TGTTACTTTTATCCTTCCCAGACCCTGCTAGACCAACAGGAGTTGCTTTG
TGGACAGATTGCTGGAGTTGTCCGCTGTGTTTCTGACATTTCTGACTCTC
CTCCTACTCTTGTTCGTCTGAGAAAACTGAAGTTTGCCATAAAAGTTGAT
GGAGATTACCTTTGGGTGCTGGGCTGTGCTGTGGAGCTCCCTGATGTCAG
CTGCAAGCGGTTTCTGGATCAGCTAGTTGGATTCTTTAATTTTTACAATG
GACCTGTTTCCCTAGCTTATGAGAACTGTTCTCAGGAAGAACTGAGCACG
GAGTGGGACACCTTCATCGAGCAAATTCTGAAAAACACCAGTGATCTGCA
TAAGATTTTCAATTCCCTCTGGAACTTGGACCAAACTAAAGTGGAGCCCC
TGTTGTTGCTGAAGGCAGCCCGCATTCTGCAGACCTGCCAGCGCTCGCCT
CACATTCTCGCTGGCTGCATCCTCTATAAAGGACTGATTGTCAGCACCCA
ACTCCCGCCCTCCCTCACCGCCAAGGTCCTGCTTCACCGAACAGCACCTC
AGGAGCAGAGACTCCCTACGGGAGGGGATGCCCCGCAGGAACATGGAGCG
GCATTGCCCCCGAATGTCCAGATTATCCCTGTTTTTGTGACCAAAGAGGA
AGCCATTAGTCTCCACGAGTTCCCGGTGGAACAGATGACAAGGTCTCTAG
CATCTCCAGCAGGACTCCAGGATGGTTCAGCCCAGCACCATCCAAAGGGT
GGGAGCACATCTGCCCTGAAAGAAAACGCCACTGGCCATGTGGAATCCAT
GGCCTGGACCACCCCAGATCCCACATCCCCTGACGAAGCTTGTCCAGATG
GCAGGAAGGAGAACGGATGCTTGTCTGGCCATGATCTGGAGAGCATCAGG
CCCGCAGGACTGCACAACTCTGCCAGGGGTGAGGTTCTTGGCCTCAGCTC
CTCCCTGGGGAAGGAACTAGTCTTTCTCCAAGAAGAACTCGACTTGTCTG
AAATCCACATTCCAGAGGCTCAGGAAGTGGAAATGGCCTCAGGTCATTTT
GCCTTCCTACATGTGCCTGTTCCAGATGGCAGGGCTCCTTACTGCAAGGC
ATCTCTCAGCGCCTCCAGCAGCCTGGAACCCACGCCTCCTGAGGACACAG
CCATCAGCAGCTTGCGCCCTCCCTCTGCTCCTGAGATGCTGACCCAGCAT
GGAGCCCAAGAGCAGGTCGAAGACCATCCTGGCCATAGCAGCCAAGCCCC
CATTCCCAGAGCAGACCCTCTCCCCAGAAGGACCCGCAGGCCCTTGTTAT
TGCCTCGCTTAGATCCAGGACAGAGAGGAAACAAGCTTCCCACGGGGGAA
CAAGGCCTGGATGAGGATGTTGATGGGGTCTGTGAAAGCCACGCAGCCCC
TGGTCTGGAATGCAGTTCAGGCTCAGCAAACTGTCAGGGTGCTGGCCCCT
CTGCAGATGGAATCAGCTCCAGGCTGACACCAGCAGAGTCCTGCATGGGG
CTCGTGAGGATGAATCTCTACACTCACTGCGTCAAAGGGCTGATGCTGTC
CCTGCTGGCTGAGGAGCCGCTGCTGGGAGACAGCGCAGCCATAGAGGAAG
TGTACCACAGCAGCCTGGCTTCACTGAATGGGCTGGAAGTCCACCTGAAA
GAGACGCTGCCCAGGGATGAGGCAGCCTCCACGAGCAGCACCTACAACTT
CACATATTACGACCGCATTCAGAGCTTGCTGATGGCAAACCTGCCGCAGG
TGGCCACCCCGCATGATCGCCGCTTCCTCCAGGCCGTCAGCCTGATGCAT
AGCGAATTTGCCCAGCTGCCCGCGCTTTATGAAATGACTGTCAGAAATGC
CTCCACGGCTGTGTACGCCTGTTGCAACCCCATCCAGGAGACATATTTCC
AGCAGCTGGCACCTGCAGCACGGAGCTCCGGCTTCCCAAACCCTCAGGAT
GGCGCCTTCAGCCTCTCCGGCAAAGCAAAGCAGAAGCTGCTGAAGCACGG
GGTGAACTTGCTCTGAACTGCACCCAGGAGGTGACTGGGAAGGAGAAAAC
CAGCAAAGGAAGCTCTGCCTTTTATAATTGAAAAGGCCCCTCTATTTTAT
TTTTCTTGAAAACATTCCCTTTTTTAGGAACCAAATGATATTTGAGTTTT
TGTTATTCCTTTTGCAGATTGGGATGT
>pGEM.bK150C2.1.V3
GGAGGACACAGACCAGGAACCGAGAAGGGACAAGCACATGGAAGCCAGCC
CAGCATCCGGGCCCAGACACTTGATGGATCCACACATATTCACTTCCAAC
TTTAACAATGGCATTGGAAGGCATAAGACCTACCTGTGCTACGAAGTGGA
GCGCCTGGACAATGGCACCTCGGTCAAGATGGACCAGCACAGGGGCTTTC
TACACAACCAGGCTAAGAATCTTCTCTGTGGCTTTTACGGCCGCCATGCG
GAGCTGCGCTTCTTGGACCTGGTTCCTTCTTTGCAGTTGGACCCGGCCCA
GATCTACAGGGTCACTTGGTTCATCTCCTGGAGCCCCTGCTTCTCCTGGG
GCTGTGCCGGGGAAGTGCGTGCGTTCCTTCAGGAGAACACACACGTGAGA
CTGCGTATCTTCGCTGCCCGCATCTATGATTACGACCCCCTATATAAGGA
GGCACTGCAAATGCTGCGGGATGCTGGGGCCCAAGTCTCCATCATGACCT
ACGATGAATTTAAGCACTGCTGGGACACCTTTGTGGACCACCAGGGATGT
CCCTTCCAGCCCTGGGATGGACTAGATGAGCACAGCCAAGCCCTGAGTGG
GAGGCTGCGGGCCATTCTCCAGAATCAGGGAAACTGAAGGATGGGCCTCA
GTCTCTAAGGAAGGCAGAGACCTGGGTTGAGCAGCAGAATAAAAGATCTT
CTTCCAAGAAATGCAAACAGACCGTTCACCACCATCTC
>pGEM.bK150C2.3
AAGGACGCTGTAAGCAGGAAGAGAAGCCACAGCGCTTCAGAAAAGAGTGG
GACAGGGACAAGCATATCTAAGAGGCTGAACATGAATCCACAGATCAGAA
ACCCGATGAAGGCAATGTATCCAGGCACATTCTACTTCCAATTTAAAAAC
CTATGGGAAGCCAACGATCGGAACGAAACTTGGCTGTGCTTCACCGTGGA
AGGTATAAAGCGCCGCTCAGTTGTCTCCTGGAAGACGGGCGTCTTCCGAA
ACCAGGTGGATTCTGAGACCCATTGTCATGCAGAAAGGTGCTTCCTCTCT
TGGTTCTGCGACGACATACTGTCTCCTAACACAAAGTACCAGGTCACCTG
GTACACATCTTGGAGCCCTTGCCCAGACTGTGCAGGGGAGGTGGCCGAGT
TCCTGGCCAGGCACAGCAACGTGAATCTCACCATCTTCACCGCCCGCCTC
TACTACTTCCAGTATCCATGTTACCAGGAGGGGCTCCGCAGCCTGAGTCA
GGAAGGGGTCGCTGTGGAGATCATGGACTATGAAGATTTTAAATATTGTT
GGGAAAACTTTGTGTACAATGATAATGAGCCATTCAAGCCTTGGAAGGGA
TTAAAAACCAACTTTCGACTTCTGAAAAGAAGGCTACGGGAGAGTCTCCA
GTGAGGGGTCTCCCTGGGCCTCATGGTCTGTCTCCTCTAGCCTCCTGCTC
ATG
>pGEM.bK150C2.4
GGAGGTCACTTTAGGGAGGGCTGTCCTGAAACCTGGAGCCTGGAGCAGAA
AGTGAAACCCTGGTGCTCCAGACAAAGATCTTAGTCGGGACTAGCCGGCC
AAGGATGAAGCCTCACTTCAGAAACACAGTGGAGCGAATGTATCGAGACA
CATTCTCCTACAACTTTTATAATAGACCCATCCTTTCTCGTCGGAATACC
GTCTGGCTGTGCTACGAAGTGAAAACAAAGGGTCCCTCAAGGCCCCGTTT
GGACGCAAAGATCTTTCGAGGCCAGGTGCCCAGGTCTTTCATCAGAGCCC
CATTTCAAGTGCTCAGTAGCCCCTTTGGCCAGTGCGCCCCACCACATGGG
ACAGCGCAGGTCCAGTGGCCTCCCCAGCTGACCGCAGGCAGGGAACAAGG
CAGACCCTAGAGGGCCAGGCCACAGCAGGGGCTGAGGATGCCTGGTGAAT
GGATGCCTGGGAGAATGGATGCCAGAATTCACGCATGAGGCTCTGAACAG
GGCTGGGAAAACTTCCAAACGAAGGGAAGCTCATGTCTTGGTGCA
>pGEM.bK150C2.9
CAGGAAGTGAAACCACAGCACTTCAAAAAAAGAGGGAGACTGGGACAAGC
GTATCTAAGAGGCTGAACATGAATCCACAGATCAGAAATCCGATGGAGCG
GATGTATCGAGACACATTCTACGACAACTTTGAAAACGAACCCATCCTCT
ATGGTCGGAGCTACACTTGGCTGTGCTATGAAGTGAAAATAAAGAGGGGC
CGCTCAAATCTCCTTTGGGACACAGGGGTCTTTCGAGGCCCGGTACTACC
CAAACGTCAGTCGAATCACAGGCAGGAGGTGGATCCTGAGACCCATTGTC
ATGCAGAAAGGTGCTTCCTCTCTTGGTTCTGTGACGACATACTGTCTCCT
AACACAAACTACGAGGTCACCTGGTACACATCTTGGAGCCCTTGCCCAGA
GTGTGCAGGGGAGGTGGCCGAGTTCCTGGCCAGGCACAGCAACGTGAATC
TCACCATCTTCACCGCCCGCCTCTGCTACTTCTGGGATACAGATTACCAG
GAGGGGCTCTGCAGCCTGAGTCAGGAAGGGGCCTCCGTGAAGATCATGGG
CTACAAAGATTTTGTATCTTGTTGGAAAAACTTTGTGTACAGTGATGATG
AGCCATTCAAGCCTTGGAAGGGACTACAAACCAACTTTCGACTTCTGAAA
AGAAGGCTACGGGAGATTCTCCAGTGAGGGGTCTCCCTGGGCCTCATGGT
CTGTCTCTTCTAGCCTCCTGCTCATGCT
>pGEM.bK175E3.6.V4
CTACACCACCGGCCTCACGGGCCGCTTCTCGCGGGCCGGGGCCACGCTCA
GCGCCGAGGGCGAGATCGTGCAGATGCACCCACTGGGCCTATGTAATAAC
AATGACGAAGAGGACTTGTATGAATATGGCTGGGTAGGAGTGGTGAAGCT
GGAACAGCCAGAATTGGACCCGAAACCATGCCTCACTGTCCTAGGCAAGG
CCAAGCGAGCAGTACAGCGGGGAGCTACTGCAGTCATCTTTGATGTGTCT
GAAAACCCAGAAGCTATTGATCAGCTGAACCAGGGCTCTGAAGACCCGCT
CAAGAGGCCGGTGGTGTATGTGAAGGGTGCAGATGCCATTAAGCTGATGA
ACATCGTCAACAAGCAGAAAGTGGCTCGAGCAAGGATCCAGCACCGCCCT
CCTCGACAACCCACTGAATACTTTGACATGGGGATTTTCCTGGCTTTCTT
CGTCGTGGTCTCCTTGGTCTGCCTCATCCTCCTTGTCAAAATCAAGCTGA
AGCAGCGACGCAGTCAGAATTCCATGAACAGGCTGGCTGTGCAGGCTCTA
GAGAAGATGGAAACCAGAAAGTTCAACTCCAAGAGCAAGGGGCGCCGGGA
GGGGAGCTGTGGGGCCCTGGACACACTCAGCAGCAGCTCCACGTCCGACT
GTGCCATCTGTCTGGAGAAGTACATTGATGGAGAGGAGCTGCGGGTCATC
CCCTGTACTCACCGGTTTCACAGGAAGTGCGTGGACCCCTGGCTGCTGCA
GCACCACACCTGCCCCCACTGTCGGCACAACATCATAGAACAAAAGGGAA
ACCCAAGCGCGGTGTGTGTGGAGACCAGCAACCTCTCACGTGGTCGGCAG
CAGAGGGTGACCCTGCCGGTGCATTACCCCGGCCGCGTGCACAGGACCAA
CGCCATCCCAGCCTACCCTACGAGGACAAGCATGGACTCCCACGGCAACC
CCGTCACCTTGCTGACCATGGACCGGCACGGGGAGCAGAGCCTCTATTCC
CCGCAGACCCCCGCCTACATCCGCAGCTACCCACCCCTCCACCTGGACCA
CAGCCTGGCCGCTCACCGCTGCGGCCTGGAGCACCGGGCCTACTCCCCAG
CCCACCCCTTCCGCAGGCCCAAGTTGAGTGGCCGCAGCTTCTCCAAGGCA
GCTTGCTTCTCCCAGTATGAGACCATGTACCAGCACTACTACTTCCAGGG
CCTCAGCTACCCGGAGCAGGAGGGGCAGTCCCCACCTAGCCTCGCACCCC
GGGGCCCGGCCCGTGCCTTTCCTCCGAGCGGCAGTGGCAGCCTGCTCTTC
CCCACCGTGGTGCACGTGGCCCCGCCCTCCCACCTGGAGAGCGGCAGCAC
GTCCAGCTTCAGCTGCTATCACGGCCACCGCTCGGTGTGCAGTGGCTACC
TGGCCGACTGCCCAGGCAGCGACAGCAGCAGCAGCAGCAGCTCCGGCCAG
TGCCACTGTTCCTCCAGTGACTCTGTGGTAGACTGCACTGAGGTCAGCAA
CCAGGGCGTGTACGGGAGCTGCTCCACCTTCCGCAGCTCCCTCAGCAGCG
ACTATGACCCCTTCATCTACCGCAGCCGGAGCCCCTGTCGTGCCAGTGAG
GCGGGGGGCTCGGGCAGCTCGGGCCGGGGACCTGCCCTGTGCTTCGAGGG
CTCCCCGCCTCCCGAGGAGCTCCCGGCGGTGCACAGTCATGGTGCTGGGC
GGGGCGAGCCTTGGCCGGGCCCTGCCTCTCCCTCGGGGGATCAGGTGTCC
ACCTGCAGCCTGGAGATGAACTACAGCAGCAACTCCTCCCTGGAGCACAG
GGGGCCCAATAGCTCTACCTCAGAAGTGGGGCTCGAGGCTTCTCCTGGGG
CCGCCCCTGACCTCAGGAGGACCTGGAAGGGGGGCCACGAGTTGCCGTCG
TGTGCCTGCTGCTGCGAGCCCCAGCCCTCCCCAGCCGGGCCTAGCGCCGG
AGCAGCTGGCAGCAGCACCTTGTTCCTGGGGCCCCACCTCTACGAGGGCT
CTGGCCCGGCGGGTGGGGAGCCCCAGTCAGGAAGCTCCCAGGGCTTGTAC
GGCCTTCACCCCGACCATTTGCCCAGGACAGATGGGGTGAAATACGAGGG
TCTGCCCTGCTGCTTCTATGAAGAGAAGCAGGTGGCCCGCGGGGGCGGAG
GGGGCAGCGGCTGCTACACTGAGGACTACTCGGTGAGTGTGCAGTACACG
CTCACCGAGGAACCACCGCCCGGCTGCTACCCCGGGGCCCGGGACCTGAG
CCAGCGCATCCCCATCATTCCAGAGGATGTGGACTGTGATCTGGGCCTGC
CCTCGGACTGCCAAGGGACCCACAGCCTCGGCTCCTGGGGTGGGACGCGA
GGCCCGGATACCCCACGGCCCCACAGGGGCCTGGGAGCAACCCGGGAAGA
GGAGCGGGCTCTGTGCTGCCAGGCTAGGGCCCTACTGCGGCCTGGCTGCC
CTCCGGAGGAGGCGGGTGCTGTCAGGGCCAACTTCCCTAGTGCCCTCCAG
GACACTCAGGAGTCCAGCACCACTGCCACTGAGGCTGCAGGACCGAGATC
TCACTCAGCAGACAGCAGCAGCCCGGGAGCCTGAGCTCAGGAGGAACTCT
TACCTGGAAATTGGGAACTGTATGG
>pGEM.bK223H9.2
TGGCCGGCTTAGTTAGGAGCTATGGCTAAACATCATCCTGATTTGATCTT
TTGCCGCAAGCAGGCTGGTGTTGCCATCGGAAGACTGTGTGAAAAATGTG
ATGGCAAGTGTGTGATTTGTGACTCCTATGTGCGTCCCTGCACTCTGGTG
CGCATATGTGATGAGTGTAACTATGGATCTTACCAGGGGCGCTGTGTGAT
CTGTGGAGGACCTGGGGTCTCTGATGCCTATTATTGTAAGGAGTGCACCA
TCCAGGAGAAGGACAGAGATGGCTGCCCAAAGATTGTCAATCTGGGGAGC
TCTAAGACAGACCTCTTCTATGAACGCAAAAAATACGGCTTCAAGAAGAG
GTGATTGGTGGGTGGCCCCTTCCTCCCCCCAACATCAGTCTGCTGCAGCT
GCCAGAAAACATGCCTACTACTACCAGCAGAAAGGGAGCAGAGCCCAGAG
CATCACCAGGAGTGCCTGCTAGTGTACTGGCAGCTTGCCACCCCCTCCTC
TCCCTTCACCCAGACACGTGGTAGGGATGGAAAAGGATTCTTCACAGAGC
ACTCTGGCACACCATATCG
>pGEM.bK250D10.2
CTCAGGGCGGTTTGAAAGATCGGCGCGCACCGCAGGAGCAACGGTTGGTC
CTGCGGCTGTGATGTCGGTGTTGAGGCCCCTGGACAAGCTGCCCGGCCTG
AACACGGCCACCATCTTGCTGGTGGGCACGGAGGATGCTCTTCTGCAGCA
GCTGGCGGACTCGATGCTCAAAGAGGACTGCGCCTCCGAGCTGAAGGTCC
ACTTGGCAAAGTCCCTCCCTTTGCCCTCCAGTGTGAATCGGCCCCGAATT
GACCTGATCGTGTTTGTGGTTAATCTTCACAGCAAATACAGTCTCCAGAA
CACAGAGGAGTCCCTGCGCCATGTGGATGCCAGCTTCTTCTTGGGGAAGG
TGTGTTTCCTCGCCACAGGTGCTGGGCGGGAGAGCCACTGCAGCATTCAC
CGGCACACCGTGGTGAAGCTGGCCCACACCTATCAAAGCCCCCTGCTCTA
CTGTGACCTGGAGGTGGAAGGCTTTAGGGCCACCATGGCGCAGCGCCTGG
TGCGCGTGCTGCAGATCTGTGCTGGCCACGTGCCCGGTGTCTCAGCTCTG
AACCTGCTGTCCCTGCTGAGAAGCTCTGAGGGCCCCTCCCTGGAGGACCT
GTGAGGGTGGCTGGCCCCTGGGCTGCCCCTTCTCATGGCTTCGTGCTGAC
TCCATAAACATTCTCTGTTGAGGATGTCCAGTCAGGGCTTGA
>pGEM.bK250D10.6
AAGCAAGATGGCGGTGAATCAGAGCCACACCGAGAACCGCCGCGGAGCCC
TCATCCCTAACGGTGAAAGTCTCTTGAAGCGGTCTCCGAATGTGGAGCTC
TCCTTCCCACAGCGATCAGAAGGCTCAAATGTCTTTAGTGGTAGAAAGAC
AGGAACATTGTTTCTCACTTCATACCGGGTGATTTTCATAACTTCATGCT
CCATCAGTGATCCCATGTTGTCTTTTATGATGCCATTTGATCTGATGACG
AACCTCACTGTTGAACAACCAGTATTTGCTGCAAACTTCATTAAGGGAAC
TATTCAGGCAGCTCCATATGGTGGCTGGGAAGGACAAGCTACTTTTAAAT
TAGTCTTCAGAAATGGAGATGCCATTGAATTTGCCCAGTTGATGGTGAAA
GCTGCCTCTGCTGCTGCCCGAGGATTTCCACTTAGAACCTTAAATGACTG
GTTCAGCTCTATGGGAATTTATGTAATTACTGGGGAAGGGAATATGTGCA
CTCCACAGATGCCTTGTTCAGTTATTGTCTATGGAGCCCCACCTGCAGGA
TATGGAGCCCCACCTCCCGGATACGGAGCCCCACCTGCAGGATATGGAGC
CCAACCCGTAGGAAATGAAGGCCCGCCTGTGGGATACAGAGCCTCACCTG
TGCGATATGGAGCCCCACCTCTTGGATACGGAGCCCCACCTGCAGGATAT
GGAGCCCCACCTCTAGGATATGGAGCCCCACCTCTTGGATATGGAACCCC
ACCTCTCGGATATGGAGCCCCACCTCTCGGATATGGAGCCCCACCTGCAG
GAAATGAAGGCCCGCCTGCGGGATACAGAGCCTCACCTGCTGGATCAGGA
GCCAGGCCTCAGGAATCTACAGCAGCCCAGGCTCCTGAAAACGAGGCTTC
TCTTCCCTCTGCCTCCTCTTCTCAGGTCCATTCTTAACCTTCTAAGATGT
AAACCTTGAAGACTCACCAAGCAAAGAGGTACCCTAAAATTGAAGTCAGG
ATAAGGAGGACGACTCAGCTTAGAGTCATTGATTGATCTGCATTGTGAAA
ATTAGGAAACCAGATGCTCCCATGTTC
>pGEM.bK250D10.8
ACTCTGCCCTCCACTGGACTCAGGCATGTCTATGGCTGCCTGTCCTGAGG
CTCCGGAGCCCTCATTTCTTCGTGAAGTCCCCAGCTCCCCTGCCTCCACT
CAATGGCACCGGCCCTGCAACTTTAGGCAGGTCGAAGCCAACCCAAGGAA
AGAACCTAAGAACCTCGTTTGGAGGGATGTCAGCTTGGGCCAGACCAGCC
GCACCCCGCGGGGCTCAGGCTTGGAACTGGTGAGGGTGTGTGGTGGGGGT
ATGCAGAGGGATAAGACCGTGGTAGAGGAGAGGGTTGGTGAGGAGAGAGA
GAGAGAGAGAGAGAGAGTCTGGGGGGAGCGGGCAAGCATGGGGAGATGAG
ATGTGTATATGTGAGAGAGAGTGTGGGGGCCCCAGGCAGGGCAGGAGGTG
GTGGAAACGGGGTGAACTCCGTGGGCTGTGTGAGGACTGTCCATAGTGGG
TCCCAA
>pGEM.bK268H5.1
CACATGCTGCGTGCCATAGCGGAGGAGCGCGGCCGTCTTAGCCTGCGCCG
CGAGGTCTGCGGCCTCGGGTGCTTCAAGGATGACCGCATCGTCTTCTGGA
CTTGGATGTTCTCCACCTACTTCATGGAGAAATGGGCTCCCCGGCAGGAC
GACATGCTTTTCTATGTGCGCCGGAAGCTGGCGTACTCCGGCAGCGAAAG
CGGTGCAGACGGGAGGAAGGCAGCTGAGCCTGAGGTGGAGGTGGAGGTGT
ACCGGCGGGACTCCAAGAAGCTGCCAGGCCTGGGAGACCCTGACATCGAC
TGGGAGGAGAGCGTCTGCCTGAATCTCATCCTGCAGAAGCTGGACTACAT
GGTGACCTGTGCGGTGTGCACACGTGCTGACGGCGGGGACATTCACATCC
ATAAGAAGAAATCTCAGCAAGTGTTCGCGTCCCCCAGTAAACACCCCATG
GACAGCAAGGGGGAGGAGTCCAAGATCAGCTACCCCAACATCTTCTTCAT
GATTGACAGCTTCGAGGAGGTGTTCAGCGACATGACCGTAGGGGAAGGAG
AGATGGTCTGTGTGGAGCTGGTGGCTAGTGACAAAACCAACACGTTCCAG
GGGGTCATCTTTCAGGGCTCCATCCGCTACGAGGCGCTCAAGAAGGTGTA
TGACAACCGGGTGAGCGTGGCCGCCCGCATGGCACAGAAGATGTCGTTTG
GCTTCTACAAGTACAGCAACATGGAGTTTGTGCGCATGAAGGGCCCCCAG
GGCAAGGGCCACGCCGAGATGGCGGTCAGCCGAGTGTCTACAGGTGACAC
ATCCCCCTGTGGGACTGAAGAGGACTCCAGCCCAGCTTCGCCCATGCACG
AGCGGGTGACCTCCTTCAGCACACCCCCCACCCCAGAACGGAACAACCGG
CCTGCCTTCTTCTCCCCATCCCTCAAGAGGAAGGTGCCCCGGAACCGGAT
CGCTGAGATGAAGAAGTCGCACTCGGCCAACGACAGCGAGGAGTTCTTCC
GGGAGGACGACGGTGGAGCCGATCTGCACAATGCAACCAACCTGCGGTCT
CGGTCCCTGTCGGGCACAGGACGGTCCCTGGTCGGGTCCTGGCTGAAGCT
GAACAGAGCAGATGGAAACTTCCTTCTCTATGCACACTTAACCTACGTCA
CGTTGCCGCTGCATCGGATTTTAACAGACATCCTGGAAGTTCGGCAGAAG
CCCATCCTGATGACCTAGCCGCGTGCGGAGCCTGCGCAGAGCCCCGGCCG
GGCCCAGCCCTCGGAGTGCTGCCAAGTGCCTACCTGTCCACC
>pGEM.bK268H5.4
CCGCAGAATTCACAGATGGATTCAGTGGAAAAGACAACAAATAGAAGTGA
ACAAAAATCCAGAAAGTTTTTAAAAAGCCTCATCCGGAAACAGCCCCAGG
AACTGCTCCTGGTTATCGGGACTGGCGTCAGCGCAGCAGTGGCCCCCGGA
ATCCCTGCCCTTTGCTCGTGGAGAAGCTGCATCGAGGCCGTCATCGAGGC
TGCAGAGCAGCTGGAGGTGCTGCACCCCGGAGACGTCGCCGAGTTCCGGA
GGAAAGTGACAAAGGACCGGGACCTGTTGGTTGTCGCCCATGATCTGATC
CGGAAGATGTCACCTCGCACAGGCGATGCCAAGCCCAGCTTCTTCCAGGA
CTGCCTGATGGAGGTGTTTGACGACCTGGAGCAGCACATCCGGAGTCCTC
TGGTGCTGCAGTCGATCCTCAGCCTGATGGACAGAGGCGCCATGGTCCTG
ACCACCAACTATGACAACCTGCTGGAGGCCTTTGGCCGGCGGCAGAACAA
GCCCATGGAGTCCCTGGACTTGAAGGACAAGACCAAGGTCCTTGAATGGG
CAAGAGGGCACATGAAGTACGGCGTCCTCCACATTCACGGCCTCTACACG
GACCCCTGCGGGGTGGTGCTGGACCCATCGGGGTATAAAGACGTCACTCA
AGACGCAGAAGTCATGGAAGTCCTCCAGAACTTATACCGCACCAAGTCCT
TTCTGTTTGTGGGCTGTGGGGAGACCCTTCATGATCAGATATTCCAGGCC
CTCTTTCTTTACTCCGTGCCGAATAAGGTGGATTTGGAGCACTACATGCT
TGTGCTGAAGGAGAATGAAGACCATTTCTTTAAGCATCAGGCAGATATGC
TTCTGCACGGAATCAAAGTTGTATCCTACGGGGACTGTTTTGACCACTTT
CCAGGATATGTGCAAGACCTTGCCACTCAGATCTGCAAACAGCAAAGCCC
AGATGCTGATCGCGTGGACAGCACCACATTATTGGGTAATGCATGCCAGG
ACTGTGCAAAGAGGAAGTTAGAAGAGAATGGAATTGAAGTTTCAAAAAAA
CGCACACAATCAGATACTGATGATGCTGGAGGGTCTTGAAATCTTTACAG
TAAAACCTGCAACTTGAAAA
>pGEM.bK29F11.1
GGCGGCGGAGATGGGGGCGACGGGGGCGGCGGAGCCGCTGCAATCCGTGC
TGTGGGTGAAGCAGCAGCGCTGCGCCGTGAGCCTGGAGCCCGCGCGGGCT
CTGCTGCGCTGGTGGCGGAGCCCGGGGCCCGGAGCCGGCGCCCCCGGCGC
GGATGCCTGCTCTGTGCCTGTATCTGAGATCATCGCCGTTGAGGAAACAG
ACGTTCACGGGAAACATCAAGGCAGTGGAAAATGGCAGAAAATGGAAAAG
CCTTACGCTTTTACAGTTCACTGTGTAAAGAGAGCACGACGGCACCGCTG
GAAGTGGGCGCAGGTGACTTTCTGGTGTCCAGAGGAGCAGCTGTGTCACT
TGTGGCTGCAGACCCTGCGGGAGATGCTGGAGAAGCTGACGTCCAGACCA
AAGCATTTACTGGTATTTATCAACCCGTTTGGAGGAAAAGGACAAGGCAA
GCGGATATATGAAAGAAAAGTGGCACCACTGTTCACCTTAGCCTCCATCA
CCACTGACATCATCGTTACTGAACATGCTAATCAGGCCAAGGAGACTCTG
TATGAGATTAACATAGACAAATACGACGGCATCGTCTGTGTCGGCGGAGA
TGGTATGTTCAGCGAGGTGCTGCACGGTCTGATTGGGAGGACGCAGAGGA
GCGCCGGGGTCGACCAGAACCACCCCCGGGCTGTGCTGGTCCCCAGTAGC
CTCCGGATTGGAATCATTCCCGCAGGGTCAACGGACTGCGTGTGTTACTC
CACCGTGGGCACCAGCGACGCAGAAACCTCGGCGCTGCATATCGTTGTTG
GGGACTCGCTGGCCATGGATGTGTCCTCAGTCCACCACAACAGCACACTC
CTTCGCTACTCCGTGTCCCTGCTGGGCTACGGCTTCTACGGGGACATCAT
CAAGGACAGTGAGAAGAAACGGTGGTTGGGTCTTGCCAGATACGACTTTT
CAGGTTTAAAGACCTTCCTCTCCCACCACTGCTATGAAGGGACAGTGTCC
TTCCTCCCTGCACAACACACGGTGGGATCTCCAAGGGATAGGAAGCCCTG
CCGGGCAGGATGCTTTGTTTGCAGGCAAAGCAAGCAGCAGCTGGAGGAGG
AGCAGAAGAAAGCACTGTATGGTTTGGAAGCTGCGGAGGACGTGGAGGAG
TGGCAAGTCGTCTGTGGGAAGTTTCTGGCCATCAATGCCACAAACATGTC
CTGTGCTTGTCGCCGGAGCCCCAGGGGCCTCTCCCCGGCTGCCCACTTGG
GAGACGGGTCTTCTGACCTCATCCTCATCCGGAAATGCTCCAGGTTCAAT
TTTCTGAGATTTCTCATCAGGCACACCAACCAGCAGGACCAGTTTGACTT
CACTTTTGTTGAAGTTTATCGCGTCAAGAAATTCCAGTTTACGTCGAAGC
ACATGGAGGATGAGGACAGCGACCTCAAGGAGGGGGGGAAGAAGCGCTTT
GGGCACATTTGCAGCAGCCACCCCTCCTGCTGCTGCACCGTCTCCAACAG
CTCCTGGAACTGCGACGGGGAGGTCCTGCACAGCCCTGCCATCGAGGTCA
GAGTCCACTGCCAGCTGGTTCGACTCTTTGCACGAGGAATTGAAGAGAAT
CCGAAGCCAGACTCACACAGCTGAGAAGCCGGCGTCCTGCTCACAAACTG
GGAA
>pGEM.bK747E2.1
AAGGCAACTGAAATATGCACCCAATCAATGTGAGACGAGACCCCAGCATC
CCTATCTATGGACTCCGACAGTCCATCTTATTAAATACCAGGCTTCAGGA
CTGCTATGTGGACTCGCCGGCTCTCACCAACATCTGGATGGCTAGAACAT
GTGCAAAGCAGAACATTAATGCCCCAGCACCAGCTACCACTTCCTCTTGG
GAAGTTGTAAGGAACCCATTAATTGCCAGTTCCTTCTCCCTGGTTAAGCT
TGTACTCAGGCGGCAACTGAAGAATAAGTGCTGCCCACCACCATGCAAGT
TTGGAGAAGGAAAACTCTCGAAGAGATTAAAGCACAAGGACGATTCAGTG
ATGAAAGCCACCCAGCAGGCCAGGAAAAGAAACTTCATCAGTTCCAAGAG
CAAGCAGCCAGCAGGGCATAGGAGGCCTGCAGGAGGCATCAGAGAGAGTA
AAGAAAGTTCAAAGGAGAAAAAACTAACAGTCCGCCAAGATCTTGAGGAC
AGATATGCTGAACATGTGGCTGCCACCCAAGCGCTACCCCAGGACAGTGG
GACAGCAGCCTGGAAGGGCCGAGTGTTGCTTCCTGAAACCCAAAAGAGAC
AGCAGTTGTCGGAGGACACGCTAACCATCCATGGTCTCCCCACAGAGGGT
TACCAGGCTCTGTACCACGCTGTGGTGGAGCCAATGCTGTGGAATCCTTC
AGGGACCCCCAAGAGGTACAGCCTGGAGCTGGGCAAGGCCATTAAACAAA
AGCTCTGGGAGGCTCTTTGCAGTCAGGGTGCCATCTCTGAAGGTGCTCAG
AGGGACCGGTTCCCTGGCAGGAAGCAGCCAGGTGTCCACGAGGAGCCTGT
ACTCAAGAAATGGCCCAAGTTAAAGAGCAAAAAATAGGAACAAGAACTCA
TGGGA
>pGEM.bK963H5.1
ATGGACACAGCCTAGCAGAAAGACGCAGCCTTCGTGCTTCGCTGACTGCT
GACCACTGACCCACCGCCTTGATGACAGCACCCTCGTGTGCCTTCCCAGT
TCAGTTCCGGCAGCCCTCAGTCAGCGGCCTCTCGCAGATAACCAAAAGCC
TGTATATCAGCAATGGTGTGGCCGCCAACAACAAGCTCATGCTGTCTAGC
AACCAGATCACCATGGTCATCAATGTCTCAGTGGAGGTAGTGAACACCTT
GTATGAGGATATCCAGTACATGCAGGTACCTGTGGCTGACTCCCCTAACT
CACGTCTCTGTGACTTCTTTGACCCTATTGCTGACCATATCCACAGCGTG
GAGATGAAGCAGGGCCGTACTTTGCTGCACTGTGCTGCTGGTGTGAGCCG
CTCAGCTGCCCTGTGCCTCGCCTACCTCATGAAGTACCACGCCATGTCCC
TGCTGGACGCCCACACGTGGACCAAGTCATGCCGGCCCATCATCCGACCC
AACAGCGGCTTTTGGGAGCAGCTCATCCACTATGAGTTCCAATTGTTTGG
CAAGAACACTGTGCACATGGTCAGTTCCCCAGTGGGAATGATCCCTGACA
TCTATGAGAAGGAAGTCCGTTTGATGATTCCACTGTGAGCCATCCCACGA
GCCCCTGCATTGGAGTCAGAG
>pGEM.bK984G1.1
CTGGTGCAGCATGGGCGGCCCGCGGGCTTGGGCGCTGCTCTGCCTCGGGC
TCCTGCTCCCGGGAGGCGGCGCTGCGTGGAGCATCGGGGCAGCTCCGTTC
TCCGGACGCAGGAACTGGTGCTCCTATGTGGTGACCCGCACCATCTCATG
CCATGTGCAGAATGGCACCTACCTTCAGCGAGTGCTGCAGAACTGCCCCT
GGCCCATGAGCTGTCCGGGGAGCAGCTACAGAACTGTGGTGAGACCCACA
TACAAGGTGATGTACAAGATAGTGACCGCCCGTGAGTGGAGGTGCTGCCC
TGGGCACTCAGGAGTGAGCTGCGAGGAAGTTGCAGCTTCCTCTGCCTCCT
TGGAGCCCATGTGGTCGGGCAGTACCATGCGGCGGATGGCGCTTCGGCCC
ACAGCCTTCTCAGGTTGTCTCAACTGCAGCAAAGTGTCAGAGCTGACAGA
GCGGCTGAAGGTGCTGGAGGCCAAGATGACCATGCTGACTGTCATAGAGC
AGCCAGTACCTCCAACACCAGCTACCCCTGAGGACCCTGCCCCGCTCTGG
GGTCCCCCTCCTGCCCAGGGCAGCCCCGGAGATGGAGGCCTCCAGGACCA
AGTCGGTGCTTGGGGGCTTCCCGGGCCCACCGGCCCCAAGGGAGATGCCG
GCAGTCGGGGCCCAATGGGGATGAGAGGCCCACCAGGTCCACAGGGCCCC
CCAGGGAGCCCTGGCCGGGCTGGAGCTGTGGGCACCCCTGGAGAGAGGGG
ACCTCCTGGGCCACCAGGGCCTCCTGGCCCCCCTGGGCCCCCAGCCCCTG
TTGGGCCACCCCATGCCCGGATCTCCCAGCATGGAGACCCATTGCTGTCC
AACACCTTCACTGAGACCAACAACCACTGGCCCCAGGGACCCACTGGGCC
TCCAGGCCCTCCAGGGCCCATGGGTCCCCCTGGGCCTCCTGGCCCCACAG
GTGTCCCTGGGAGTCCTGGTCACATAGGACCCCCAGGCCCCACTGGACCC
AAAGGAATCTCTGGCCACCCAGGAGAGAAGGGCGAGAGAGGACTGCGTGG
GGAGCCTGGCCCCCAAGGCTCTGCTGGGCAGCGGGGGGAACCTGGCCCTA
AGGGAGACCCTGGTGAGAAGAGCCACTGGGGGGAGGGGTTGCACCAGCTA
CGCGAGGCTTTGAAGATTTTAGCTGAGAGGGTTTTAATCTTGGAAACAAT
GATTGGGCTCTATGAACCAGAGCTGGGGTCTGGGGCGGGCCCTGCCGGCA
CAGGCACCCCCAGCCTCCTTCGGGGCAAGAGGGGCGGACATGCAACCAAC
TACCGGATCGTGGCCCCCAGGAGCCGGGACGAGAGAGGCTGAGGGTGGTG
>pGEM.cB5E3.2.V4
CACCTCCGACAAGGACAGATTCCTGGTCCTCGGCTCGTGCTGCAGTTTGT
GCAGCAGGCTGGTGTGTGTGGGCCCGGAATGCAGTTTATTCTACTCCAAG
AGATTCTGCCTCCCTTGTGTCCGGGAGAACATCAATGCTTTTCCTCAGGA
AATTCGGCAAGACTTGGAGAAAAGGAAAGCTCCATCAAAGAGGACCCCCA
GCCAGCCCGGTTCTCGGACGTGAGTGCAACTGGGGCTAGGTCATCGGGCG
GCACCCTGCACAGAGCTCCTGGGCCAGCCTGCGCCAGGGATGCTGCTGAG
CTGGGAGCCGCCATGCCTGGCCTTGTTTCTGGACCACTGGGAGCAGCACT
GCAGCCCAGGGGAGCTGGAGTCCAGCTTGGAGCAGCCACAGGCCCAGGGA
GCTGTAGCAAGAGGGTAGTCCAAAGGCAGATGCCAGACAAGACACAGCCA
GGAACCCGGCCAGGTCCCCCCACATGCCCCTCAGGGCCCAGGCCTGAGTG
AGTGCTGCTCAGATGTGACTGAGAGGGATGACCTCCTTCAGCAGGGCAGC
TCCTAAGAGGCTGCGTGCAGGTGCGTGTGGGGGGAGATGCCACACTGTGT
CGGGGCCATGGTGCACTGTAGGTGGCTGCAATGGTCT
>pGEM.cE81G9.2
ATCTGCACTTCTGGGCTTCAGCACACATCAGTGTGGTTCACGTGTTTCCT
GCTGTTATGAAAGAGATTGGAGAGGACTAAGCTTGGAATTGCCTGTCCCA
CAGCAAGAGGCTATGGAGCTGGGCCACGGAGCAGGTACAACCACTTTCAC
CAGGGCCCATCTGAATGACAAGGAGGGCCAACAGGACTTGGACCCCTGGA
AAGCGGCCTACAGTTCCTTGGACACCTCCAAGTTCAAGAACCAGGGTCTG
TCATCCCCACAGCCCCTGCCCCTGGGAGCCAGCGCTCAAGGCAGCTCCCT
AGGGCAGTGCCACTTGAAGGAGATTCCCCCTCCACCCCCGACTGCTGCCA
GCAGGGATTCTCTGGGCATGGACCCACAGTCCAGGTCCCTGAAGAATGCG
GGCTCTCGATCCTCCTCGAGAGAGAACAGGGCCACCTCGGGAGAGGGGGC
TCAGCCATGCCAGGGGACGGATGACGGTCCCAGCTTGGGGGCTCAGGACC
AGAGGAGCACGCCCACGAACCAGAAGGGCAGCATCATTCCTAACAACATT
CGCCACAAGTTTGGGAGCAATGTGGTGGACCAGCTGGTCTCCGAGGAGCA
GGCTCAAAAGGCTATTGATGAAGTCTTCGAGGGCCAGAAAAGGGCAAGCT
CATGGCCCAGCAGGACCCAGAATCCTGTGGAAATCTCCTCCGTCTTCTCA
GACTACTATGACCTCGGCTACAACATGCGGTCAAACTTGTTTCGAGGGGC
TGCTGAGGAGACAAAGAGCCTCATGAAGGCTTCTTACACACCAGAGGTCA
TTGAGAAATCAGTGAGGGACTTAGAACACTGGCATGGCAGGAAGACGGAT
GATCTGGGGCGGTGGCACCAGAAAAATGCTATGAACCTGAACTTGCAGAA
AGCACTGGAAGAGAAATATGGAGAAAACAGCAAATCCAAGAGCTCCAAGT
ACTAGTTTTGACACAGTAGAGGTGTCTT
>pGEM.cN5H6.4
CTGGTAGACGGGTCAGTGGGCAGCAACTTAAGACTGACCTCGCTTGAGCC
TTTGCCTGCGAACGAGGTATAATACCCACCTCGGGGGCTTGAGGATCAAA
TGAGGGGCTCCACCCACGGCAAAGTGTCACTAAGCGGGATGGAGGAGGAT
GCAGGAAGAGGAGTCTGGGAGGACCCGCTCTGAAAAGGATGGAACTCGAG
AGCACCATTTTCAGGGACGAAGATAAGCTGTTTATTTGGGGCAGGCTGTG
GGGAGAGCTGTGCAGCAAACAGCCACCCGGGGCCCAGGGCAGAGGCCTTC
CAGGCTGGCTCGGGCACTTCTGGGTCCCATGTCCCTGGTTTTGCATCATC
CATACCAATCACTCCATGTTGCTATGTTCCTTCACCAGAAGACTGGGGGC
TCAAAAAGGGCAGGGCAGCCCTCACTCACCAGTCTCCCCAGCCTCACCCA
GCTCAGCACAGGGCACCAGGCAGGGGCTGAGAGTGCTGGGGTAGGTGGGT
GTGGTCAAACAGCTTGGAAAGAGTTTGGCCTG
>pGEM.dJ1014D13.1
GCTGTCTCAGATGGCCAGAGGCCTCGGAAAGGCTTCCGGTTTCCCGGCAG
GCCCGAGTGGGGCTGAACTTCCGGCCTCAGGACGCAGGCGCGGGCCGCTC
ATTTCGCTCTTTCCGGCGGTGCTCGCAAGCGAGGCAGCCATGTCTTATCC
CGCTGATGATTATGAGTCTGAGGCGGCTTATGACCCCTACGCTTATCCCA
GCGACTATGATATGCACACAGGAGATCCAAAGCAGGACCTTGCTTATGAA
CGTCAGTATGAACAGCAAACCTATCAGGTGATCCCTGAGGTGATCAAAAA
CTTCATCCAGTATTTCCACAAAACTGTCTCAGATTTGATTGACCAGAAAG
TGTATGAGCTACAGGCCAGTCGTGTCTCCAGTGATGTCATTGACCAGAAG
GTGTATGAGATCCAGGACATCTATGAGAACAGCTGGACCAAGCTGACTGA
AAGATTCTTCAAGAATACACCTTGGCCCGAGGCTGAAGCCATTGCTCCAC
AGGTTGGCAATGATGCTGTCTTCCTGATTTTATACAAAGAATTATACTAC
AGGCACATATATGCCAAAGTCAGTGGGGGACCTTCCTTGGAGCAGAGGTT
TGAATCCTATTACAACTACTGCAATCTCTTCAACTACATTCTTAATGCCG
ATGGTCCTGCTCCCCTTGAACTACCCAACCAGTGGCTCTGGGATATTATC
GATGAGTTCATCTACCAGTTTCAGTCATTCAGTCAGTACCGCTGTAAGAC
TGCCAAGAAGTCAGAGGAGGAGATTGACTTTCTTCGTTCCAATCCCAAAA
TCTGGAATGTTCATAGTGTCCTCAATGTCCTTCATTCCCTGGTAGACAAA
TCCAACATCAACCGACAGTTGGAGGTATACACAAGCGGAGGTGACCCTGA
GAGTGTGGCTGGGGAGTATGGGCGGCACTCCCTCTACAAAATGCTTGGTT
ACTTCAGCCTGGTCGGGCTTCTCCGCCTGCACTCCCTGTTAGGAGATTAC
TACCAGGCCATCAAGGTGCTGGAGAACATCGAACTGAACAAGAAGAGTAT
GTATTCCCGTGTGCCAGAGTGCCAGGTCACCACATACTATTATGTTGGGT
TTGCATATTTGATGATGCGTCGTTACCAGGATGCCATCCGGGTCTTCGCC
AACATCCTCCTCTACATCCAGAGGACCAAGAGCATGTTCCAGAGGACCAC
GTACAAGTATGAGATGATTAACAAGCAGAATGAGCAGATGCATGCGCTGC
TGGCCATTGCCCTCACGATGTACCCCATGCGTATTGATGAGAGCATTCAC
CTCCAGCTGCGGGAGAAATATGGGGACAAGATGTTGCGCATGCAGAAAGG
TGACCCACAAGTCTATGAAGAACTTTTCAGTTACTCCTGCCCCAAGTTCC
TGTCGCCTGTAGTGCCCAACTATGATAATGTGCACCCCAACTACCACAAA
GAGCCCTTCCTGCAGCAGCTGAAGGTGTTTTCTGATGAAGTACAGCAGCA
GGCCCAGCTTTCAACCATCCGCAGCTTCCTGAAGCTCTACACCACCATGC
CTGTGGCCAAGCTGGCTGGCTTCCTGGACCTCACAGAGCAGGAGTTCCGG
ATCCAGCTTCTTGTCTTCAAACACAAGATGAAGAACCTCGTGTGGACCAG
CGGTATCTCAGCCCTGGATGGTGAATTTCAGTCAGCCTCAGAGGTTGACT
TCTACATTGATAAGGACATGATCCACATCGCGGACACCAAGGTCGCCAGG
CGTTATGGGGATTTCTTCATCCGTCAGATCCACAAATTTGAGGAGCTTAA
TCGAACCCTGAAGAAGATGGGACAGAGACCTTGATGATATTCACACACAT
TCAGGAACCTGTTTTGATGTATTATAGGCAGGAAGTGTTTTTGCTACCGT
GAAACCTTTACCTAGATCAGCCATCAGCCTGTC
>pGEM.dJ1014D13.2
GGGGTCATGGCTGGGCCGCGGGGCGCGCTGCTGGCCTGGTGCCGCCGCCA
GTGCGAGGGCTACCGCGGCGTGGAGATCCGCGACCTGAGCAGCTCCTTCC
GGGACGGCCTGGCCTTCTGCGCCATCCTGCACCGGCACCGGCCCGACCTG
CTAGATTTTGATTCGCTTTCCAAGGACAATGTCTTCGAGAATAACCGTTT
GGCCTTTGAAGTGGCTGAGAAGGAGCTGGGGATCCCCGCTCTCCTGGACC
CCAATGACATGGTCTCCATGAGCGTCCCTGACTGCCTCAGCATCATGACC
TATGTGTCCCAGTATTACAACCACTTCTGCAGTCCTGGCCAAGCTGGTGT
CTCGCCACCCAGAAAGGGCCTTGCACCCTGTTCCCCGCCGTCTGTAGCAC
CCACTCCAGTGGAACCAGAAGATGTGGCTCAGGGCGAGGAGCTCTCCTCA
GGCAGCCTGTCAGAGCAGGGCACCGGCCAGACCCCCAGCAGCACGTGCGC
AGCCTGCCAGCAGCATGTGCACTTGGTGCAGCGCTACCTGGCTGACGGCA
GGCTGTACCATCGCCACTGCTTCCGGTGTCGGCGGTGCTCCAGCACCCTG
CTCCCTGGGGCTTATGAGAATGGGCCTGAGGAGGGCACCTTTGTGTGTGC
AGAACACTGTGCCAGGCTGGGCCCGGGGACACGGTCGGGGACCAGGCCTG
GGCCCTTCTCACAGCCAAAGCAGCAGCACCAGCAGCAACTCGCAGAAGAT
GCCAAGGATGTTCCAGGAGGCGGCCCCAGCTCCAGTGCTCCTGCAGGGGC
TGAGGCCGATGGACCCAAGGCCAGCCCTGAGGCCCGGCCGCAGATCCCTA
CCAAGCCCCGGGTTCCTGGCAAACTACAGGAGCTGGCCAGCCCCCCTGCG
GGCCGCCCCACCCCTGCCCCCAGGAAGGCCTCTGAGAGCACCACCCCAGC
ACCCCCCACGCCCCGGCCCCGCTCCAGTCTGCAGCAGGAGAACCTGGTGG
AGCAGGCTGGCAGCAGCAGCCTGGTGAACGGGAGACTGCACGAACTGCCT
GTCCCCAAGCCGAGGGGGACACCGAAGCCGTCCGAGGGGACACCAGCCCC
CAGGAAGGACCCCCCATGGATCACGCTGGTGCAGGCAGAACCAAAGAAGA
AGCCAGCCCCACTTCCCCCAAGCAGCAGCCCGGGGCCACCAAGCCAGGAC
AGCAGGCAGGTGGAGAATGGAGGCACCGAGGAGGTGGCCCAGCCGAGCCC
AACGGCCAGCCTGGAGTCCAAACCCTATAACCCCTTTGAGGAGGAGGAGG
AGGACAAGGAGGAAGAGGCTCCAGCTGCACCCAGCCTGGCCACCAGCCCT
GCCCTGGGCCACCCGGAGTCCACACCCAAGTCCCTGCACCCCTGGTACGG
CATCACCCCTACCAGCAGCCCCAAGACAAAGAAGCGCCCTGCCCCGCGCG
CACCCAGCGCGTCCCCACTGGCTCTCCACGCCTCCCGCCTCTCGCACTCG
GAGCCGCCCTCGGCCACACCATCGCCAGCGCTCAGCGTGGAGAGCCTGTC
GTCTGAGAGCGCCAGCCAGACTGCAGGTGCAGAGCTTCTGGAGCCGCCAG
CTGTGCCCAAGAGCTCCTCAGAGCCTGCTGTCCATGCCCCTGGTACCCCT
GGAAACCCTGTCAGCCTCTCTACCAACTCCTCCCTGGCCTCCTCTGGGGA
ACTAGTGGAGCCTAGAGTGGAACAAATGCCTCAAGCCAGCCCTGGCCTTG
CCCCCAGGACCAGGGGCAGCTCAGGTCCCCAGCCAGCCAAGCCCTGCAGT
GGCGCCACCCCAACGCCTCTCTTGTTGGTTGGAGACAGGAGCCCGGTGCC
TTCCCCTGGAAGCTCGTCCCCACAGCTGCAGGTAAAGTCCTCCTGCAAGG
AGAATCCTTTTAACCGGAAGCCATCACCTGCAGCGTCCCCAGCCACAAAG
AAGGCCACCAAGGGATCCAAGCCAGTGAGGCCACCTGCCCCTGGACACGG
CTTTCCACTCATCAAACGCAAGGTCCAGGCTGACCAGTACATCCCTGAGG
AGGACATCCATGGAGAGATGGATACCATTGAGCGCCGGCTGGATGCCCTG
GAGCACCGTGGGGTGCTGCTGGAGGAGAAGCTGCGTGGCGGCCTGAATGA
GGGCCGTGAGGATGACATGCTGGTGGACTGGTTCAAGCTCATCCACGAGA
AGCACCTACTGGTGCGGCGAGAGTCCGAGCTCATCTATGTCTTCAAGCAG
CAGAACCTGGAGCAGCGCCAGGCTGATGTCGAGTATGAGCTCCGGTGCCT
CCTCAATAAGCCAGAAAAGGACTGGACGGAGGAGGACCGGGCCCGGGAGA
AGGTGCTGATGCAGGAGCTTGTGACCCTCATTGAGCAGCGCAACGCTATC
ATCAACTGCCTGGATGAGGACCGGCAGAGAGAGGAAGAGGAAGACAAGAT
GTTGGAAGCCATGATCAAGAAGAAAGAGTTCCAGAGGGAGGCTGAACCTG
AGGGCAAGAAGAAGGGGAAGTTCAAGACCATGAAGATGTTGAAACTGCTA
GGAAACAAACGTGATGCCAAGAGCAAGTCCCCCAGAGACAAGAGCTAACA
GCACGAGAAGCCAGTT
>pGEM.dJ102D24.2
GCTGCTGAAATGAGGCAAAATGACAAAATCATGTGCATATTGGAAAACCG
GAAAAAGAGGGATAGGAAAAATCTCTGTAGGGCTATCAATGACTTCCAAC
AGAGCTTTCAGAAGCCAGAAACTCGCCGTGAATTTGATCTGTCCGACCCC
CTAGCCCTTAAGAAAGATCTTCCAGCCCGGCAGTCAGATAATGATGTTCG
GAATACGATATCAGGAATGCAGAAATTCATGGGAGAGGATTTAAACTTCC
ATGAGAGGAAGAAATTCCAAGAGGAACAAAACAGAGAATGGTCTTTGCAG
CAGCAAAGGGAATGGAAGAACGCCCGTGCTGAACAAAAATGCGCAGAGGC
CCTCTACACAGAGACAAGGCTGCAGTTTGACGAGACAGCCAAGCACCTCC
AGAAGCTGGAAAGCACCACCAGAAAGGCAGTTTGTGCATCTGTGAAAGAC
TTCAACAAGAGCCAGGCCATCGAGTCAGTGGAAAGGAAAAAGCAAGAGAA
AAAGCAAGAACAAGAGGACAACTTAGCCGAGATCACCAACCTCCTGCGTG
GGGACCTGCTCTCCGAGAACCCGCAGCAGGCAGCCAGCTCCTTGGGGCCC
CACCGCGTGGTCCCTGACCGCTGGAAGGGCATGACCCAGGAGCAGCTGGA
GCAGATCCGCCTAGTCCAGAAGCAGCAAATCCAGGAGAAGCTGAGGCTCC
AGGAAGAAAAGCGCCAGCGAGACCTGGACTGGGACCGGCGGAGGATTCAG
GGGGCTCGCGCCACCCTGCTGTTTGAGCGGCAGCAGTGGCGGCAGCAGCG
CGACCTGCGCAGAGCTCTGGACAGCAGCAACCTCAGCCTGGCCAAGGAGC
AGCATTTGCAGAAAAAATATATGAATGAAGTCTATACAAATCAACCCACG
GGAGACTATTTCACACAATTTAATACAGGAAGTCGATAATGAGGAACACA
CCCTTGTTCCCGTCATTCACGTA
>pGEM.dJ1033E15.2
TCTCAGCGTGTGGCTGACCTCTGGCCAGCATGGTGCAGCCGCAGACGTCC
AAAGCTGAAAGCCCAGCCTTGGCAGCGTCTCCGAATGCCCAGATGGATGA
CGTTATTGACACCCTGACCTCCCTGCGCCTCACCAACTCGGCGCTGAGGC
GGGAGGCTTCCACCCTGCGGGCGGAGAAGGCCAATCTCACCAACATGCTG
GAGAGCGTGATGGCAGAGCTGACCTTGTTACGCACCAGGGCGCGGATCCC
GGGGGCTCTGCAGATCACCCCGCCCATCTCCTCAATTACTTCAAACGGGA
CTCGACCCATGACCACACCTCCAACCTCTCTGCCCGAGCCCTTTTCCGGG
GACCCAGGCCGGTTGGCGGGGTTCCTGATGCAGATGGACAGATTCATGAT
CTTCCAGGCCTCCCGCTTCCCGGGTGAGGCCGAGCGTGTGGCCTTCCTTG
TGTCTCGACTGACTGGGGAGGCGGAGAAGTGGGCTATCCCCCACATGCAA
CCTGACAGCCCCTTGCGCAACAACTATCAGGGGTTCCTGGCAGAGTTGCG
GAGAACCTACAAGTCTCCGCTCCGGCATGCGCGGCGCGCCCAAATCAGGA
AGACTTCTGCCTCTAATAGGGCTGTGCGAGAGAGGCAGATGCTCTGCCGC
CAGCTGGCCTCTGCGGGCACGGGGCCTTGCCCAGTGCATCCAGCTTCCAA
CGGGACTAGTCCAGCGCCAGCCCTGCCTGCCCGAGCACGGAATCTTTAAG
AATCCGCCAGCACTTGGTAGCGTCTGCA
>pGEM.dJ1039K5.6
ATGCGGCTGTAAAGCAGTGGTCACCGCCTCCGGGAGCCCACTTCTATGTG
GAGAGGGGAGCACCCAGAGAGGGTCTTAGGAGTCCTCCCATGGCTTCACA
GAAGCAGATGGAGGTAGTGACCAAAGGAACTGGGTTCCGGCGCCGCCCCA
AGACCATCACTTACACCCCGGGGACCTGCGAGCTGCTCAGAGTGATGATG
AAGGAATCCAAACTGACGAACATCCAGCAGCGCCACATCATGGACATCAT
GAAAAGAGGAGATGCTTTGCCCCTACAGTGCAGCCCAACATCCAGCCAGA
GAGTCTTACCTTCCAAGCAAATAGCCTCGCCCATCTACCTGCCTCCCATC
CTCGCAGCCCGTCCCCACCTCCGGCCTGCCAACATGTGTCAAGCCAATGG
GGCCTACAGCCGGGAGCAGTTCAAGCCTCAAGCCACCAGGGATTTGGAGA
AGGAGAAACAAAGACTCCAAAATATCTTTGCCACAGGGAAGGACATGGAG
GAACGGAAAAGAAAGGCCCCTCCTGCACGACAGAAGGCTCCAGCCCCTGA
GCTAGACCGATTTGAAGAGCTGGTGAAGGAAATCCAGGAGAGGAAAGAAT
TCCTGGCTGACATGGAGGCCCTGGGACAGGGCAAACAGTACCGAGGAATC
ATCCTTGCTGAAATCTCCCAGAAACTCCGGGAAATGGAAGACATTGACCA
CAGAAGGAGTGAGGAACTTAGGAAGGGTCTTGCCACCACTTAATCTGTCT
CCAGAGACGGGCAGGGTAGCCCAAGCTCGACCACTGGAGTCCACTCCTCT
GCCAGGCAGGGCCATCCTCAGGCCAGCCCATCCTACCAGCCTTCTGCCAC
GTCAGGTGGTGGCATAGCACTGCCCTGCAGTACCCCAAGGCATACTCAGC
AGCCTAGCCC
>pGEM.dJ1042K10.2
TTGGAGCTGCAGAAGACTTGCCAGCCCACCAGCACAATGTCAGGAAGCCA
TACACCTGCCTGTGGCCCTTTCTCAGCCCTGACTCCGAGCATATGGCCCC
AGGAGATCTTGGCCAAGTACACGCAGAAGGAAGAGTCAGCAGAGCAACCA
GAGTTCTACTACGATGAGTTTGGTTTCCGTGTGTACAAGGAAGAAGGTGA
TGAGCCTGGCTCCAGTCTGCTGGCGAACTCCCCTCTGATGGAGGATGCTC
CACAGAGGCTGCGGTGGCAGGCCCACCTGGAGTTCACCCATAACCACGAT
GTGGGGGATCTCACCTGGGACAAGATTGCCGTCTCCCTACCCCGCTCTGA
GAAGCTCCGCTCCCTGGTGCTGGCCGGCATCCCACATGGCATGAGGCCAC
AGCTGTGGATGCGGCTCTCTGGGGCCCTGCAGAAGAAGAGGAACTCTGAG
CTGTCCTACCGCGAGATTGTGAAGAACAGCTCCAACGATGAGACCATCGC
TGCCAAGCAGATCGAGAAGGACCTGCTCCGCACCATGCCCAGCAACGCCT
GCTTCGCCAGCATGGGTAGCATCGGGGTGCCCCGCCTGCGCAGGGTGCTC
CGGGCCCTGGCCTGGCTCTACCCAGAGATCGGCTACTGCCAGGGCACCGG
CATGGTGGCCGCCTGCCTCCTGCTGTTCCTGGAGGAGGAGGACGCCTTCT
GGATGATGTCTGCCATCATCGAGGACCTGCTCCCCGCCTCCTACTTCAGC
ACCACCCTGCTGGGTGTCCAGACTGACCAGCGGGTCCTGCGCCACCTCAT
TGTCCAGTACCTGCCTCGCCTGGACAAGCTGCTCCAGGAGCATGACATTG
AGCTGTCCCTGATCACACTGCACTGGTTCCTCACGGCCTTCGCCAGCGTG
GTGGACATCAAGCTGCTCCTGCGCATCTGGGACCTGTTTTTCTACGAGGG
CTCCCGGGTGCTGTTCCAGCTCACGCTGGGCATGCTGCACCTCAAGGAGG
AAGAGCTGATCCAGTCAGAGAACTCGGCCTCCATCTTCAACACGCTATCG
GATATCCCGTCGCAGATGGAGGACGCGGAGCTGCTTCTGGGGGTGGCCAT
GCGGCTGGCCGGCTCCCTCACCGATGTGGCCGTGGAGACTCAGCGCCGCA
AGCACCTGGCCTATCTCATTGCAGACCAGGGCCAGCTCCTGGGGGCCGGC
ACCCTCACCAACCTCTCTCAGGTTGTTCGCCGCAGGACCCAGCGGAGGAA
GTCCACCATCACTGCTCTGCTCTTCGGGGAGGATGACCTGGAGGCACTCA
AGGCCAAGAACATCAAGCAGACGGAACTGGTGGCTGACCTCCGGGAAGCC
ATCCTGCGCGTGGCACGCCACTTCCAGTGCACAGACCCCAAAAACTGCAG
CGTGGAGCTGACTCCAGACTATAGCATGGAGAGCCACCAGCGGGACCACG
AGAACTACGTGGCGTGCTCACGCAGCCACCGGCGCCGAGCCAAGGCCCTG
CTGGACTTTGAGCGGCACGACGACGACGAGCTGGGCTTCCGCAAGAACGA
CATCATCACAATCGTGTCTCAGAAGGACGAGCACTGCTGGGTGGGGGAGC
TCAACGGCCTGCGAGGCTGGTTTCCAGCCAAGTTCGTGGAAGTCCTGGAT
GAGCGCAGCAAAGAGTACTCCATCGCGGGGGATGACTCGGTGACGGAGGG
GGTCACAGACCTCGTGCGAGGGACCCTCTGCCCGGCCCTTAAGGCCCTGT
TCGAACATGGACTGAAGAAGCCATCCCTGCTTGGGGGCGCCTGCCACCCC
TGGCTGTTTATCGAGGAGGCTGCAGGCCGGGAGGTCGAGAGAGACTTTGC
CTCCGTGTATTCCCGTCTGGTGCTCTGTAAGACCTTCAGGTTGGATGAAG
ATGGCAAAGTCCTGACCCCGGAGGAGCTGCTCTACCGGGCTGTGCAGTCT
GTGAACGTGACCCACGATGCAGTGCATGCACAAATGGATGTGAAGCTCCG
CTCACTGATCTGCGTGGGGCTCAATGAGCAGGTGCTGCACCTGTGGCTGG
AGGTGCTCTGCTCCAGCCTGCCCACCGTGGAGAAGTGGTACCAGCCCTGG
TCCTTCCTGCGCAGCCCGGGCTGGGTCCAGATCAAGTGTGAGCTCCGAGT
CCTCTGCTGCTTTGCCTTCAGCCTCTCCCAGGACTGGGAGCTCCCTGCGA
AGAGAGAGGCGCAGCAGCCCCTGAAGGAGGGCGTCCGGGACATGCTGGTG
AAGCACCACCTCTTCAGCTGGGATGTGGACGGGTGACCCCCTCCTCCCCA
GCCCAACCTCGGGCCTGCGTCTGAGGTGGCCCAGGACCCCAAGCTGCAGA
GCCCAGGGAAGAGCAGCTCCAGAGCCCTGGCCGGGGCCGCGGGATATCAA
TATCAGGCTGCCCCACTCCACGTTCCCCAGCACATCCCAGGTGGTGGGAG
CAGAGGGTACCCTGCCCCACCAGGGTCCTTAGGGATGCTCTAGGCCAA
>pGEM.dJ1057D18.1
ACCCTCTTTCTCTTCCCGACGCGTGAGTTAGGCCGTAATGCCTTGGCTGC
TCTCAGCCCCCAAGCTGGTTCCCGCTGTAGCAAACGTCCGCGGCCTCTCA
GGATGTATGTTGTGTTCACAGCGAAGGTACTCCCTTCAGCCTGTCCCAGA
AAGGAGGATTCCAAACCGATACTTAGGCCAGCCCAGCCCCTTTACACACC
CACACCTCCTCAGACCAGGGGAGGTAACTCCAGGACTATCTCAGGTGGAA
TATGCACTTCGCAGACACAAACTAATGTCTCTGATCCAGAAGGAAGCTCA
AGGGCAGAGTGGGACAGACCAGACAGTGGTTGTGCTCTCCAACCCTACAT
ACTACATGAGCAACGATATTCCCTATACTTTCCACCAAGACAACAATTTC
CTGTACCTATGTGGATTCCAAGAGCCTGATAGCATTCTTGTCCTTCAGAG
CCTCCCTGGCAAACAATTACCATCACACAAAGCCATACTTTTTGTGCCTC
GGCGAGATCCCAGTCGAGAACTTTGGGATGGTCCGCGATCTGGCACTGAT
GGAGCAATAGCTCTAACTGGAGTAGACGAAGCCTATACGCTAGAAGAATT
TCAACATCTTCTACCAAAAATGAAAGCTGAGACGAACATGGTTTGGTATG
ACTGGATGAGGCCCTCACATGCACAGCTTCACTCTGACTATATGCAGCCC
CTGACTGAGGCCAAAGCCAAGAGCAAGAACAAGGTTCGGGGTGTTCAGCA
GCTGATACAGCGCCTCCGGCTGATCAAGTCTCCTGCAGAAATTGAACGAA
TGCAGATTGCTGGGAAGCTGACATCACAGGCTTTCATAGAAACCATGTTC
ACCAGTAAAGCCCCTGTGGAAGAAGCCTTTCTTTATGCTAAGTTTGAATT
TGAATGCCGGGCTCGTGGCGCAGACATTTTAGCCTATCCACCTGTGGTGG
CTGGTGGTAATCGGTCAAACACTTTGCACTATGTGAAAAATAATCAACTC
ATCAAGGATGGGGAAATGGTGCTTCTGGATGGAGGTTGTGAGTCTTCCTG
CTATGTGAGTGACATCACACGTACGTGGCCAGTCAATGGCAGGTTCACCG
CACCTCAGGCAGAACTCTATGAAGCCGTTCTAGAGATCCAAAGAGATTGT
TTGGCCCTCTGCTTCCCTGGGACAAGCTTGGAGAACATCTACAGCATGAT
GCTGACCCTGATAGGACAGAAGCTTAAAGACTTGGGGATCATGAAGAACA
TTAAGGAAAATAATGCCTTCAAGGCTGCTCGAAAATACTGTCCTCATCAT
GTTGGCCACTACCTCGGGATGGATGTCCATGACACTCCAGACATGCCCCG
TTCCCTCCCTCTGCAGCCTGGGATGGTAATCACAATTGAGCCCGGCATTT
ATATTCCAGAGGATGACAAAGATGCCCCAGAGAAGTTTCGGGGTCTTGGT
GTACGAATTGAGGATGATGTAGTGGTGACTCAGGACTCACCTCTCATCCT
TTCTGCAGACTGTCCCAAAGAGATGAATGACATTGAACAGATATGCAGCC
AGGCTTCTTGACCTTCACTGCGGCCCACATGCACCTCAGGTTCAAAATGG
GTGTCTTCTGGCAG
>pGEM.dJ1104E15.4
CCAGGTCGGAAGTAGTGTGAGGCTCGTGGGCGGAGCCAAGCGCCGCCATG
TCCGCCGCCCTGCTGCGGCGGGGCCTGGAGCTGCTGGCGGCGTCCGAGGC
CCCCCGGGACCCTCCAGGTCAGGCCAAGCCGAGAGGGGCTCCGGTGAAAC
GGCCCCGGAAGACGAAGGCAATTCAGGCCCAGAAACTGCGGAACTCGGCC
AAGGGAAAGGTGCCCAAGTCGGCACTGGACGAGTACCGGAAGCGAGAGTG
TCGAGACCACCTCAGAGTAAACCTGAAGTTTCTGACCAGGACGAGAAGCA
CCGTGGCTGAGTCTGTGAGCCAGCAGATTTTGCGCCAGAACCGGGGCCGC
AAGGCCTGTGACCGGCCTGTGGCCAAGACCAAGAAGAAGAAGGCTGAGGG
CACCGTGTTCACCGAGGAAGACTTCCAGAAGTTCCAGCAGGAATACTTCG
GCAGCTAGGCTCCCTGGAGGGCACGGTGAAGAGGCCTTCAAGCCCTGCAG
CCTCCGACTCCTGCTGGCTCCAGGAACCGGCCGTGCCGCGCGGCCAGCAG
ATGGCGATGCAGGACCAGCCTGGCTCGAGGAAGCCGCGGAGCTGAGCCGA
GTGGAGGCTGGAATGGAGCTGGTGGGCCGGAAGTCCTGGGGAGGATTTAC
ACACAGACCGGAGCTGGCTTCCGCAGGCCTGGGCAGAGCATCTGCACCTG
CCGGAAAGGAACGTATCTGTTTTGTTTGCTTTTGCCCAGGTGGGGCCTCT
GGGCTGTTTGCTGTGGAGCAAGGCTAATTCCTGAGCCCTTGGGGACGACA
GCTCCAGGAGTAGGAAGAAGGGTGGGCTTCCAAGTTACAA
>pGEM.dJ1119A7.3
TGACCCAGATTGCAGTGAGAGTTCCCGCAGGCCCCGCCTCTTTCTGGGCC
TCGTGTCTCCCAGCCGCCGGGCCGGGTGCGAGGCCTTACCCCTCTGATCT
GCTGCAGGATGGGCCTCTCCGCTGCGGCCCCGTTGTGGGGTCCCCCGGGG
CTGCTCCTGGCCATCGCCCTGCACCCAGCGCTGTCGGTGCCCCCGCGCCG
GGACTACTGCGTGCTGGGCGCTGGGCCCGCGGGCCTGCAGATGGCCTACT
TCCTGCAGCGCGCTGGACGCGACTACGCAGTGTTCGAGCGGGCCCCGCGG
CCCGGCAGCTTCTTCACACGCTACCCGCGGCACCGCAAGCTCATCAGCAT
CAACAAGCGGTACACGGGCAAGGCTAACGCCGAGTTCAACCTCCGCCACG
ACTGGAACTCTCTGCTCAGCCACGACCCCCGGCTGCTCTTCAGACACTAC
TCGCGTGCCTACTTCCCCGACGCCCGCGACATGGTGCGCTACCTGGGTGA
CTTCGCGGACACGCTGGGGCTCCGTGTCCAGTACAACACCACCATCGCCC
ACGTCACTCTGGACAAGGACCGACAGGCCTGGAATGGCCACTACTTCATC
CTAACTGACCAGAAGGGCCAGGTGCATCAGTGCAGCGTCCTCCTTGTAGC
CACTGGTTTATCAGTCCCCAACCAGGTTGACTTCCCTGGCTCCGAATATG
CAGAGGGTTACGAGTCCGTGTCCGTGGACCCTGAGGACTTTGTAGGCCAG
AATGTGCTGATCCTGGGTCGTGGGAACTCGGCCTTTGAGACAGCAGAGAA
CATCTTGGGTGTCACAAACTTTATCCATATGCTCAGCCGCTCCCGGGTCC
GTCTGTCCTGGGCCACCCACTACGTTGGAGACCTCAGAGCCATCAACAAT
GGCCTGCTGGATACCTACCAGCTCAAGTCCCTGGACGGGCTGCTCGAGTC
TGACCTGACGGATCTGGCCATCCTGAAGGACAGCAAAGGCAAGTTCCATG
TCACCCCGAAATTCTTCCTGGAAGAAGCCAGCACCAACCAGAGTGCCGAC
TCCATCACCCTCCCCCAGGACGACAATGACAACTTTGCCATGCGCGTGCC
CTATGACCGGGTAATCCGCTGCCTGGGCTGGAACTTTGACTTCTCCATTT
TCAATAAGTCCCTCAGACTTAACTCGGGAAATGCATTCGGCAAGAAGTAC
CCGCTGATTCGAGCTAGCTACGAATCCAAAGGAAGCCGGGGTCTGTTTAT
CCTGGGTACTGCCAGCCACTCGGTGGACTACCGGAAATCTGCTGGGGGCT
TCATCCACGGATTCCGATACACAGTGCGTGCTGTTCACCGGCTCCTGGAG
CACCGCCACCACAGCGTCACCTGGCCCGCCACTGAGCTCCCCATCACACA
GCTGACCAGCTCCATCGTGCGGCGCGTGAATGAGGCTTCTGGGCTCTACC
AGATGTTCGGTGTGCTGGCCGATGTCATCCTGTTGAAGGAGAATTCCACG
GCCTTTGAGTACCTGGAGGAGTTCCCCATACAGATGCTGGCCCAGCTGGA
GACACTCACAGGGAGGAAGGCAAAGCACGGGCTCTTCGTCATCAACATGG
AATATGGCAGAAATTTCTCTGGCCCCGACAAGGACGTCTTCTTTGATGAC
CGGTCTGTGGGGCACACAGAAGATGCCTGGCAGTCTAACTTTCTTCATCC
TGTCATCTACTACTATAGATACCTCCCCACCGAACAGGAGGTGAGGTTCC
GCCCTGCACACTGGCCCCTGCCTCGGCCCACGGCCATCCATCACATCGTG
GAAGACTTCTTAACAGACTGGACTGCCCCGATCGGGCACATCCTACCTCT
GAGGCGCTTCCTGGAGAACTGTTTGGACACCGATTTGCGAAGCTTCTATG
CAGAGTCCTGCTTCCTGTTCGCCCTCACGCGCCAGAAGTTGCCACCCTTT
TGCCAGCAGGGGTACCTGAGGATGCAGGGACTCGTGAGTACCGAGAGCCT
TTGGCAGCACAGAGTGGAGAGCAGGCTCCTGCGGGACTATGCCCCCACAG
GCAGGCGCCTGGAGGACAGCAGCCAGCAGCTTGGCGACCAAGAGCCACTA
GGTTCCCCCCTGGCTCCAGGGCCTCTGGCTCAGTCCGTCGATAGCAACAA
AGAGGAGCTCTGACTGTCCCTTCCTAAGCTGTGG
>pGEM.dJ1163J1.4.V3
CGAAGTTGGGCGACTGGCGGATGCAGGCCTTGCGGCACGTCGTGTGCGCC
CTGTCCGGCGGCGTGGACAGCGCCGTGGCCGCGCTGCTGCTGAGGCGGAG
AGGTTACCAGGTGACAGGGGTGTTTATGAAGAACTGGGACTCACTGGATG
AACATGGGGTCTGTACTGCCGACAAAGACTGTGAAGATGCTTACAGAGTT
TGCCAGATCTTAGACATCCCTTTCCATCAAGTGTCCTACGTAAAGGAGTA
TTGGAATGATGTGTTCAGTGACTTTTTGAATGAGTATGAAAAAGGAAGGA
CTCCCAATCCTGACATAGTTTGCAACAAGCACATCAAATTTAGTTGCTTT
TTTCATTATGCTGTGGATAATCTTGGGGCAGATGCCATTGCCACAGGTCA
CTATGCAAGAACTTCCCTGGAAGATGAAGAAGTCTTTGAGCAGAAGCACG
TTAAGAAGCCCGAAGGGCTTTTCAGAAATCGGTTTGAAGTTAGAAATGCG
GTAAAACTCCTCCAGGCAGCTGACAGCTTTAAAGACCAGACCTTCTTTCT
CAGCCAGGTTTCCCAGGATGCCCTGAGGAGAACCATCTTCCCTCTGGGGG
GATTAACGAAAGAGTTTGTAAAGAAAATCGCTGCTGAGAATAGACTTCAT
CATGTGCTTCAGAAGAAAGAGAGCATGGGCATGTGTTTCATCGGGAAGAG
GAATTTTGAACATTTCCTTCTTCAGTATCTGCAGCCTCGACCTGGTCACT
TTATTTCCATAGAAGACAATAAGGTTCTGGGAACACATAAAGGTTGGTTC
CTGTATACCTTGGGCCAGAGAGCAAACATAGGTGGCCTGAGAGAGCCCTG
GTACGTGGTGGAGAAGGACAGCGTCAAGGGTGACGTGTTTGTGGCCCCCC
GGACAGACCACCCAGCCCTGTACAGGGACCTGCTGAGGACCAGCCGCGTG
CACTGGATTGCGGAGGAGCCTCCCGCAGCACTGGTCCGGGACAAGATGAT
GGAGTGCCACTTCCGATTCCGCCACCAGATGGCACTAGTTTGCTGTGTTC
TACAAGGGGGACGAGTGCCTGGGCAGCGGGAAGATCCTGCGGCTGGGGCC
GTCTGCCTACACGCTCCAGAAGGGCCAGCGCAGAGCTGGGATGGCCACTG
AGAGCCCCAGTGACAGCCCAGAAGATGGTCCAGGCCTGAGTCCCTTGCTC
TGACAGAGATGGATCTGCTAGAAGGAACCTGGAGAGCAGGACCCATGGCT
GGGCGGCTGGTGAGCAGTCCAGGTGCCCAAGGGCCAGCTTGCTGCTGCCC
AAAGCAGAGGAAGCCGGGCTGGCTGAGGGTCCGAAAAGCCTGCAGGGGCC
CGGCGAGCCCCAGGAAGAGCCTCAGCTCCAG
>pGEM.dJ1170K4.2
GGACAAACAGAGGCTCCTGAGGCCTGTGTGCAGGCCCGGCACCTATCTGC
CACTCCCAAAGGATGCCCGTGGCCGAGGCCCCCCAGGTGGCTGGCGGGCA
GGGGGACGGAGGTGATGGCGAGGAAGCGGAGCCAGAGGGGATGTTCAAGG
CCTGTGAGGACTCCAAGAGAAAAGCCCGGGGCTACCTCCGCCTGGTGCCC
CTGTTTGTGCTGCTGGCCCTGCTCGTGCTGGCTTCGGCGGGGGTGCTACT
CTGGTATTTCCTAGGGTACAAGGCGGAGGTGATGGTCAGCCAGGTGTACT
CAGGCAGTCTGCGTGTACTCAATCGCCACTTCTCCCAGGATCTTACCCGC
CGGGAATCTAGTGCCTTCCGCAGTGAAACCGCCAAAGCCCAGAAGATGCT
CAAGGAGCTCATCACCAGCACCCGCCTGGGAACTTACTACAACTCCAGCT
CCGTCTATTCCTTTGGGGAGGGACCCCTCACCTGCTTCTTCTGGTTCATT
CTCCAAATCCCCGAGCACCGCCGGCTGATGCTGAGCCCCGAGGTGGTGCA
GGCACTGCTGGTGGAGGAGCTGCTGTCCACAGTCAACAGCTCGGCTGCCG
TCCCCTACAGGGCCGAGTACGAAGTGGACCCCGAGGGCCTAGTGATCCTG
GAAGCCAGTGTGAAAGACATAGCTGCATTGAATTCCACGCTGGGTTGTTA
CCGCTACAGCTACGTGGGCCAGGGCCAGGTCCTCCGGCTGAAGGGGCCTG
ACCACCTGGCCTCCAGCTGCCTGTGGCACCTGCAGGGCCCCAAGGACCTC
ATGCTCAAACTCCGGCTGGAGTGGACGCTGGCAGAGTGCCGGGACCGACT
GGCCATGTATGACGTGGCCGGGCCCCTGGAGAAGAGGCTCATCACCTCGG
TGTACGGCTGCAGCCGCCAGGAGCCCGTGGTGGAGGTTCTGGCGTCGGGG
GCCATCATGGCGGTCGTCTGGAAGAAGGGCCTGCACAGCTACTACGACCC
CTTCGTGCTCTCCGTGCAGCCGGTGGTCTTCCAGGCCTGTGAAGTGAACC
TGACGCTGGACAACAGGCTCGACTCCCAGGGCGTCCTCAGCACCCCGTAC
TTCCCCAGCTACTACTCGCCCCAAACCCACTGCTCCTGGCACCTCACGGT
GCCCTCTCTGGACTACGGCTTGGCCCTCTGGTTTGATGCCTATGCACTGA
GGAGGCAGAAGTATGATTTGCCGTGCACCCAGGGCCAGTGGACGATCCAG
AACAGGAGGCTGTGTGGCTTGCGCATCCTGCAGCCCTACGCCGAGAGGAT
CCCCGTGGTGGCCACGGCCGGGATCACCATCAACTTCACCTCCCAGATCT
CCCTCACCGGGCCCGGTGTGCGGGTGCACTATGGCTTGTACAACCAGTCG
GACCCCTGCCCTGGAGAGTTCCTCTGTTCTGTGAATGGACTCTGTGTCCC
TGCCTGTGATGGGGTCAAGGACTGCCCCAACGGCCTGGATGAGAGAAACT
GCGTTTGCAGAGCCACATTCCAGTGCAAAGAGGACAGCACATGCATCTCA
CTGCCCAAGGTCTGTGATGGGCAGCCTGATTGTCTCAACGGCAGCGACGA
AGAGCAGTGCCAGGAAGGGGTGCCATGTGGGACATTCACCTTCCAGTGTG
AGGACCGGAGCTGCGTGAAGAAGCCCAACCCGCAGTGTGATGGGCGGCCC
GACTGCAGGGACGGCTCGGATGAGGAGCACTGTGACTGTGGCCTCCAGGG
CCCCTCCAGCCGCATTGTTGGTGGAGCTGTGTCCTCCGAGGGTGAGTGGC
CATGGCAGGCCAGCCTCCAGGTTCGGGGTCGACACATCTGTGGGGGGGCC
CTCATCGCTGACCGCTGGGTGATAACAGCTGCCCACTGCTTCCAGGAGGA
CAGCATGGCCTCCACGGTGCTGTGGACCGTGTTCCTGGGCAAGGTGTGGC
AGAACTCGCGCTGGCCTGGAGAGGTGTCCTTCAAGGTGAGCCGCCTGCTC
CTGCACCCGTACCACGAAGAGGACAGCCATGACTACGACGTGGCGCTGCT
GCAGCTCGACCACCCGGTGGTGCGCTCGGCCGCCGTGCGCCCCGTCTGCC
TGCCCGCGCGCTCCCACTTCTTCGAGCCCGGCCTGCACTGCTGGATTACG
GGCTGGGGCGCCTTGCGCGAGGGCGCCCTACGGGCGGATGCTGTGGCCCT
ATTTTATGGATGGAGAAACCAAGGCTCAGAGACATGTTGCTGCCCCATCA
GCAACGCTCTGCAGAAAGTGGATGTGCAGTTGATCCCACAGGACCTGTGC
AGCGAGGTCTATCGCTACCAGGTGACGCCACGCATGCTGTGTGCCGGCTA
CCGCAAGGGCAAGAAGGATGCCTGTCAGGGTGACTCAGGTGGTCCGCTGG
TGTGCAAGGCACTCAGTGGCCGCTGGTTCCTGGCGGGGCTGGTCAGCTGG
GGCCTGGGCTGTGGCCGGCCTAACTACTTCGGCGTCTACACCCGCATCAC
AGGTGTGATCAGCTGGATCCAGCAAGTGGTGACCTGAGGAACTGCCCCCC
TGCAAAGCAGGGCCCACCTCCTGGACTCAGAGAGCCCAGGGCAACTGCCA
AGCAGGGGGACAAGTATTCTGGCGGGGGGTGGGGGAGAGAGCAGGCCCTG
TGGTGGCAGGAGGTGGCATCTTGTCTCGTCCCTGATGTCTG
>pGEM.dJ1198O21.1.V3
GTCCAGATTGGAGGTTGAAAAGATTTCACTACAGTGTTCTGCAATAGTTG
GAGCAGATAACTTTCAGTGTAGCCACAGCCATGGACTCCAGATTTCCAGA
TTTTCAAGACCTGGACCTGGAACCCGAAAGAGCTTGTCACGATGCGGCAG
GAACACTGGAGGTAGATTTTTTTTTATTTTTGAATTTTGGGACTGTTGAC
CTTGCTGTGAGAAAAGAGACAACGACTGAGCAAGCACTACCACCAGCACT
GTTACTGGGAATTAGAAGACCTGAGTTTCTGTCCAGACCCTCAGTGCAAA
CTGAGGATGCTCCATCCAAAGTGAATTATGCCTACAGACCTGGTACCTGG
ATTTTTGCCCGAGATGATTCCTACCACCTTACTACTGACGAAGACACCCA
TTCCAGTGGACCACTGTGACCCAGGAGGCATTCAGCCATCATGATGTGGC
CTTTACCTCCACTC
>pGEM.dJ127B20.3.V2
AAGTGAGCGCAAAGTGCTGCCCAAGTTGCCGGGATGGAGCTGCAGAGCCG
GCCCGAGGCGCTCGCCGTGGAACTCGCGCGCCACCAGAACGGCGACCTCA
AGAAGCAGCTCCACGAAAGGCAGCCGCGGATCGCCGCGCTCAGCGACAAA
CAAGCTTTGGGAACGATCACTGCAGTGCCTGTCACGGGTCCTCAGGTCAG
CTCCTTGCAGAGGTTGGCCGGGCAAGGAGCGGCAGTGCTACCTCAGGTTA
GGCCAAAGACTCTGATTCCAGACAGCCTCCCCGTTGCCCCGGGCCGGGAC
CGGCCACCCAAGCAGCCCCCAACATTCCAGAAGGCCACCGTGGTCAGCGT
CAAGAACCCCAGCCCAGCCCTCCCCACCGCCAACAACACTGTCAGCCATG
TGCCAGCGCCCGGCAGCCAGCCCCAGGCCCTCGCCGAGCCCGCCGCCCTC
GCCTCTCCGCTGAGCAGTGCGGGGGTGGCCTACGCCATCATCTCCACCTC
CCCCAGCAATGCTGCCGCCATGGCCCCCAGCACCGCCGTGTCTGTGGTCA
GTGACAGCATCAAAGTCCAGCCCCTCCTCATCAGTGCTGACAACAAGGTC
ATCATCATTCAGCCTCAAGTGCAGACGCAGCCCGAGAGCACGGCAGAGTC
GCGGCCGCCCACAGAGGAGCCATCTCAGGGAGCTCAGGCCACCAAAAAGA
AGAAGGAAGACCGGCCCCCGACCCAGGAGAACCCCGAGAAAATCGCCTTC
ATGGTAGCGCTAGGCCTGGTTACCACGGAACATTTGGAAGAAATCCAGAG
CAAGCGACAGGAGCGGAAGAGAAGAAGCACAGCCAACCCTGCCTACAGCG
GCCTCCTGGAGACCGAGAGGAAACGGCTGGCCTCCAACTATCTCAACAAC
CCCCTGTTCCTCACAGCGAGAGCCAATGAGGACCCCTGCTGGAAGAACGA
GATCACCCACGATGAGCACTGTGCCGCCTGCAAGCGAGGGGCCAACCTGC
AGCCCTGCGGCACCTGCCCGGGGGCCTACCACCTCAGCTGCCTGGAGCCG
CCCCTCAAGACGGCGCCCAAGGGCGTGTGGGTGTGCCCCAGGTGCCAGCA
GAAGGCCTTAAAGAAAGACGAGGGTGTGCCCTGGACTGGGATGCTGGCCA
TCGTGCACTCTTATGTCACCCACAAGACAGTCAAAGAAGAGGAGAAGCAG
AAGCTGCTGCAACGAGGCAGTGAGCTGCAGAACGAGCACCAGCAGCTGGA
GGAGCGGGACCGGCGGCTGGCGTCAGCAGTGCAGAAATGCCTGGAGTTGA
AGACAAGCCTGCTGGCCCGCCAGAGGGGCACCCAGTCATCCCTGGACCGC
CTGCGGGCCCTCCTGAGACTGATACAGGGCGAGCAGCTGCTCCAGGTCAC
CATGACGACCACTAGCCCTGCCCCACTGCTGGCCGGGCCCTGGACCAAGC
CCTCAGTGGCAGCCACACACCCCACCGTCCAGCACCCCCAGGGCCACAAC
TGACCCCGAGGGACCAGTCTTCATACCCACGGAAAGTTATTGGGACCCTG
CTTACACAGCCTGGGGGTTCTGTCGGCCTTAATTCATAAACACTATGAAT
TTCAGACAAAAATTAACCAGACAGAGGAGAGGAGGGAGGAAGAGCTG
>pGEM.dJ130H16.1.V3
GGCCTGGGTCTAGTTGGCGGCGGGGTCGGGTCCGCGCGAGCCGCGATGGA
GCTGCACATCCTAGAACACCGGGTGCGGGTGCTGAGCGTCGCCCGTCCCG
GTCTCTGGCTCTACACCCACCCGCTCATCAAGCTGCTCTTCCTGCCCCGC
CGCAGCCGGTGCAAGTTCTTCAGCCTGACGGAGACCCCTGAGGATTACAC
GCTTATGGTGGACGAGGAGGGCTTTAAAGAGCTGCCCCCATCTGAGTTCC
TGCAAGTAGCTGAGGCCACATGGCTGGTGCTGAACGTGTCGTCTCACAGC
GGTGCGGCAGTGCAGGCTGCTGGGGTCACCAAGATCGCCCGTTCGGTCAT
CGCGCCACTGGCCGAGCACCACgTGTCTGTGCTGATGCTGTCCACTTAC
CAGACGGACTTCATCCTGGTGCGGGAGCAGGACCTGTCCGTGGTGATCCA
CACGCTGGCCCAGGAGTTCGACATTTACCGCGAGGTGGGCGGAGAGCCTG
TGCCTGTGACGAGGGATGATTCCAGCAATGGCTTTCCCCGCACTCAGCAT
GGGCCCAGCCCCACGGTGCATCCCATCCAGAGCCCACAGAACCGCTTCTG
TGTCCTCACACTGGACCCTGAGACGCTTCCAGCCATCGCCACCACCCTCA
TAGATGTCCTCTTCTACTCGCACAGCACCCCCAAGGAGGCAGCCTCTAGC
AGTCCTGAACCCAGCTCCATCACGTTCTTTGCCTTCTCCCTCATCGAGGG
TTATATCTCCATTGTCATGGATGCTGAAACACAGAAAAAGTTCCCCAGTG
ACCTCCTGCTGACCAGCTCCTCGGGGGAGCTGTGGAGGATGGTGCGCATC
GGTGGACAGCCCCTGGGCTTTGATGAATGTGGCATCGTGGCACAGATTGC
AGGTCCCCTGGCTGCCGCTGACATCTCTGCCTACTACATCAGCACCTTCA
ACTTCGACCACGCCCTGGTGCCCGAGGACGGTATCGGCAGCGTCATCGAG
GTCCTCCAGCGGCGGCAGGAAGGCCTGGCTTCCTGAGGCCCATGGGCAAC
AGAGCAGCCTCCCTGCTCTCCCCTCGACCCAGGCTTCCAAAGACT
>pGEM.dJ149A16.6
GCTCTTCAAAGCGGAGCCGGGAGTTTTTGCTACAGTTTTCGCCACCATGA
GTCGCAGCTATAATGATGAGCTGCAGTTCTTGGAGAAGATCAATAAAAAC
TGCTGGAGGATCAAGAAGGGCTTCGTGCCCAACATGCAGGTTGAAGGTGT
TTTCTATGTGAATGATGCTCTGGAGAAATTGATGTTTGAGGAATTAAGGA
ATGCCTGTCGAGGTGGTGGTGTTGGTGGCTTCCTGCCAGCCATGAAACAG
ATTGGCAATGTGGCAGCCCTGCCTGGAATTGTTCATCGATCTATTGGGCT
TCCTGATGTCCATTCAGGATATGGGTTTGCTATTGGGAACATGGCAGCCT
TTGATATGAATGACCCTGAAGCAGTAGTATCCCCAGGTGGTGTCGGGTTT
GACATCAACTGTGGTGTCCGCTTGCTAAGAACCAATTTAGATGAAAGTGA
TGTCCAGCCTGTGAAGGAGCAACTTGCCCAAGCTATGTTTGACCACATTC
CTGTTGGGGTGGGGTCAAAAGGTGTCATCCCAATGAATGCCAAAGACTTG
GAGGAGGCCTTGGAGATGGGGGTGGACTGGTCCTTAAGAGAAGGGTATGC
CTGGGCTGAAGACAAGGAGCACTGCGAGGAGTACGGAAGGATGCTGCAGG
CTGACCCCAATAAAGTTTCTGCAAGGGCGAAGAAAAGAGGCCTTCCTCAG
TTGGGGACCCTGGGAGCAGGCAACCATTATGCAGAAATCCAGGTTGTGGA
TGAGATTTTCAATGAGTATGCTGCTAAAAAAATGGGCATCGACCATAAGG
GACAGGTGTGTGTGATGATCCACAGTGGAAGCAGAGGCTTGGGCCACCAA
GTAGCCACAGATGCGCTGGTAGCTATGGAGAAGGCCATGAAGAGAGACAA
GATTATAGTCAATGATCGGCAGTTGGCTTGTGCTCGAATCGCTTCCCCAG
AGGGTCAAGACTATCTGAAGGGAATGGCAGCTGCTGGGAACTATGCCTGG
GTCAACCGCTCTTCCATGACCTTCTTAACCCGTCAGGCTTTCGCCAAGGT
CTTCAACACAACCCCTGATGACTTGGACCTACATGTGATCTATGATGTTT
CTCACAACATTGCCAAAGTGGAGCAGCATGTGGTGGACGGAAAGGAACGG
ACACTGTTAGTACACAGGAAGGGATCCACCCGCGCTTTCCCTCCTCACCA
TCCCCTCATTGCTGTTGATTACCAACTCACTGGACAGCCAGTGCTCATTG
GTGGCACCATGGGAACCTGTAGTTATGTTCTTACTGGCACTGAACAGGGC
ATGACTGAGACCTTTGGAACAACCTGTCATGGAGCGGGCCGTGCATTGTC
CCGAGCAAAATCTCGACGTAATTTAGATTTCCAGGATGTCTTAGACAAAT
TGGCAGATATGGGAATTGCGATCCGTGTTGCCTCACCCAAACTGGTTATG
GAAGAGGCTCCTGAGTCCTATAAGAATGTGACAGATGTGGTAAATACCTG
CCATGATGCTGGAATCAGCAAGAAAGCCATTAAACTGAGACCAATTGCTG
TGATCAAAGGATAGAACCTTGGACAGCAGGGCTGCCTGACACCACCAACC
CTCTCTGAAGTGGA
>pGEM.dJ151B14.4.V4
CAGACATGGGCCAAGGAGCCAGAGGCCATGCAGTGGCTCAGGGTCCGTGA
GTCGCCTGGGGAGGCCACAGGACACAGGGTCACCATGGTGACAGCCGCCC
TGGGTCCCGTCTGGGCAGCGCTCCTGCTCTTTCTCCTGATGTGTGAGATC
CGTATGGTGGAGCTCACCTTTGACAGAGCTGTGGCCAGCGGCTGCCAACG
GTGCTGTGACTCTGAGGACCCCCTGGATCCTGCCCATGTATCCTCAGCCT
CTTCCTCCGGCCGCCCCCACGCCCTGCCTGAGATCAGACCCTACATTAAT
ATCACCATCCTGAAGGGTGACAAAGGGGACCCAGGCCCAATGGGCCTGCC
AGGGTACATGGGCAGGGAGGGTCCCCAAGGGGAGCCTGGCCCTCAGGGCA
GCAAGGGTGACAAGGGGGAGATGGGCAGCCCCGGCGCCCCGTGCCAGAAG
CGCTTCTTCGCCTTCTCAGTGGGCCGCAAGACGGCCCTGCACAGCGGCGA
GGACTTCCAGACGCTGCTCTTCGAAAGGGTCTTTGTGAACCTTGATGGGT
GCTTTGACATGGCGACCGGCCAGTTTGCTGCTCCCCTGCGTGGCATCTAC
TTCTTCAGCCTCAATGTGCACAGCTGGAATTACAAGGAGACGTACGTGCA
CATTATGCATAACCAGAAAGAGGCTGTCATCCTGTACGCGCAGCCCAGCG
AGCGCAGCATCATGCAGAGCCAGAGTGTGATGCTGGACCTGGCCTACGGG
GACCGCGTCTGGGTGCGGCTCTTCAAGCGCCAGCGCGAGAACGCCATCTA
CAGCAACGACTTCGACACCTACATCACCTTCAGCGGCCACCTCATCAAGG
CCGAGGACGACTGAGGGCCTCTGGGCCACCCTCCCGGCTGGAGAGCTCAG
CTGATACGGCATCCTGCGAGAAGACCTGCCCTCCTCACTGGGATCCCCTT
CCTGCCTCCTCCCAGGGCTCTGCCAGGGCCTTGCTCAGTCCCTTCCACCA
AAGTCATC
>pGEM.dJ172B20.3
TTCCATTGCTTTCATCCTCCATCTCACCTTGGAACTTGTATTACTTATGG
CGTTCAGGAGACAAGTGAAAAACTTTGTGAAAAATTACTCAGATGCTGAA
ATAAAAGTCAGGGAAGCAACTTCTAACGACCCTTGGGGTCCCTCTAGTTC
TCTGATGTTAGATATCAGTGACTTGACTTTCAACACAATTTCTCTCTCAG
AGATTATGAATATGCTGTGGCACAGACTCAATGACCATGGGAAGAACTGG
CGCCACGTGTATAAATCCCTTACCCTAATGGATTATCTCATCAAGAATGG
ATCAAAGAAAGTTATTCAGCATTGCAGAGAGGGGTTCTGTAACCTTCAAA
CACTAAAAGATTTTCAGCACATAGATGAAGCTGGAAAAGACCAAGGTTAT
TATATCCGGGAAAAATCTAAGCAAGTCATCACATTGCTGATGGATGAACC
ATTGCTGTGTAAAGAGAGGGAAGTGGCATGTCGGACTAGACAGCGTACCT
CCCACTCTATATTGTTTTCTAAAAGACAACTTGGTTCAAGTAACTCACTG
ACAGCGTGCACTTCTGCCCCCACACCGGATATTTCTGCTTCAGAGAAGAA
GTATAAGCTTCCTAAGTTTGGAAGGTTACATAATAAAAGAAATGTGTGCA
AGGCAGGATTGAAACAAGAGCATTGCCAAGATGTTCATTTGCCTACAGAA
ACTATGTTGTCCCAGGAAACACTTCCACTCAAGATTCATGGTTGGAAATC
AACAGAGGACCTGATGACATTTTTGGATGATGATCCAGAGCTGCCTTTAC
TAGCAACACCTCCTTCCATTGTCTCTCCAATCACTTGCTTGTCAGAAGCA
GAAGAAGTTTGTAATCTTTCGGGTGCAGATGCTGTGCCTACTCTCTCAGA
AAATAGTCCTTCTGGGCAGAGAGATGTGAGTTTGGACAAGAGATCAGATG
GTATCTTTACAAATACTGTCACAGAAAACCTCTTGGAAACACCTTTAGAA
AAGCAATCAGCTGCAGAAGGTCTTAAAACATTGACAATTTTACCAGCATG
TTGGTCAAGTAAAGAGGAGTTTATCAGCCCCGACTTAAGGGTATCAAAGT
CAGATTCTACTTTCCATAACCAGGCCTCTGTAGAAACACTCTGTCTCTCT
CCCTCATTCAAAATATTTGACCGAGTGAAGGAGATTGTAATCAACAAGGC
CTACCAGAAACCAGCACAATCCAGCATTCAGATGGATGATAAAATCCTCA
AGACAACCACACGGGTTTCAACTGCTTCTGAGGGAGCATCTTCCTTTTCT
CCTTTATCCATGTCATCTCCTGATTTAGCCTCTCCAGAGAAGTCAGCTCA
TCTCTTATCACCAATTCTGGCCGGACCTTCCTTCTGGACTCTGTCCCATC
AACAGTTGTCTTCTACCTCCTTTAAAGATGAAGATAAGACAGCCAAGCTG
CATCACTCCTTTGCTTCTAGGGGCCCAGTGTCTTCTGATGTAGAGGAAAA
TGATAGCCTCAATCTACTGGGAATTCTTCCAAATAACTCTGATTCTGCTA
AAAAGAATATAAGTCACATTTCTAGTAGTCACTGGGGGGAGTTTTCCACC
CAAAATGTAGACCAGTTCATCCCTCTGTCCTGTTCTGGTTTTCAGTCAAC
CAAAGACTTCCCCCAGGAACCTGAAGCAAAGAATTCCATTAGTGTTCTTT
TAAGGGAGGTAAAACGTGCGATCGCTAGATTACATGAAGATCTGAGCACA
GTGATCCAAGAACTTAATGTCATCAATAACATCTTGATGAGCATGAGTCT
GAATAGTTCACAAATAAGCCAGTCTTCCCAGGTCCCCCAGTCTTCTGAGG
GGAGCTCAGATCAGATCTAATCATCACAATATCTATTTTTGATAGAACTC
GTGTGGTTCCACTTCCCCAAGACTTACG
>pGEM.dJ186O1.1.V4
AGGGGCGGAGCTGGGGGCATGGCGTCCGGAGCGGCTCGCTGGCTAGTATT
GGCACCCGTCAGGTCCGGGGCTCTCCGGAGCGGGCCTAGCTTGAGGAAAG
ATGGCGATGTCTCCGCCGCATGGAGCGGCTCAGGCCGGAGCCTGGTACCG
TCGAGGTCAGTCATCGTTACCCGCAGCGGCGCCATTTTGCCCAAACCGGT
GAAAATGTCCTTCGGCCTTCTCCGTGTGTTCTCCATTGTGATCCCCTTTC
TCTATGTCGGGACACTCATTAGCAAGAACTTTGCTGCTCTACTTGAGGAA
CATGACATTTTTGTTCCAGAGGATGATGATGATGATGACTAACAGGAATT
ACAGAAAGGAGAAAGCACTAACTGAAGAAATGGTGATGCT
>pGEM.dJ186O1.2.V2
TGTGGCCAGACAAGAGGTCCCTGCCCTCCCCCAGTGAGCCCTGCTGTTCC
CGTGGGAGCCATGAAGCTGAACGAGAGGAGTGTAGCCCACTATGCACTCA
GCGACTCCCCAGCGGACCACATGGGCTTCCTGCGCACCTGGGGGGGCCCA
GGGACCCCACCGACCCCCAGTGGCACTGGCCGAAGATGCTGGTTTGTCCT
CAAGGGCAACCTGCTATTCTCCTTTGAGAGTCGCGAGGGCCGGGCCCCAC
TGAGCCTGGTGGTGCTGGAAGGCTGCACAGTGGAACTGGCCGAGGCTCCC
GTGCCCGAGGAGTTTGCCTTTGCCATCTGCTTTGATGCCCCTGGAGTGCG
CCCACACCTGCTGGCTGCAGAAGGGCCGGCGGCCCAGGAGGCCTGGGTGA
AGGTGCTGTCCCGGGCAAGCTTTGGCTACATGCGCCTGGTGGTACGCGAG
TTGGAGAGCCAGTTGCAGGACGCACGCCAGAGCCTGGCTTTGCAACGCCG
CTCATCCTGGAAGTCTGTTGCCAGCCGCTGTAAGCCCCAGGCTCCTAACC
ACCGAGCTGCGGGCCTGGAGAATGGCCACTGCCTCTCCAAGGACAGCAGC
CCTGTGGGCTTGGTTGAAGAAGCGGGCAGCAGGTCTGCAGGGTGGGGGTT
GGCTGAGTGGGAGCTGCAGGGCCCTGCCAGCCTCCTCCTAGGCAAGGGGC
AGAGCCCTGTGTCCCCTGAGACCTCCTGCTTCTCTACCCTGCATGACTGG
TATGGCCAGGAGATCGTGGAGCTGCGGCAGTGTTGGCAGAAGAGGGCCCA
GGGGAGCCACTCAAAATGTGAGGAACAGGATAGGCCCTAAGTCTGGGCCC
TTTGAGTCAGGAAACCA
>pGEM.dJ222E13.1.V4
AGAGCGATGAGTGAGAACGCCGCACCAGGTCTGATCTCAGAGCTTCTCCT
GCAAAGAGGAACCACGAAGGTGGCCACAGGTCTGGTTCTGAACAGAGACC
AGAGGCTCGCCTGGGCAGAGAACAGCATTGACTTCATCAGCAGGGAGCTG
TGTGCGCATTCCATCAGGAAGCTGCAGGCCCATGTCCTGTTGATCAAAGC
AGTCCACGGATATTTTGATTCAAGACAGAATTACTCTGAGAAGGAGTCCC
TGTCGTTCATGATAGACACGATGAAATCCACCCTCAAAGAGCAGTTCCAG
TTTGTGGAAGTCCCAGGCAATCACTGTGTCCACATGAGCGAACCCCAGCA
CGTGGCCAGTATCATCAGCTCCTTCTTACAGCGCACACACATGCTCCCAG
CCCAGCTGTAGCTCTGGGCCTGGAACTATGAAGACCTAGTGCTCCCAGAC
TCAACACTGGGACTCTGAGTTCCTGAGCCCCACAACAAGGCCAGGGATGG
TGGGGACAGGCCTCACTAGTC
>pGEM.dJ222E13.3
GACTGCTTTCGGCTTGCTCGGCGGAGCAAGATGGCGGACATCTCCCTGGA
CGAACTCATCAGGAAGCGCGGGGCGGCGGCGAAAGGACGGCTTAATGCCA
GACCGGGAGTTGGAGGTGTCCGATCTCGAGTTGGGATCCAGCAAGGCCTT
CTCAGCCAGTCAACACGCACAGCCACCTTCCAGCAGAGATTTGATGCCCG
GCAGAAGATTGGCCTCTCAGATGCCCGGCTCAAACTGGGAGTCAAGGATG
CCCGGGAGAAGCTTTTGCAGAAAGATGCCCGATTTCGAATCAAAGGGAAA
GTGCAGGATGCCAGAGAGATGTTGAACTCTCGCAAGCAGCAGACCACGGT
GCCCCAGAAGCCCCGCCAGGTTGCTGATGCCCGGGAGAAGATCAGCTTGA
AGAGGAGTTCCCCTGCTGCCTTCATAAACCCACCCATTGGGACAGTGACC
CCTGCTCTGAAGCTCACCAAAACCATCCAGGTTCCACAGCAGAAAGCCAT
GGCACCACTTCATCCCCATCCTGCCGGAATGAGAATCAATGTTGTCAATA
ACCACCAGGCCAAACAGAATTTATATGACCTGGATGAAGATGATGATGGT
ATAGCTTCCGTTCCTACTAAACAGATGAAGTTTGCAGCCTCAGGCGGCTT
TCTCCACCACATGGCTGGGCTAAGCAGTTCCAAGCTTTCCATGTCCAAGG
CCCTCCCTCTCACCAAAGTGGTTCAGAATGATGCATACACAGCTCCTGCT
CTCCCTTCCTCTATTCGAACAAAAGCCTTGACCAACATGTCCCGGACACT
GGTGAACAAGGAAGAACCCCCCAAAGAGCTGCCAGCTGCTGAGCCTGTTC
TCAGCCCATTGGAAGGCACCAAGATGACTGTGAATAATCTGCACCCTCGA
GTCACTGAGGAGGACATTGTTGAGCTTTTCTGTGTGTGTGGGGCCCTCAA
GCGAGCTCGACTGGTCCATCCTGGGGTAGCGGAGGTGGTGTTTGTGAAAA
AGGACGATGCCATCACCGCATATAAGAAGTACAACAACCGGTGTCTGGAC
GGGCAGCCGATGAAGTGCAACCTTCACATGAATGGGAATGTTATCACCTC
AGACCAGCCCATCCTGCTGCGGCTGAGTGACAGCCCATCAATGAAAAAGG
AGAGCGAGCTGCCTCGCAGGGTGAACTCTGCCTCCTCCTCCAACCCCCCT
GCCGAAGTGGACCCTGACACCATCCTGAAGGCACTCTTCAAGTCCTCAGG
GGCCTCTGTGACCACGCAGCCCACAGAATTCAAAATCAAGCTTTGAGCAG
GGGAGTGAGGCAGCCAGAAGTGGGGGCAGAGGAGGGTGGCTCTGTTTC
>pGEM.dJ347H13.2
AGAGCCCACCAGGCTCTCCTGCTGGCCCCACCATGACTTCAGAGTCGACG
TCACCCCCAGTTGTGCCCCCGCTCCACTCCCCCAAGTCCCCAGTCTGGCC
CACCTTCCCCTTCCACAGGGAGGGCAGCAGGGTCTGGGAGCGGGGTGGTG
TCCCACCTCGGGACCTACCCAGCCCTCTGCCCACCAAGCGGACCAGGACC
TATTCAGCGACAGCCCGGGCCTCAGCTGGCCCCGTGTTCAAGGGCGTCTG
TAAGCAGTTCTCACGCTCACAGGGCCATGGCTTCATCACCCCCGAGAACG
GGTCCGAGGACATCTTCGTACATGTGTCTGACATCGAGGGGGAGTACGTG
CCAGTGGAGGGCGACGAGGTGACCTACAAGATGTGCCCTATCCCTCCCAA
GAACCAGAAGTTCCAGGCCGTGGAGGTGGTGCTCACTCAGCTGGCCCCCC
ACACTCCCCACGAGACGTGGTCTGGCCAGGTCGTGGGCTCCTAGGCTGAG
TGGTTCACAGGCCAGCTGGCCGGGGGTTGGGGAGCCACACAGGGTGAACG
GGCAGCAGCCGGCTCCATGCCCCACTGCCCTGGCTGATGAGTCCTTCGGT
GGCCTCAGTGTGCACGTCTGTCTGTCCGTCTGTGCTTGTGGCTATGAGCG
TGTGCCTCCACCCACCCCACGACCCGTGACTACTGTGCAAGCTGGC
>pGEM.dJ347H13.4
GTCGGGTACGGGAAGGTCCAAGCCGCTGCCGGGTGCCCGAGGGCCGTCGT
GGCCGCCGTCGCCACGGGTCCCAATGGAGCCGCCGAATCTCTATCCGGTG
AAGCTCTACGTGTACGACCTGTCCAAAGGCCTGGCCCGGCGGCTCAGCCC
CATCATGCTGGGGAAACAACTGGAAGGCATCTGGCACACATCCATAGTTG
TGCACAAGGATGAGTTCTTCTTCGGCAGTGGTGGTATCTCCAGCTGCCCC
CCGGGAGGGACATTGCTTGGGCCTCCAGACTCTGTGGTTGATGTGGGGAG
TACAGAAGTCACAGAAGAAATCTTTCTGGAGTACCTCTCCTCCCTGGGGG
AGTCCCTGTTCCGAGGTGAGGCCTACAACCTCTTTGAACACAATTGTAAC
ACCTTCAGCAACGAAGTGGCACAGTTCCTGACTGGGCGGAAGATTCCTTC
TTACATCACAGACCTGCCCTCTGAAGTTCTCTCCACGCCCTTTGGACAGG
CACTTCGGCCCCTCCTGGACTCCATTCAGATCCAGCCTCCAGGAGGGAGC
TCCGTGGGCAGACCCAACGGCCAGAGCTAACAGGACTGCCTGGGACCGCC
CTGCCTCACCAGGGCTTTTCCTTTTTAAACAAAACAAACCCTACCAGATT
TCTATTTTATAATTTTACATCAGAGCTAACAACCAGGGGACGGCTTTTTA
AATTTCCCAGGGAAGGAGACCGTCAGGCCGCATGTAGACAATGCT
>pGEM.dJ347H13.5
CTCTCCTCGCCCTCTCTCTGCCCCACGCTGTGCGCGAGCACACAGGCAGC
CCCGCCCCGCCTCGGCGGGGTGGGGGTGGACAGAGGCTTCTTATTGAGCC
CCCAGCGCAGGCCGGGATGTTCGTCCTGGTGGAAATGGTGGACACCGTCC
GGATCCCCCCTTGGCAGTTTGAGAGGAAGCTCAACGACTCCATTGCCGAG
GAGCTGAACAAGAAGTTGGCCAACAAGGTCGTGTACAACGTGGGACTCTG
CATTTGTCTGTTTGATATCACCAAACTGGAGGATGCCTATGTATTCCCTG
GGGATGGCGCATCACACACCAAAGTCCATTTTCGCTGCGTGGTGTTTCAT
CCATTCCTAGATGAGATTCTCATTGGGAAGATCAAAGGCTGCAGCCCAGA
AGGAGTGCACGTCTCTCTAGGCTTCTTCGATGACATTCTCATCCCCCCAG
AGTCACTGCAGCAGCCAGCCAAGTTCGACGAAGCGGAGCAGGTGTGGGTG
TGGGAGTACGAGACGGAGGAAGGAGCACACGACCTCTACATGGACACCGG
CGAGGAGATCCGCTTCCGGGTGGTGGACGAGAGCTTTGTTGACACGTCCC
CCACAGGGCCCAGCTCAGCAGATGCCACCACTTCCAGTGAGGAGCTGCCA
AAGAAGGAGGCTCCGTACACGCTTGTGGGATCCATCAGTGAGCCAGGCCT
GGGCCTTCTCTCCTGGTGGACCAGCAACTAGCCCTGGGGCTGGACAGTGG
ACCCTACCAGCCTGCGGGAAGGTGGTATGGCCGGCTGTGAAGACAACAGC
AG
>pGEM.dJ355C18.1
ACTGGTGACACGTGGCTGTACATTCAGCACAGCTGTGGTGTCCCCAAGTG
CCATGACCCAGGAGCCATTCAGAGAGGAGCTGGCCTATGACCGGATGCCC
ACGCTGGAGCGGGGCCGGCAAGACCCCGCCAGCTATGCCCCAGACGCGAA
GCCGAGCGACCTGCAGCTGTCGAAGAGACTGCCCCCCTGCTTCAGCCACA
AGACGTGGGTCTTCTCTGTGCTGATGGGGAGCTGCCTCCTGGTGACCTCG
GGGTTTTCGCTGTACCTGGGGAACGTGTTCCCGGCTGAGATGGATTACTT
GCGCTGTGCTGCAGGCTCTTGCATCCCCTCGGCAATTGTGAGCTTCACCG
TCTCCAGGAGGAACGCCAATGTGATTCCCAACTTTCAGATATTGTTTGTT
TCCACGTTTGCTGTGACCACTACGTGTTTAATTTGGTTTGGATGCAAACT
AGTCCTGAACCCATCAGCAATAAACATCAACTTCAACCTCATCCTGCTGC
TCCTGCTGGAGCTGCTCATGGCGGCCACGGTGATCATCGCTGCACGGTCC
AGCGAGGAGGACTGCAAGAAAAAGAAGGGCTCCATGTCTGACAGCGCCAA
CATTCTGGACGAAGTGCCATTTCCTGCTCGGGTCCTGAAATCTTACTCAG
TCGTCGAGGTAATCGCAGGCATCTCTGCCGTCCTCGGGGGGATCATTGCC
CTGAACGTGGATGACTCAGTTTCAGGCCCACACCTCTCAGTGACGTTCTT
TTGGATCCTAGTGGCCTGCTTTCCAAGTGCCATTGCCAGTCATGTGGCAG
CAGAGTGTCCCAGCAAGTGTCTGGTGGAGGTCCTGATTGCCATAAGCAGC
CTCACGTCTCCGCTGCTGTTCACAGCCTCTGGATATCTGTCATTCAGCAT
CATGAGAATCGTGGAGATGTTTAAGGATTACCCGCCAGCCATAAAACCAT
CCTACGATGTGCTGCTGCTGCTGCTGCTGCTAGTGCTCCTGCTGCAGGCC
GGCCTCAACACGGGCACCGCCATCCAGTGCGTGCGCTTCAAGGTCAGTGC
AAGGCTGCAGGGTGCATCCTGGGACACCCAGAACGGCCCGCAGGAGCGCC
TGGCTGGGGAGGTGGCCAGGAGCCCCCTGAAGGAGTTCGACAAGGAGAAA
GCCTGGAGAGCCGTCGTGGTGCAAATGGCCCAGTGACCCCCAGACGCGGA
AACCGGGTGGCAGCGCCCAGCCTGGCCCCAAGCATGGAAACGCACAACCC
CTAATCGCCCTGAGCTACTGC
>pGEM.dJ366L4.1.V2
GTCGCAGCCTCCTCGTCTCGCCGGCTATGGCTGCGCTCGGCCGGCCCTTC
AGTGGCCTTTCCATACCTGGGATATTAGATGTTATTTGTGAAGAAATGGA
TCAGACAACTGGAGAACCACAGTGTGAAGTTGCCCGAAGGAAGCTTCAGG
AGATTGAGGACAGGATAATTGATGAAGATGAAGAAGTTGAAGCTGACAGA
AATGTTAACCATCTCCCCAGTCTTGTCCTTTCTGATACCATGAAAACAGG
TTTGAAGAGGGAATTTGATGAAGTTTTTACAAAGAAAATGATTGAGTCTA
TGAGCCGTCCTTCCATGGAGCTTGTTCTCTGGAAACCCCTCCCTGAACTC
CTTTCTGATAAGCCAAAGCCATCCTCTAATACTAAGAACTATACAGGAGA
GAGCCAAGCTAAGCATGTAGCTGCTGGCACTGCCTTCCCTCAGAGAACTG
AACTGTTTTCGGAACCTCGGCCAACAGGGATGTCTCTTTATAATAGTTTG
GAGACAGCTACTAGCACAGAAGAAGAGATGGAACTCTAGAAACCAATTTC
TACACTAAAGTTGTCAAATGTTAGAAGAATCCTGTGTTCAGTTATGAGAC
TCTTTGCATAGTATAGGGACTTGAAAGTTTTATGAGACGGGTGTAATAAT
ATCTCCACCTGTGATTTGGG
>pGEM.dJ366L4.2.V3
GAGTGACCACGGCTAGATAGGCCGCCGGCCAGATGTGGCGGGGGAGAGCC
GGGGCTTTGCTCCGGGTGTGGGGGTTTTGGCCGACAGGGGTTCCCAGAAG
GAGACCGCTAAGCTGCGATGCTGCGTCGCAGGCGGGAAGCAATTATCCCC
GCTGTTGGAACTGCGGCGGCCCATGGGGCCCCGGGCGGGAGGACAGGTTC
TTCTGCCCACAGTGCCGAGCGCTGCAGGCACCTGACCCCACTCGAGACTA
CTTCAGCCTTATGGACTGCAACCGTTCCTTCAGAGTTGATACAGCGAAGC
TCCAGCACAGGTACCAGCAACTGCAGCGTCTTGTCCACCCAGATTTCTTC
AGCCAGAGGTCTCAGACTGAAAAGGACTTCTCAGAGAAGCATTCGACCCT
GGTGAATGATGCCTATAAGACCCTCCTGGCCCCCCTGAGCAGAGGACTGT
ACCTTCTAAAGCTCCATGGAATAGAGATTCCTGAAAGGACAGATTATGAA
ATGGACAGGCAATTCCTCATAGAAATAATGGAAATCAATGAAAAACTCGC
AGAAGCTGAAAGTGAAGCTGCCATGAAAGAGATTGAATCCATTGTCAAAG
CTAAACAGAAAGAATTTACTGACAATGTGAGCAGTGCTTTTGAACAAGAT
GACTTTGAAGAAGCCAAGGAAATTTTGACAAAGATGAGATACTTTTCAAA
TATAGAAGAAAAGATCAAGTTAAAGAAGATTCCCCTTTAATTGTGGA
>pGEM.dJ37E16.7
GGCGGCCTCACTTGCTATGGGCCGCAACAAGAAGAAGAAGCGAGATGGTG
ACGACCGGCGGCCGAGGCTCGTTCTTAGCTTCGACGAGGAGAAGAGGCGG
GAGTACCTGACAGGCTTCCACAAGCGGAAGGTCGAGCGAAAGAAGGCAGC
CATTGAGGAGATTAAGCAGCGGCTGAAAGAGGAGCAGAGGAAGCTTCGGG
AGGAGCGCCACCAGGAATACTTGAAGATGCTGGCAGAGAGAGAAGAGGCT
CTGGAGGAGGCAGATGAGCTGGACCGGTTGGTGACAGCAAAGACGGAGTC
GGTGCAGTATGACCACCCCAACCACACAGTCACCGTGACCACCATCAGTG
ACCTGGACCTCTCGGGGGCCCGGCTGCTCGGGCTGACCCCACCTGAGGGA
GGGGCTGGAGACAGGTCTGAGGAGGAGGCGTCATCCACGGAGAAACCAAC
CAAAGCCTTGCCCAGGAAGTCCAGAGACCCCCTGCTCTCTCAGCGGATCT
CCTCCCTCACAGCATCACTACATGCACACAGCCGCAAAAAGGTCAAGAGG
AAACATCCCCGACGGGCCCAGGACTCCAAAAAGCCCCCAAGGGCCCCTCG
TACCAGCAAGGCCCAGCGCCGCCGTCTCACAGGCAAAGCACGGCACAGCG
GGGAGTGAGACCGAGAACGAAGCGGTGCCCCAGTCTAGGCTGCGGGGACC
TGTCCTTGCTCAGCTTGGCTGTCCCTGTAGCCCAGCCTGCACCTAGGTGT
GCCTACCGCAATGTTGCCGCTGCTGTTTCTGCTGGGACGTCT
>pGEM.dJ402G11.5.V2
CACCAATTCGGCCAGTTCGCCGGGCAGCTGGGCGACGGCGCCGCCATGTA
CCTGGGCGAGGTGTGCACGGCGAACGGCGAGCGCTGGGAGCTGCAGCTCA
AGGGCGCCGGGCCCACGCCCTTCTCCAGACAGGCCGACGGTCGCAAGGTC
CTACGGTCAAGCATCCGGGAGTTTCTATGCAGCGAAGCCATGTTCCACCT
GGGAGTCCCCACCACACGGGCCGGCGCCTGCGTCACGTCCGAGTCCACGG
TGGTGCGCGACGTGTTCTATGATGGTAATCCCAAATATGAACAATGCACG
GTTGTGTTGCGTGTAGCTTCCACTTTCATAAGGTTTGGATCCTTTGAGAT
TTTTAAGTCTGCAGATGAGCACACAGGGCGTGCAGGCCCCAGCGTGGGGA
GGAACGACATTCGAGTGCAGCTGCTCGACTATGTCATCAGCTCCTTTTAC
CCCGAGATCCAGGCTGCTCATGCCAGCGACAGCGTGCAGAGAAATGCTGC
CTTCTTCCGGGAGGTGACGCGGCGCACGGCGCGGATGGTGGCCGAGTGGC
AGTGTGTGGGCTTCTGCCACGGCGTGCTCAACACCGACAACATGAGCATC
CTGGGGCTCACCATCGACTACGGGCCCTTTGGCTTCCTGGACAGGTACGA
CCCCGACCACGTGTGCAATGCCTCCGACAACACCGGCCGCTACGCGTACA
GCAAGCAGCCCGAGGTGTGCAGGTGGAACCTGCGGAAGCTGGCCGAGGCC
CTGCAGCCGGAACTGCCCCTGGAGCTGGGGGAGGCCATCCTGGCCGAGGA
GTTTGACGCCGAGTTCCAAAGGCACTACCTGCAGAAGATGCGCAGGAAGC
TGGGCCTCGTGCAGGTGGAGCTGGAGGAAGACGGGGCGCTGGTGTCCAAG
CTCCTGGAGACCATGCATCTGACCGGTGCCGACTTCACAAACACCTTCTA
CTTGCTGAGCTCCTTCCCAGTGGAGCTAGAGTCGCCAGGCCTGGCGGAAT
TCCTGGCCAGGCTGATGGAGCAGTGTGCCTCCCTGGAGGAGCTGAGGCTG
GCCTTCCGGCCCCAGATGGATCCCCGGCAGCTATCCATGATGCTGATGCT
GGCGCAGTCAAACCCGCAGCTGTTCGCGCTTATGGGCACCCGGGCAGGCA
TCGCCAGGGAGCTGGAGCGTGTGGAGCAGCAGTCTCGGCTGGAGCAGCTG
AGTGCGGCAGAGCTGCAGAGCAGGAACCAGGGCCACTGGGCTGACTGGCT
ACAGGCGTACAGAGCCCGGCTGGACAAGGACCTGGAAGGCGCTGGGGACG
CTGCCGCCTGGCAGGCTGAGCACGTGCGCGTGATGCACGCCAACAACCCG
AAGTACGTGCTGAGGAACTACATCGCGCAGAATGCCATCGAGGCTGCCGA
GCGCGGGGACTTCTCAGAGGTGCGGCGGGTGCTGAAACTACTGGAGACCC
CTTACCACTGCGAGGCGGGGGCCGCCACAGACGCCGAGGCCACGGAAGCC
GACGGGGCGGACGGCAGGCAGCGCTCCTACAGCAGTAAGCCCCCGCTCTG
GGCAGCAGAACTGTGCGTGACATGATCTTCGTAACGGCCTCGGCACGCTC
CACACCCCTGGAGTCTCCCGAGGCCCCCATGTGCTGCTGAGTGGCCAAGA
TGATGCCAGGCTGCCCTATACACTGGGGGATTCTGCCCTGGCCCATGCAC
ACCCGTCTTTCCATGATGGCAGAGACATCCAGTCAG
>pGEM.dJ402G11.7.V5
GTGGCAGGCACCACTAGCGAGGGCGTTTGGGAACCCAGGGTGACCACGGC
GCAGCCATGGGGACCGCGCTTGTGTACCATGAGGACATGACGGCCACCCG
GCTGCTCTGGGACGACCCCGAGTGCGAGATCGAGCGTCCTGAGCGCCTGA
CCGCAGCCCTGGATCGCCTGCGGCAGCGCGGCCTGGAACAGAGGTGTCTG
CGGTTGTCAGCCCGCGAGGCCTCGGAAGAGGAGCTGGGCCTGGTGCACAG
CCCAGAGTATGTATCCCTGGTCAGGGAGACCCAGGTCCTAGGCAAGGAGG
AGCTGCAGGCGCTGTCCGGACAGTTCGACGCCATCTACTTCCACCCGAGT
ACCTTTCACTGCGCGCGGCTGGCCGCAGGGGCTGGACTGCAGCTGGTGGA
CGCTGTGCTCACTGGAGCTGTGCAAAATGGGCTTGCCCTGGTGAGGCCTC
CCGGGCACCATGGCCAGAGGGCGGCTGCCAACGGGTTCTGTGTGTTCAAC
AACGTGGCCATAGCAGCTGCACATGCCAAGCAGAAACACGGGCTACACAG
GATCCTCGTCGTGGACTGGGATGTGCACCATGGCCAGGGGATCCAGTATC
TCTTTGAGGATGACCCCAGCGTCCTTTACTTCTCCTGGCACCGCTATGAG
CATGGGCGCTTCTGGCCTTTCCTGCGAGAGTCAGATGCAGACGCAGTGGG
GCGGGGACAGGGCCTCGGCTTCACTGTCAACCTGCCCTGGAACCAGGTTG
GGATGGGAAACGCTGACTACGTGGCTGCCTTCCTGCACCTGCTGCTCCCA
CTGGCCTTTGAGTTTGACCCTGAGCTGGTGCTGGTCTCGGCAGGATTTGA
CTCAGCCATCGGGGACCCTGAGGGGCAAATGCAGGCCACGCCAGAGTGCT
TCGCCCACCTCACACAGCTGCTGCAGGTGCTGGCCGGCGGCCGGGTCTGT
GCCGTGCTGGAGGGCGGCTACCACCTGGAGTCACTGGCGGAGTCAGTGTG
CATGACAGTACAGACGCTGCTGGGTGACCCGGCCCCACCCCTGTCAGGGC
CAATGGCGCCATGTCAGAGTGCCCTAGAGTCCATCCAGAGTGCCCGTGCT
GCCCAGGCCCCGCACTGGAAGAGCCTCCAGCAGCAAGATGTGACCGCTGT
GCCGATGAGCCCCAGCAGCCACTCCCCAGAGGGGAGGCCTCCACCTCTGC
TGCCTGGGGGTCCAGTGTGTAAGGCAGCTGCATCTGCACCGAGCTCCCTC
CTGGACCAGCCGTGCCTCTGCCCCGCACCCTCTGTCCGCACCGCTGTTGC
CCTGACAACGCCGGATATCACATTGGTTCTGCCCCCTGACGTCATCCAAC
AGGAAGCGTCAGCCCTGAGGGAGGAGACAGAAGCCTGGGCCAGGCCACAC
GAGTCCCTGGCCCGGGAGGAGGCCCTCACTGCACTTGGGAAGCTCCTGTA
CCTCTTAGATGGGATGCTGGATGGGCAGGTGAACAGTGGTATAGCAGCCA
CTCCAGCCTCTGCTGCAGCAGCCACCCTGGATGTGGCTGTTCGGAGAGGC
CTGTCCCACGGAGCCCAGAGGCTGCTGTGCGTGGCCCTGGGACAGCTGGA
CCGGCCTCCAGACCTCGCCCATGACGGGAGGAGTCTGTGGCTGAACATCA
GGGGCAAGGAGGCGGCTGCCCTATCCATGTTCCATGTCTCCACGCCACTG
CCAGTGATGACCGGTGGTTTCCTGAGCTGCATCTTGGGCTTGGTGCTGCC
CCTGGCCTATGGCTTCCAGCCTGACCTGGTGCTGGTGGCGCTGGGGCCTG
GCCATGGCCTGCAGGGCCCCCACGCTGCACTCCTGGCTGCAATGCTTCGG
GGGCTGGCAGGGGGCCGAGTCCTGGCCCTCCTGGAGGAGAACTCCACACC
CCAGCTAGCAGGGATCCTGGCCCGGGTGCTGAATGGAGAGGCACCTCCTA
GCCTAGGCCCTTCCTCTGTGGCCTCCCCAGAGGACGTCCAGGCCCTGATG
TACCTGAGAGGGCAGCTGGAGCCTCAGTGGAAGATGTTGCAGTGCCATCC
TCACCTGGTGGCTTGAAATCGGCCAAGGTGGGAGCATTTACACCGCAGAA
ATG
>pGEM.dJ402G11.8
AGGGCCATGCTGAGCCTCGCAGCCAAGCTGGTGGCCTTCTTCTGGAGGAC
GGCGGACACCCCTAGGGAGGAAGCCGGGCAGCTGGAGCCCGAGCTCGCGG
AAGGTGACACTAAGCTGAAAACTGTACGGGGTGTCGTGACAAGGTACTGC
AGCGATTATGGCATGATTGATGATATGATCTACTTCTCCAGTGATGCTGT
GACTAGCAGAGTGCTTCTGAATGTTGGACAGGAAGTGATTGCAGTTGTGG
AAGAAAATAAAGTGTCCAATGGACTGAAAGCAATCAGGGTAGAAGCTGTC
TCTGATAAGTGGGAAGACGACAGCAGAAACCATGGGAGTCCCTCAGACTG
CGGCCCCCGAGTGTTGATTGGCTGTGTGACTTCCCTGGTGGAGGGCGCAG
GCTGTATCAGTCAGACCACCTACTTCTCTCTGGAGAGTGTGTGCGAAGGC
TTCGAGCCCTGCAAGGGAGACTGGGTGGAGGCTGAGTACCGGATCCGGCC
TGGCACGTGGAGCAGCGAAGCCACCTCAGTGAAGCCACTGAGATACAAGC
GCGTGGACAAGGTCTGCATCTCTAGCCTCTGTGGAAGGAACGGGGTGTTA
GAGGAAAGCATCTTCTTTACCTTGGACTCCTTGAAACTGCCAGATGGGTA
CACACCCCGGAGAGGTGACGTGGTCAATGCAGTGGTGGTGGAGAGCAGCC
AGTCATGCTATGTCTGGAGGGCGCTTTGTATGACCCTAGTGAAGAGGCGA
GACGCCGCCCCTGTTCATGAGGCCACTCATTTCTATGGAACGATTTTGCT
GAAGAACAAAGGTGATATTGAAGTTACACAGGTGACGCATTTTGGAACCC
TAAAGGAAGGAAGAAGTAAAACCATGGTGATCTGGATAGAGAATAAAGGA
GACATTCCTCAAAACTTAGTCAGCTGTAAACTGGCTGGCTGGGATAAATC
TAAACAATTCAGATTCCAAATGCTGGATAAAGACCAGATGTGCCCCGTGG
TATCTTTTGTTTCTGTTCCTGAGAAGGAGAATTCATCAGATGAAAATATT
AATTCATTAAATAGCCACACAAAAAACAAAACCTCTCAGATGTCGGAGAG
CAGTTTGGTGAACAACAGAGGAATCTCTCCAGGTGATTGTACCTGTAAAG
GAGAAAATGGAGAAAAAGACAACATTCTATCAAGGAAGCAGATGACAGAG
CCTGAGCCTGGGGGGCTTGTCCCTCCAGGGGGAAAAACCTTCATTGTGGT
CATCTGTGACGGAAAAAATCCTGGCCGCTGCAAGGAGCTCCTTTTGCTTT
GTTTTTCCGATTTCCTAATTGGGCGATACCTTGAAGTAAATGTTATCAGT
GGGGAGGAGTCACTAATTGCTGCGCGCGAACCATTTTCTTGGAAAAAGCT
TAAAAGTTCACAAGCGTTAACATCCGCAAAAACTACAGTTGTTGTGACCG
CACAGAAAAGGAACTCAAGACGACAACTTCCAAGTTTTCTTCCCCAATAT
CCAATCCCAGATAGACTTAGAAAATGTGTGGAACAAAAAATTGACATCCT
GACTTTCCAGCCATTACTTGCAGAGCTTCTGAACATGTCAAATTACAAGG
AGAAGTTTTCGACTTTGCTGTGGCTTGAGGAGATTTATGCAGAAATGGAA
CTGAAAGAGTATAACATGAGCGGGATCATCTTAAGAAGGAATGGGGATCT
GCTGGTTCTGGAGGTCCCAGGGTTGGCCGAAGGGAGGCCTTCTCTCTACG
CAGGTGATAAACTGATTTTAAAAACTCAAGAGTACAATGGACATGCCATC
GAATACATCAGCTACGTGACTGAGATTCATGAAGAAGATGTAACTCTTAA
AATTAATCCAGAATTTGAACAAGCCTATAACTTTGAACCTATGGATGTGG
AATTTACATATAATAGGACCACAAGCAGACGGTGTCACTTTGCACTTGAA
CACGTCATCCACTTAGGTGTAAAAGTGTTGTTTCCAGAAGAAATTATTTT
ACAGTCTCCACAAGTGACGGGAAATTGGAACCATGCACAAGACACCAAAA
GCAGTGGACAGTCCACCAGCAAAAAGAATAGGAAAACAATGACGGACCAA
GCTGAGCATGGAACAGAGGAGAGGCGTGTTGGTGACAAGGACCTGCCGGT
GCTGGCACCCTTTACTGCAGAGATGAGCGATTGGGTAGATGAAATTCAGA
CCCCTAAAGCAAGAAAGATGGAGTTTTTCAACCCAGTGCTAAATGAAAAT
CAGAAGTTAGCAGTTAAAAGGATTCTGAGTGGTGACTGCCGTCCCCTCCC
GTATATTCTCTTTGGACCTCCTGGTACTGGAAAGACAGTGACAATAATAG
AGGCTGTTTTACAGGTACACTTTGCCTTGCCGGACAGTCGGATTTTAGTC
TGTGCGCCCTCCAACAGTGCTGCTGACCTCGTGTGTCTGCGGCTGCACGA
GAGCAAGGTGCTACAGCCGGCCACCATGGTCCGGGTGAACGCCACCTGCA
GGTTCGAGGAGATAGTTATTGACGCCGTCAAACCGTATTGCAGAGACGGA
GAAGACATCTGGAAAGCCTCACGCTTCCGGATAATCATCACCACATGCAG
CAGCTCAGGGCTGTTTTACCAAATAGGAGTGAGAGTTGGGCACTTCACTC
ACGTGTTTGTGGACGAGGCTGGGCAGGCAAGTGAGCCGGAATGCCTCATT
CCTCTGGGGCTGATGTCGGACATCAGTGGCCAGATCGTGCTGGCAGGAGA
CCCCATGCAGCTCGGCCCAGTCATTAAGTCCAGACTCGCCATGGCCTATG
GGCTGAACGTGTCCTTTTTGGAACGGCTGATGTCTCGACCCGCGTACCAG
AGGGACGAAAATGCTTTCGGTGCTTGTGGCGCACATAATCCCCTGTTGGT
CACAAAGCTGGTGAAGAACTACCGGTCCCACGAGGCCCTGCTGATGCTGC
CCTCACGGCTGTTCTACCACAGGGAACTCGAGGTCTGTGCGGACCCCACA
GTGGTGACCTCCTTGCTGGGCTGGGAGAAGTTGCCTAAGAAAGGCTTCCC
TCTCATCTTCCATGGTGTGCGGGGCAGCGAGGCACGGGAGGGAAAAAGCC
CATCGTGGTTCAACCCGGCCGAGGCCGTCCAGGTCCTGCGCTACTGCTGC
CTCCTGGCCCACAGCATCTCCAGTCAGGTGTCTGCCAGCGACATTGGCGT
CATCACGCCCTACCGGAAGCAGGTGGAGAAAATCAGAATTCTTTTGCGTA
ATGTTGATCTGATGGATATAAAGGTTGGATCAGTAGAGGAGTTTCAAGGA
CAAGAGTATCTGGTCATCATCATTTCGACCGTACGGTCAAATGAAGATAG
ATTTGAAGATGATCGATATTTTTTGGGTTTCTTGTCCAACTCAAAAAGAT
TTAATGTTGCAATCACCAGACCCAAAGCTTTGCTGATAGTGCTGGGAAAC
CCCCATGTTCTCGTTCGAGACCCCTGTTTTGGTGCTTTGCTGGAATACAG
TATTACAAACGGTGTTTACATGGGATGCGATTTACCTCCTGCACTGCAGT
CTCTGCAAAACTGTGGCGAGGGGGTGGCAGACCCCTCCTACCCAGTGGTG
CCAGAATCCACAGGACCAGAGAAGCATCAGGAGCCCAGCTGATCTGCAGT
GGCTGACAGCAGGGAGGCCATGTGCTCAGCCTGGCCACGTTGCCGTTACA
GTCTGCTCCGTGGCTCCTGTGGCCTGCCCTTGTCTCGCAGCCAGGCAGGG
TCGTGTGTGGGTGTGGGGCTGCCAGGTTGGACGCAGCTGCTGCTGCCCTG
ACTTTGGCATAT
>pGEM.dJ402G11.9.V2
GCTGTTTGAGCACAAGTTCCTGCCCTACGCGCTGCTGGCCTTCGCCGCCA
TCATGTACGTGCCCGCGCTGGGCTGGGAGTTCCTGGCCTCCACGCGCCTC
ACCTCCGAGCTCAACTTCCTGCTGCAGGAGATCGACAACTGTTACCACCG
GGCGGCCGAGGGCCGCGCGCCCAAGATCGAGAAGCAGATCCAGTCCAAGG
GCCCGGGCATCACGGAGCGCGAGAAGCGCGAGATCATCGAGAACGCGGAG
AAGGAGAAGAGCCCGGAGCAGAACCTGTTCGAGAAGTACCTGGAGCGCCG
CGGCCGCAGCAACTTCCTGGCCAAGCTGTACCTGGCGCGGCACGTGCTGA
TCCTGCTGCTGAGCGCCGTGCCCATCTCCTACCTGTGCACCTACTACGCC
ACGCAGAAGCAGAACGAGTTCACCTGCGCGCTGGGCGCGTCCCCGGACGG
GGCGGCAGGTGCGGGGCCCGCGGTGCGCGTGAGCTGCAAGCTCCCGTCCG
TGCAACTGCAGCGCATCATCGCGGGCGTGGACATCGTGCTGCTGTGCGTC
ATGAACCTCATCATCCTCGTCAACCTCATCCACCTCTTCATCTTCCGCAA
GAGCAACTTCATCTTCGACAAGCTGCACAAGGTGGGCATCAAGACGCGCC
GGCAGTGGCGCCGCTCGCAGTTCTGCGACATCAACATCCTGGCCATGTTC
TGCAACGAGAACCGCGACCACATCAAGTCGCTCAACCGGCTGGACTTCAT
CACCAACGAGAGCGACCTCATGTACGACAACGTGGTCCGGCAGCTGCTGG
CGGCGCTGGCGCAGTCCAACCACGACGCCACCCCCACGGTGCGCGACTCG
GGGGTGCAGACCGTGGACCCCAGCGCCAACCCCGCCGAGCCCGACGGCGC
CGCCGAGCCGCCCGTGGTCAAGCGGCCGCGCAAGAAGATGAAGTGGATCC
CCACCAGCAACCCGCTTCCGCAGCCCTTCAAGGAGCCGCTGGCCATCATG
CGCGTGGAGAACAGCAAGGCGGAGAAGCCGAAGCCCGCGCGCAGGAAGAC
GGCCACGGACACGCTGATCGCGCCGCTGCTGGACCGCTCCGCCCACCACT
ACAAGGGCGGAGGGGGCGACCCGGGCCCCGGCCCCGCCCCTGCCCCCGCC
CCGCCGCCCGCCCCCGACAAGAAGCACGCGCGCCACTTCTCCCTGGACGT
GCACCCCTACATCCTCGGCACCAAGAAGGCCAAGGCCGAGGCGGTGCCCG
CCGCCCTGCCCGCCTCCCGGAGCCAGGAGGGGGGCTTCCTGTCCCAGGCG
GAGGACTGTGGGCTGGGCCTGGCCCCGGCGCCCATCAAAGATGCTCCGCT
CCCCGAGAAGGAAATCCCGTACCCCACAGAGCCAGCCCGGGCAGGGCTTC
CCTCGGGGGGCCCGTTCCACGTCCGCTCACCTCCCGCCGCCCCTGCTGTG
GCCCCTCTGACACCAGCCAGCCTGGGCAAGGCGGAGCCCCTCACCATCCT
GAGCCGAAACGCCACACACCCGCTGCTGCACATCAACACGCTGTACGAGG
CCCGGGAGGAGGAGGACGGGGGCCCCCGCCTGCCGCAGGACGTGGGGGAC
CTCATCGCCATCCCTGCCCCACAGCAGATCCTCATCGCCACCTTCGACGA
GCCGAGAACGGTCGTGAGTACTGTGGAGTTTTGAGGGATGGCACCGTCCA
GGCCGCCGAGAGCCCCTCTGCCTGTGTCGTGTGG
>pGEM.dJ408N23.2.V2
ATACCCAGCACACCCACTTCCAACTATCTGTTAAAACATGGTGGATTACT
ATGAAGTTCTAGGACTGCAAAGATATGCTTCACCTGAGGACATTAAAAAA
GCTTATCATAAAGTGGCACTTAAATGGCACCCTGATAAAAATCCAGAAAA
TAAAGAAGAAGCAGAGAGAAAATTCAAAGAAGTAGCTGAGGCATACGAGG
TATTATCAAATGATGAGAAACGGGACATTTATGATAAATATGGCACAGAA
GGATTAAACGGAGGTGGAAGTCATTTTGATGATGAATGTGAGTACGGCTT
CACATTCCATAAGCCAGATGATGTTTTTAAAGAAATTTTTCATGAAAGGG
ATCCATTTTCTTTTCACTTCTTTGAAGACTCGCTTGAGGACCTGTTAAAT
CGTCCAGGAAGCTCCTATGGAAACAGAAACAGAGATGCAGGATACTTTTT
CTCCACTGCCAGTGAATATCCAATTTTTGAGAAATTTTCTTCATATGATA
CAGGATATACATCACAGGGTTCATTGGGGCATGAAGGCCTTACTTCTTTC
TCTTCCCTGGCTTTTGATAATAGTGGGATGGACAACTACATATCTGTTAC
AACTTCAGACAAAATCGTTAATGGCAGAAATATTAATACAAAGAAAATTA
TTGAAAGTGATCAAGAAAGAGAAGCTGAAGATAATGGAGAGTTGACATTT
TTTCTTGTAAATAGTGTGGCCAATGAAGAGGGCTTTGCAAAAGAATGCAG
CTGGAGAACACAGTCATTCAACAACTATTCACCAAATTCTCACAGCTCCA
AACATGTATCTCAATATACTTTCGTGGACAATGATGAGGGAGGTATATCT
TGGGTTACCAGCAACAGAGATCCCCCTATTTTCTCAGCAGGAGTCAAAGA
GGGTGGTAAGAGGAAAAAAAAGAAGCGTAAAGAGGTGCAAAAGAAGTCT
ACCAAAAGGAATTGTTAAATTGACTCTTCAAATATATAACATTTGAACAC
AATTGTGTGTGTTTTGGTTAATCACAAATTTTGTAGATAACACTTAATAC
TATACTAAGAGCTTTTCAACACTTTTAGCAGGATTGTGGACATTTGGTTA
GTAGTTTTTTTGAATGGGTATGTCAGAAAAGGATGAGTTTGTGGTGACAG
TTGGTGCT
>pGEM.dJ430N8.1
ACGAATTCTTGTTTGGTGCCCTTGCTGAACTGGTTGATAATGCAAGAGAT
GCTGATGCCACCAGAATAGATATTTATGCAGAAAGACGAGAGGACCTTCG
AGGAGGATTTATGCTTTGCTTTTTGGATGATGGAGCAGGAATGGATCCAA
GTGATGCTGCCAGTGTGATCCAGTTTGGGAAGTCGGCCAAGCGAACACCT
GAGTCTACTCAGATTGGGCAGTACGGGAATGGGTTAAAATCGGGCTCAAT
GCGCATTGGGAAGGATTTTATCCTGTTCACCAAGAAGGAAGACACCATGA
CCTGCCTCTTCCTGTCTCGCACGTTTCATGAGGAAGAAGGCATTGATGAA
GTGATAGTCCCACTGCCCACCTGGAATGCTCGGACCCGGGAACCTGTCAC
AGACAATGTAGAGAAATTTGCCATTGAGACAGAACTCATCTATAAGTACT
CTCCATTCCGCACTGAGGAGGAAGTGATGACCCAGTTTATGAAGATTCCT
GGGGACAGCGGAACATTGGTGATCATCTTCAATCTCAAACTCATGGATAA
TGGAGAGCCAGAACTAGACATAATCTCAAATCCAAGAGATATCCAGATGG
CAGAGACGTCCCCAGAGGGCACGAAGCCAGAGCGGCGCTCGTTCCGTGCC
TATGCCGCTGTGCTCTATATTGATCCCCGGATGAGGATCTTCATCCATGG
GCACAAGGTGCAGACCAAGAGGCTCTCCTGCTGCCTGTACAAGCCCAGGA
TGTACAAGTACACGTCAAGCCGTTTCAAGACCCGTGCGGAGCAGGAGGTG
AAGAAAGCAGAGCACGTAGCAAGGATTGCTGAAGAGAAGGCGCGGGAGGC
AGAGAGCAAAGCTCGGACATTAGAAGTACGCCTAGGTGGAGACCTCACGC
GGGACTCCAGGGTGATGTTGCGACAGGTCCAGAACAGAGCCATCACTCTG
CGCAGAGAAGCCGATGTCAAGAAGAGGATCAAGGAGGCCAAGCAGCGAGC
ACTTAAAGAACCTAAGGAACTGAATTTTGTTTTTGGTGTCAACATTGAAC
ACCGGGATCTGGATGGCATGTTCATCTACAACTGTAGCCGACTGATCAAA
ATGTATGAGAAAGTGGGCCCACAGCTGGAAGGGGGCATGGCATGTGGCGG
GGTTGTTGGGGTTGTTGATGTGCCCTACCTGGTCCTGGAGCCTACACACA
ACAAACAGGACTTTGCTGATGCCAAGGAGTACCGGCACCTGCTCCGAGCA
ATGGGGGAGCACCTGGCGCAGTATTGGAAGGATATTGCCATCGCCCAGAG
GGGAATCATCAAGTTCTGGGATGAGTTTGGCTACCTCTCTGCCAACTGGA
ACCAGCCCCCATCCAGTGAGCTGCGTTACAAACGCCGGAGAGCTATGGAA
ATCCCCACCACCATCCAGTGCGATTTGTGTCTGAAATGGAGAACCCTCCC
CTTCCAGCTGAGTTCTGTGGAAAAAGATTACCCTGACACCTGGGTTTGCT
CCATGAACCCTGATCCTGAACAGGACCGGTGTGAGGCTTCTGAACAAAAG
CAGAAGGTTCCCCTGGGAACATTCAGAAAGGACATGAAGACGCAGGAAGA
GAAGCAGAAACAACTGACAGAGAAAATTCGCCAGCAGCAGGAGAAGCTGG
AGGCCCTTCAGAAAACCACACCCATCCGCTCCCAAGCAGACCTGAAGAAA
TTGCCCTTGGAAGTGACCACCAGACCTTCCACTGAGGAACCTGTGCGTAG
ACCTCAGCGTCCTCGGTCGCCCCCTTTACCTGCTGTGATCAGGAACGCCC
CCAGCAGACCCCCTTCTTTGCCAACTCCTAGACCAGCCAGCCAGCCCCGA
AAGGCTCCTGTCATCAGCAGTACCCCAAAGCTCCCTGCTTTGGCAGCCCG
GGAGGAGGCCAGCACATCTAGGCTGCTCCAGCCACCTGAGGCACCCCGAA
AGCCTGCCAACACTCTCGTCAAGACTGCATCCCGACCTGCCCCTCTGGTG
CAGCAACTGTCACCATCTTTACTGCCCAACTCCAAGAGCCCTCGGGAGGT
TCCTTCTCCCAAAGTCATCAAGACTCCAGTGGTGAAGAAGACAGAGTCAC
CCATCAAACTCTCCCCGGCTACCCCTAGTCGGAAGCGGAGTGTCGCAGTT
TCTGATGAGGAAGAAGTTGAGGAGGAAGCTGAGAGGAGGAAGGAGAGGTG
CAAGCGGGGCAGATTTGTTGTGAAGGAGGAAAAGAAGGACTCGAATGAGC
TCTCAGACAGTGCTGGGGAAGAGGACTCGGCTGACCTCAAGAGAGCTCAG
AAAGATAAAGGGCTGCACGTGGAGGTGCGTGTGAACAGGGAGTGGTACAC
GGGCCGTGTCACAGCCGTGGAGGTGGGCAAGCATGTGGTGCGGTGGAAGG
TGAAGTTTGACTACGTGCCCACAGACACGACACCAAGAGACCGCTGGGTG
GAGAAAGGCAGTGAGGATGTGCGGCTGATGAAACCCCCTTCTCCGGAACA
TCAGAGCCTTGATACACAACAGGAGGGCGGGGAGGAGGAGGTGGGCCCTG
TGGCCCAGCAGGCCATAGCTGTCGCAGAGCCCTCCACTTCCGAATGCCTC
CGCATTGAGCCTGACACCACTGCCCTGAGCACCAATCACGAGACCATCGA
CCTGCTTGTCCAGATCCTCCGGAATTGTTTACGGTACTTCCTGCCTCCAA
GTTTCCCCATCTCCAAGAAGCAGCTGAGTGCTATGAATTCAGATGAGCTA
ATATCTTTTCCTCTGAAGGAGTACTTCAAGCAATATGAAGTAGGGCTCCA
AAACCTGTGCAATTCCTACCAGAGCCGTGCTGACTCCCGGGCCAAGGCCT
CCGAGGAAAGCCTGCGCACCTCCGAGAGGAAGCTCCGCGAGACGGAGGAG
AAGCTGCAGAAGCTGAGGACCAACATCGTGGCACTCCTGCAAAAGGTGCA
GGAGGACATAGACATCAACACAGATGATGAGCTGGACGCCTACATTGAGG
ACCTCATCACCAAGGGGGACTGAAGGCAGGAGAGAGAGCAGCTCCCCTGC
CCACCTGCCCCTCAACCCTGTAGCTGCAGTGGGAGGGGACTTCATTCATG
GGTTG
>pGEM.dJ439F8.1
CGTCATGTTAGGGTGAAGCAGAGGACCTCAGTGCTGAACATGCTAAGGAG
GTTGGACAAAATCAGGTTCAGAGGTCACAAGAGAGATGACTTCCTCGATC
TAGCGGAGTCTCCAAATGCCTCGGACACCGAATGCAGCGACGAAATCCCC
CTGAAGGTACCGCGGACCTCGCCCCGGGACAGCGAGGAGCTGAGGGACCC
TGCTGGTCCAGGGACCCTCATCATGGCCACAGGAGTCCAGGACTTTAACC
GGACAGAGTTTGATCGACTGAATGAGATCAAAGGTCACCTGGAAATTGCC
TTATTGGAAAAACATTTCTTACAGGAGGAGCTCCGGAAGCTGCGAGAAGA
AACCAACGCGGAGATGCTGCGGCAGGAGCTGGACCGCGAGCGGCAGCGGC
GGATGGAGCTGGAGCAGAAGGTGCAGGAGGTGCTGAAGGCCAGAACCGAG
GAGCAGATGGCTCAGCAGCCCCCAAAAGGGCAGGCCCAGGCCAGCAATGG
AGCAGAGCGCCGGAGCCAGGGGCTGTCCTCGCGCCTGCAGAAGTGGTTCT
ACGAGCGGTTCGGGGAGTACGTGGAGGACTTCCGGTTCCAGCCCGAGGAG
AACACTGTGGAGACAGAGGAACCCCTGAGCGCCCGCAGGTTAACTGAAAA
TATGAGACGGCTCAAGCGCGGTGCCAAGCCGGTCACTAACTTTGTGAAGA
ACCTCTCTGCCTTATCCGACTGGTACTCCGTCTACACGTCTGCCATTGCC
TTCACCGTGTACATGAATGCCGTGTGGCATGGCTGGGCCATCCCATTGTT
CTTATTTCTAGCAATTCTGAGGTTATCCCTCAATTACCTCATCGCCAGGG
GGTGGCGGATACAGTGGAGCATCGTGCCCGAAGTGTCTGAGCCCGTGGAA
CCTCCAAAGGAAGACCTGACTGTGTCTGAGAAGTTCCAGCTGGTGCTGGA
CGTCGCCCAGAAAGCCCAGAACCTTTTCGGGAAGATGGCTGACATCCTGG
AGAAGATCAAGAACTTGTTCATGTGGGTCCAGCCGGAGATCACACAGAAG
CTGTATGTGGCGCTCTGGGCTGCCTTCCTGGCCTCCTGCTTCTTCCCCTA
CCGCCTGGTGGGGCTTGCCGTGGGACTCTATGCTGGTATCAAGTTCTTCC
TCATTGATTTCATCTTTAAACGCTGCCCGAGGCTGCGCGCCAAGTACGAC
ACGCCCTATATCATCTGGAGGAGTCTCCCCACCGACCCGCAGCTCAAGGA
GCGCTCCAGCGCCGCAGTCTCACGCAGGCTGCAGACGACCTCGTCACGGA
GCTACGTACCCAGCGCACCGGCCGGCCTGGGTAAAGAGGAGGACGCCGGT
CGCTTCCACAGCACCAAGAAGGGCAATTTCCACGAGATCTTCAATCTGAC
AGAAAACGAGCGTCCGCTGGCGGTGTGCGAGAATGGCTGGCGCTGCTGCC
TCATCAACAGGGACCGGAAGATGCCCACGGACTACATCAGGAACGGGGTG
CTCTACGTCACGGAGAATTACTTGTGCTTCGAAAGCTCCAAATCTGGGTC
CTCAAAGAGGAACAAAGTCATCAAGCTAGTGGACATCACGGACATCCAGA
AGTACAAGGTCCTGTCTGTCCTCCCAGGCTCAGGCATGGGGATTGCCGTG
TCGACGCCATCCACCCAGAAACCGCTCGTGTTTGGTGCCATGGTGCACAG
GGATGAGGCCTTCGAGACCATTCTCAGCCAGTACATCAAGATCACCTCAG
CGGCAGCGTCTGGCGGGGACAGCTAGTATTGACTTGCCCAGGACGTTGCT
GGAATTTTCTTTTTCTTTTTCTTTTTCTTTTTTTTTTTTACGATTTGGTA
GTGGAAACAATTGGACATCCTCATGAGCTTTTGCAATAATTCTCCTGGAC
CTGTGGTTC
>pGEM.dJ466N1.4.V3
AGGGAAGTAGGTCCGTTGGTCGGTCGGGAACGAGGCTCAGGCGGCCAGGC
CCGCGCGGAGCCGTTGCCATGGCAGCCGCCGCCGGGGACGCGGACGACGA
GCCGCGCTCAGGCCACTCGAGCTCGGAGGGCGAGTGCGCGGTGGCGCCGG
AGCCGCTGACTGACGCTGAGGGCCTCTTCTCCTTCGCTGACTTCGGGTCT
GCGCTGGGCGGCGGCGGCGCGGGCCTCTCGGGCCGGGCGTCCGGCGGGGC
CCAGTCGCCGCTGCGCTACTTGCACGTCCTGTGGCAGCAGGATGCGGAGC
CGCGCGACGAGCTGCGCTGCAAGATACCCGCTGGCCGGCTGAGGCGCGCT
GCCAGGCCCCACCGGCGGCTCGGGCCCACGGGCAAGGAGGTGCACGCTCT
GAAGAGACTGAGGGACTCGGCCAATGCCAATGATGTGGAAACAGTGCAGC
AGCTGCTGGAAGATGGCGCGGATCCCTGTGCAGCTGATGACAAGGGCCGC
ACAGCTCTACACTTTGCCTCATGCAATGGCAATGACCAGATTGTGCAGCT
GCTCCTGGACCATGGTGCTGATCCTAACCAGCGAGATGGGCTGGGGAACA
CGCCACTGCACCTGGCGGCCTGCACCAACCACGTTCCTGTCATCACCACA
CTGCTACGAGGAGGGGCCCGTGTAGATGCCCTGGACCGAGCTGGTCGCAC
ACCCCTGCACCTGGCCAAGTCAAAGCTGAATATCCTGCAGGAGGGCCATG
CCCAGTGCCTAGAGGCTGTGCGTCTGGAGGTGAAGCAGATCATCCATATG
CTGAGGGAGTATCTGGAGCGCCTAGGGCAACATGAGCAGCGAGAACGCCT
GGATGACCTCTGCACCCGCCTGCAGATGACCAGTACCAAAGAGCAGGTGG
ATGAAGTGACTGACCTCCTGGCCAGCTTCACCTCCCTCAGTCTGCAGATG
CAGAGCATGGAGAAGAGGTAGCAAGAGAGGCTCCCTGCCTTCCTGCCACT
GCCCCACCCTGCCCCACTGCTGTCTCAGTACCAAGAAAAAGCCCAACATC
TGGGACTTGGAGCTGCACTTGTCTGGTGAGGA
>pGEM.dJ494G10.1
GGAGGTCACTTTAGGGAGGGCTGTCCTAAAACCAGAAGCTTGGAGCAGAA
AGTGAAACCCTGGTGCTCCAGACAAAGATCTTAGTCGGGACTAGCCGGCC
AAGGATGAAGCCTCACTTCAGAAACACAGTGGAGCGAATGTATCGAGACA
CATTCTCCTACAACTTTTATAATAGACCCATCCTTTCTCGTCGGAATACC
GTCTGGCTGTGCTACGAAGTGAAAACAAAGGGTCCCTCAAGGCCCCCTTT
GGACGCAAAGATCTTTCGAGGCCAGGTGTATTCCGAACTTAAGTACCACC
CAGAGATGAGATTCTTCCACTGGTTCAGCAAGTGGAGGAAGCTGCATCGT
GACCAGGAGTATGAGGTCACCTGGTACATATCCTGGAGCCCCTGCACAAA
GTGTACAAGGGATATGGCCACGTTCCTGGCCGAGGACCCGAAGGTTACCC
TGACCATCTTTGTTGCCCGCCTCTACTACTTCTGGGACCCAGATTACCAG
GAGGCGCTTCGCAGCCTGTGTCAGAAAAGAGACGGTCCGCGTGCCACCAT
GAAGATCATGAATTATGACGAATTTCAGCACTGTTGGAGCAAGTTCGTGT
ACAGCCAAAGAGAGCTATTTGAGCCTTGGAATAATCTGCCTAAATATTAT
ATATTACTGCACATCATGCTGGGGGAGATTCTCAGACACTCGATGGATCC
ACCCACATTCACTTTCAACTTTAACAATGAACCTTGGGTCAGAGGACGGC
ATGAGACTTACCTGTGTTATGAGGTGGAGCGCATGCACAATGACACCTGG
GTCCTGCTGAACCAGCGCAGGGGCTTTCTATGCAACCAGGCTCCACATAA
ACACGGTTTCCTTGAAGGCCGCCATGCAGAGCTGTGCTTCCTGGACGTGA
TTCCCTTTTGGAAGCTGGACCTGGACCAGGACTACAGGGTTACCTGCTTC
ACCTCCTGGAGCCCCTGCTTCAGCTGTGCCCAGGAAATGGCTAAATTCAT
TTCAAAAAACAAACACGTGAGCCTGTGCATCTTCACTGCCCGCATCTATG
ATGATCAAGGAAGATGTCAGGAGGGGCTGCGCACCCTGGCCGAGGCTGGG
GCCAAAATTTCAATAATGACATACAGTGAATTTAAGCACTGCTGGGACAC
CTTTGTGGACCACCAGGGATGTCCCTTCCAGCCCTGGGATGGACTAGATG
AGCACAGCCAAGACCTGAGTGGGAGGCTGCGGGCCATTCTCCAGAATCAG
GAAAACTGAAGGATGGGCCTCAGTCTCTAAGGAAGGCAGAGACCTGGGTT
GAGCCTCAGAATAAAAGATCTTCTTCCAAGAAATGCAAACAGGCTGTTCA
CCACCATCTCCAGCTGATC
>pGEM.dJ508I15.2
TTTCTCCCAGTGACAAAGCATAAATCATGGACACCAGAGAATAAGGTGGA
CCTCAGGAATCCGGAAAAGACTGAGAAGCTTACATTCTTCCTCTAGAGGG
AAGAGTGGGGTGTTTATAGCCATCTCTGGAACCTAAAACAAAAAACATGA
GTTGTGTGCCATGGAAAGGAGACAAGGCCAAATCTGAATCATTGGAGCTG
CCCCAGGCAGCACCCCCACAAATCTACCATGAGAAACAGCGCAGGGAGCT
TTGTGCCCTCCACGCCCTCAATAACGTCTTCCAGGACAGCAATGCCTTCA
CCCGGGATACGCTGCAAGAGATTTTCCAGAGGTTGTCTCCAAACACCATG
GTGACACCTCACAAGAAGAGCATGCTGGGAAATGGCAACTACGATGTGAA
TGTCATTATGGCAGCACTTCAGACCAAAGGCTATGAAGCTGTTTGGTGGG
ACAAGCGCAGGGATGTCGGTGTCATTGCCCTCACTAACGTCATGGGCTTC
ATCATGAATCTGCCCTCCAGCCTATGCTGGGGTCCACTGAAACTGCCCCT
CAAAAGGCAGCACTGGATCTGTGTTCGAGAGGTGGGAGGGGCCTACTACA
ACCTCGACTCCAAACTCAAGATGCCCGAGTGGATTGGAGGCGAGAGCGAG
CTCAGGAAGTTTCTAAAACATCATTTGCGAGGAAAGAACTGTGAACTCCT
GCTGGTGGTACCAGAAGAGGTAGAGGCTCATCAGAGTTGGAGGACCGATG
TGTAACAGTTCTGCCCAACCTCCCTCTCGCCTCAGCCCCTTCAGTCCTCT
GTGACGTGC
>pGEM.dJ508I15.4
GAGTCCACATCCCACCTCATCATGTCCCGAAGAAGCCAGCGCCTCACGCG
CTACTCCCAGGGTGACGATGACGGCAGCAGCAGCAGCGGAGGGAGCTCGG
TGGCTGGGAGTCAGAGCACCCTGTTTAAAGACAGTCCTCTCAGGACCTTG
AAGAGGAAATCCAGCAACATGAAGCGCCTGTCCCCAGCGCCACAGCTGGG
CCCGTCCTCTGATGCACACACCTCCTACTACAGTGAGTCGCTGGTCCACG
AGTCCTGGTTCCCACCCAGGAGCTCCCTGGAGGAACTGCATGGTGACGCC
AACTGGGGTGAGGACCTGCGGGTGCGGAGGAGGAGAGGCACGGGTGGCTC
AGAGAGCAGCAGGGCCAGCGGGCTTGTGGGGCGCAAGGCCACCGAGGACT
TCCTGGGCTCTTCCTCGGGCTACTCCTCTGAGGACGACTACGTGGGCTAC
TCGGATGTGGACCAGCAGAGTTCCAGCTCGCGGCTCCGAAGCGCCGTCTC
ACGGGCGGGCTCCTTACTCTGGATGGTGGCCACTTCGCCAGGCCGGCTCT
TCAGACTTCTCTACTGGTGGGCTGGCACCACCTGGTACCGCCTGACCACA
GCTGCCTCCCTCCTTGACGTCTTCGTTTTAACCAGGCGCTTCTCGTCCCT
GAAGACGTTCCTCTGGTTCCTGCTGCCGCTGCTCTTGCTGACGTGCCTGA
CGTATGGTGCTTGGTATTTCTACCCCTATGGGCTGCAGACATTCCACCCT
GCTTTGGTTTCCTGGTGGGCAGCGAAGGACAGCAGGAGGCCGGATGAGGG
CTGGGAAGCCAGAGACTCATCGCCACATTTCCAGGCTGAGCAGCGTGTTA
TGTCCCGGGTACACTCTCTGGAGCGGCGTCTGGAAGCTCTTGCTGCTGAA
TTTTCCTCCAACTGGCAGAAGGAGGCCATGCGGCTGGAACGTCTGGAGCT
GCGGCAAGGGGCTCCTGGCCAGGGAGGTGGTGGTGGCCTGAGCCACGAGG
ACACCCTGGCGCTGCTGGAGGGGCTAGTGAGCCGCCGTGAAGCTGCCCTG
AAGGAGGATTTCCGCAGGGAAACTGCTGCTCGCATCCAGGAAGAACTGTC
TGCCCTGAGAGCAGAGCATCAGCAAGACTCAGAAGACCTCTTCAAGAAGA
TCGTCCGGGCCTCCCAGGAGTCCGAGGCTCGCATCCAGCAGCTGAAGTCA
GAGTGGCAAAGCATGACCCAGGAGTCCTTCCAGGAGAGCTCTGTGAAGGA
GCTGAGGCGGCTGGAGGACCAGCTGGCCGGCCTGCAGCAGGAGCTGGCGG
CTCTGGCACTGAAGCAGAGCTCGGTGGCGGAAGAAGTGGGCCTGCTGCCC
CAGCAGATCCAGGCCGTGCGGGACGACGTGGAATCTCAGTTCCCGGCCTG
GATCAGTCAGTTCCTTGCCCGAGGTGGAGGGGGCCGCGTGGGGCTCCTTC
AGAGAGAGGAGATGCAAGCTCAGCTGCGAGAGCTGGAGAGCAAGATCCTC
ACCCATGTGGCAGAGATGCAGGGCAAGTCGGCCAGGGAAGCCGCGGCCTC
CCTGAGCCTGACGCTGCAGAAAGAAGGTGTGATTGGAGTGACAGAGGAGC
AGGTGCACCACATCGTGAAGCAGGCCCTGCAGCGCTACAGTGAGGACCGC
ATCGGGCTGGCAGACTACGCCCTGGAGTCAGGAGGGGCCAGCGTCATCAG
CACCCGATGTTCTGAGACCTACGAGACCAAGACGGCCCTCCTCAGCCTCT
TCGGCATCCCCCTGTGGTACCACTCCCAGTCACCCCGAGTCATCCTCCAG
CCAGATGTGCACCCAGGCAACTGCTGGGCCTTCCAGGGGCCACAAGGCTT
CGCCGTGGTCCGCCTCTCTGCCCGCATCCGCCCCACAGCCGTTACCTTAG
AGCATGTGCCCAAGGCCTTGTCACCCAACAGCACTATCTCCAGTGCCCCC
AAGGACTTCGCCATCTTTGGGTTTGACGAAGACCTGCAGCAGGAGGGGAC
ACTCCTTGGCAAGTTCACTTACGATCAGGACGGCGAGCCTATTCAGACGT
TTCACTTTCAGGCCCCTACGATGGCCACGTACCAGGTGGTGGAGCTGCGG
ATCCTGACTAACTGGGGCCACCCCGAGTACACCTGCATCTACCGCTTCAG
AGTGCATGGGGAGCCCGCCCACTAGCCCTGCTTACTGGTGCCTGCTGCCA
GCCATCTGGGAGTGGGTGAACAG
>pGEM.dJ508I15.5
CAGTCATGGCTGCCGCCGTCGCTGCTGCCGGTGCAGGGGAACCCCAGTCC
CCGGACGAATTGCTCCCGAAAGGCGACGCGGAGAAGCCTGAGGAGGAGCT
GGAGGAGGACGACGATGAGGAGCTAGATGAGACCCTGTCGGAGAGACTAT
GGGGCCTGACGGAGATGTTTCCGGAGAGGGTCCGGTCCGCGGCCGGAGCC
ACTTTTGATCTTTCCCTCTTTGTGGCTCAGAAAATGTACAGGTTTTCCAG
GGCAGCCTTGTGGATTGGGACCACTTCCTTTATGATCCTGGTTCTTCCCG
TTGTCTTTGAGACGGAGAAGTTGCAAATGGAGCAACAGCAGCAACTGCAG
CAGCGGCAGATACTTCTAGGACCTAACACAGGGCTCTCAGGAGGAATGCC
AGGGGCTCTACCCTCACTTCCTGGAAAGATCTAGATTGTTATTGCTGTTT
GAGCTGTCTCAGTGGGATAAGTTTGAAATTCAAGTGTTTGAACTGCTGAT
AATTTGGATTTTTTTTTTTTTAACTTTGGCACATTGATCTATCTAAACCC
GGTGGGGAGAATTATCCCCACATTGTCTCATG
>pGEM.dJ549K18.1
CATGTACGACGCAGAGCGCGGCTGGAGCTTGTCCTTCGCGGGCTGCGGCT
TCCTGGGCTTCTACCACGTCGGGGCGACCCGCTGCCTGAGCGAGCACGCC
CCGCACCTCCTCCGCGACGCGCGCATGTTGTTCGGCGCTTCGGCCGGGGC
GTTGCACTGCGTCGGCGTCCTCTCCGGTATCCCGCTGGAGCAGACTCTGC
AGGTCCTCTCAGATCTTGTGCGGAAGGCCAGGAGTCGGAACATTGGCATC
TTCCATCCATCCTTCAACTTAAGCAAGTTCCTCCGACAGGGTCTCTGCAA
ATGCCTCCCGGCCAATGTCCACCAGCTCATCTCCGGCAAAATAGGCATCT
CTCTTACCAGAGTGTCTGATGGGGAAAACGTTCTGGTGTCTGACTTTCGG
TCCAAAGACGAAGTCGTGGATGCCTTGGTATGTTCCTGCTTCATCCCCTT
CTACAGTGGCCTTATCCCTCCTTCCTTCAGAGGCGTGCGATATGTGGATG
GAGGAGTGAGTGACAACGTACCCTTCATTGATGCCAAAACAACCATCACC
GTGTCCCCCTTCTATGGGGAGTACGACATCTGCCCTAAAGTCAAGTCCAC
GAACTTTCTTCATGTGGACATCACCAAGCTCAGTCTACGCCTCTGCACAG
GGAACCTCTACCTTCTCTCGAGAGCTTTTGTCCCCCCGGATCTCAAGGTG
CTGGGAGAGATATGCCTTCGAGGATATTTGGATGCATTCAGGTTCTTGGA
AGAGAAGGGCATCTGCAACAGGCCCCAGCCAGGCCTGAAGTCATCCTCAG
AAGGGATGGATCCTGAGGTCGCCATGCCCAGCTGGGCAAACATGAGTCTG
GATTCTTCCCCGGAGTCGGCTGCCTTGGCTGTGAGGCTGGAGGGAGATGA
GCTGCTAGACCACCTGCGTCTCAGCATCCTGCCCTGGGATGAGAGCATCC
TGGACACCCTCTCGCCCAGGCTCGCTACAGCACTGAGTGAAGAAATGAAA
GACAAAGGTGGATACATGAGCAAGATTTGCAACTTGCTACCCATTAGGAT
AATGTCTTATGTAATGCTGCCCTGTACCCTGCCTGTGGAATCTGCCATTG
CGATTGTCCAGAGACTGGTGACATGGCTTCCAGATATGCCCGACGATGTC
CTGTGGTTGCAGTGGGTGACCTCACAGGTGTTCACTCGAGTGCTGATGTG
TCTGCTCCCCGCCTCCAGGTCCCAAATGCCAGTGAGCAGCCAACAGGCCT
CCCCATGCACACCTGAGCAGGACTGGCCCTGCTGGACTCCCTGCTCCCCC
GAGGGCTGTCCAGCAGAGACCAAAGCAGAGGCCACCCCGCGGTCCATCCT
CAGGTCCAGCCTGAACTTCTTCTTGGGCAATAAAGTACCTGCTGGTGCTG
AGGGGCTCTCCACCTTTCCCAGTTTTTCACTAGAGAAGAGTCTGTGAGTC
ACTTGAGGAGGCGAGTCTAGCAGATTCTTTCAGAGGTGCTAAAGTTTCCC
ATCTTTGTGTAGCTACCTCCGCATTGCTGTGT
>pGEM.dJ569D19.1.V2
CCACAGACTCTGGGAGGCTCGGCGGCTGGAGCAGCAGGCAGCTCCCCGCA
GCTCCCGGCGCTTCCAGGCAGCTCTCTGAGCCGTGCCAGAGGCCCGGCCC
GCCATTCCCAGCCCCGAGCCATGATGAAGACTTTGTCCAGCGGGAACTGC
ACGCTCAGTGTGCCCGCCAAAAACTCATACCGCATGGTGGTGCTGGGTGC
CTCTCGGGTGGGCAAGAGCTCCATCGTGTCTCGCTTCCTCAATGGCCGCT
TTGAGGACCAGTACACACCCACCATCGAGGACTTCCACCGTAAGGTATAC
AACATCCGCGGCGACATGTACCAGCTCGACATCCTGGATACCTCTGGCAA
CCACCCCTTCCCCGCCATGCGCAGGCTGTCCATCCTCACAGGGGATGTCT
TCATCCTGGTGTTCAGCCTGGATAACCGGGAGTCCTTCGATGAGGTCAAG
CGCCTTCAGAAGCAGATCCTGGAGGTCAAGTCCTGCCTGAAGAACAAGAC
CAAGGAGGCGGCGGAGCTGCCCATGGTCATCTGTGGCAACAAGAACGACC
ACGGCGAGCTGTGCCGCCAGGTGCCCACCACCGAGGCCGAGCTGCTGGTG
TCGGGCGACGAGAACTGCGCCTACTTCGAGGTGTCGGCCAAGAAGAACAC
CAACGTGGACGAGATGTTCTACGTGCTCTTCAGCATGGCCAAGCTGCCAC
ACGAGATGAGCCCCGCCCTGCATCGCAAGATCTCCGTGCAGTACGGTGAC
GCCTTCCACCCCAGGCCCTTCTGCATGCGCCGCGTCAAGGAGATGGACGC
CTATGGCATGGTCTCGCCCTTCGCCCGCCGCCCCAGCGTCAACAGTGACC
TCAAGTACATCAAGGCCAAGGTCCTTCGGGAAGGCCAGGCCCGTGAGAGG
GACAAGTGCACCATCCAGTGAGCGAGGGATGCTGGGGCGGGGCTTGGCCA
GTGCCTTCAGGGAGGTGGCCCCAGATGCCCACTGTGCGCATCTCCCCACC
GAGGCCCCGGCAGCAGTCTTGTTCACAGACCTTAGGCACCAGACTGG
>pGEM.dJ579N16.3
TGGCTGAGGACACACTCGCCAGCCTGTGCTTTGCCACCTGAGCGCCGCTC
CCTCTCAGGATGAAGGTGACGGTGGGCCCAGACCCTTCCCTGGTCTACCG
ACCTGATGTGGACCCAGAGGTGGCCAAAGACAAGGCCAGCTTCCGGAACT
ACACGTCAGGTCCCCTCCTGGACCGTGTCTTCACCACCTACAAGCTCATG
CACACGCACCAGACAGTGGACTTCGTCAGGAGCAAGCATGCCCAGTTTGG
GGGCTTCTCCTACAAGAAAATGACAGTCATGGAGGCCGTGGACCTGCTGG
ATGGGCTGGTGGATGAGTCGGACCCGGACGTAGATTTCCCCAACTCCTTC
CATGCCTTCCAGACAGCGGAGGGCATCCGGAAGGCCCACCCAGACAAGGA
CTGGTTCCACCTCGTCGGGCTCCTGCACGACCTGGGGAAGGTCCTGGCCC
TGTTCGGGGAGCCCCAGTGGGCTGTCGTCGGCGACACCTTCCCCGTCGGA
TGCCGTCCGCAGGCCTCCGTGGTTTTCTGCGACTCCACCTTCCAGGACAA
CCCTGACCTCCAGGATCCTCGATACAGCACAGAGCTCGGGATGTATCAGC
CCCACTGTGGGCTCGACAGGGTCCTCATGTCCTGGGGCCATGATGAGTAC
ATGTACCAGGTGATGAAGTTTAACAAGTTCTCACTGCCCCCTGAGGCTTT
CTACATGATCCGGTTCCACTCCTTCTACCCCTGGCACACGGGCCGCGACT
ACCAGCAGCTGTGCAGCCAGCAGGACCTGGCCATGCTGCCCTGGGTGCGG
GAGTTCAACAAGTTCGACCTCTACACCAAGTGCCCGGACCTGCCGGACGT
GGACAAGCTGCGGCCCTACTACCAGGGGCTCATTGACAAGTACTGCCCTG
GCATCCTGAGCTGGTGACCCTCCTGCCACCCAAGCTGCTGCTGGACCTAG
GCCTGGCCCTCCGCCTGCCTGGAGAGGCCTGGCCCTGGGCAAACAGCCGC
CATCAGGGTTCACCTCGGTGGGGGACCCCACTCACCCCCTTAGGGTCGCC
ACCCCTCACGGCAACTTGTGCCTGGCGTCAATAAAGACCTGGA
>pGEM.dJ579N16.4
CCTGTTATGGGTCAGCCTCTCCGGGATGGTGGCCGCCAACACTCGGGCCC
CCGAAGACACTCGGGCCCCCGCAGGACCCAAGCCCAGCTCCTGCGAGTGG
GCTGTGTGCTGGGCACCTGCCAGGTGCAGAATCTCAGCCACCGCCTGTGG
CAACTCATGGGACCGGCCGGCCGGCAGGACTCAGCTCCTGTGGACCCCAG
CAGCCCCCACAGCTATGGCTGAGGTGGGGCCGGGCCACACCCCTGCCCAT
CCCAGCCAGGGTGCTGTGCCCCCGTCCAGAGCTGCAGCTGAGCCCCATCT
GAAGCCCAGTCCCTCGGAGCTGCAGACAGCAGGTCCTGCAGCAACAATAC
CTGCACGGCTTTGCACACGTAAACCTAGGCTGGTCTACACGCAGTGCTGG
TACGTCAAGGAGCCTAAACACCCTGAAATTGTGACCCCCTGGGGGACAGC
TGCCAGACACAGCTGGCGGCAGCACCAGATGCTAAGCGCTTCAGAGAGGA
GGTGTCTGCCCAGAGATGTGGAGCAGAAGCTGGGCCCTGAACACACGGGG
CCATGTCTGGACGAGCAGGGGAGAGAGGCTGAACTGGCCAGAAGTGGCCC
CTCCGCTGCTGGTCCAGTCAGACTGAAGCCCGGCCTTGTGCCTGGGCTGT
TCCTGCTCTCATGCACAACCAGCCCTTCCACGTGCCTGCCTGTGGGACAG
GAGGGGGAGCGTGGGATGCTGTAGCCCCCGGGGTTGGGCAAGGGAAGGAT
GGTGGCCCTCCAGAGGTCATGAAGGGA
>pGEM.dJ671O14.2
TGCACTCAGTAGGCCTTTGTTTTCCTGCGTGGAAAGCGGTTGGGCTTGGG
AGGCGATGGAGCCGGAGTTCTTGTACGACCTGCTGCAGCTCCCCAAGGGG
GTGGAGCCCCCAGCGGAGGAGGAGCTCTCAAAAGGAGGAAAGAAGAAATA
CCTGCCACCCACTTCCCGGAAGGACCCCAAATTTGAAGAACTGCAGAAGG
TGTTGATGGAGTGGATCAATGCCACTCTTCTCCCCGAGCACATTGTGGTC
CGCAGCCTGGAGGAGGACATGTTCGACGGGCTCATCCTACACCACCTATT
CCAGAGGCTGGCGGCGCTCAAGCTGGAAGCAGAGGACATCGCCCTGACAG
CCACAAGCCAGAAGCACAAGCTCACAGTGGTGCTGGAGGCCGTGAACCGG
AGTCTGCAGCTGGAGGAGTGGCAGGCCAAGTGGAGCGTGGAGAGCATCTT
CAACAAGGACCTGTTGTCTACCCTGCACCTCCTTGTGGCCCTGGCCAAGC
GCTTCCAGCCCGACCTCTCCCTCCCAACCAACGTTCAGGTGGAGGTCATC
ACTATCGAGAGCACCAAAAGTGGTCTGAAGTCAGAGAAGTTGGTGGAAC
AGCTCACTGAATACAGCACAGACAAGGACGAGCCTCCAAAGGACGTCTTT
GATGAATTATTTAAGCTGGCTCCGGAGAAAGTGAACGCAGTGAAAGAGGC
CATCGTGAACTTTGTCAACCAGAAGCTGGACCGCCTGGGCCTGTCTGTGC
AGAATCTGGACACCCAGTTTGCAGATGGGGTCATCTTACTCTTGCTGATT
GGACAACTTGAAGGCTTCTTCCTGCACTTAAAGGAATTCTACCTCACTCC
CAACTCTCCTGCAGAAATGCTGCACAACGTCACCCTGGCGCTGGAGCTGC
TGAAGGACGAGGGCCTGCTCAGCTGCCCTGTCAGCCCTGAAGATATCGTG
AACAAGGATGCCAAGAGCACACTGAGGGTGCTCTATGGTCTGTTCTGCAA
GCACACGCAGAAGGCACACAGGGACAGGACGCCCCATGGAGCCCCGAATT
GACCCTCACTGCCTCCAAAGCCCAGAGCCTGCCTGTCAGCCCAGCTGGAG
GGCCCGAGGCTGCAGGGTGTCCTCCCACAGTCCCGCTGTTTCCTGTGCAT
TCGT
>pGEM.dJ742C19.2
TCTGCTAAGGAAGCTGTGGCCAGAAGCACAGATCAGAAACACGATGGCTC
TGTTAACAGCCGAAACATTCCGCTTACAGTTTAACAACAAGCGCCGCCTC
AGAAGGCCTTACTACCCGAGGAAGGCCCTCTTGTGTTACCAGCTGACGCC
GCAGAATGGCTCCACGCCCACGAGAGGCTACTTTGAAAACAAGAAAAAGT
GCCATGCAGAAATTTGCTTTATTAACGAGATCAAGTCCATGGGACTGGAC
GAAACGCAGTGCTACCAAGTCACCTGTTACCTCACGTGGAGCCCCTGCTC
CTCCTGTGCCTGGGAGCTGGTTGACTTCATCAAGGCTCACGACCATCTGA
ACCTGGGCATCTTCGCCTCCCGCCTGTACTACCACTGGTGCAAGCCCCAG
CAGAAGGGGCTGCGGCTTCTGTGTGGATCCCAGGTCCCGGTGGAGGTCAT
GGGCTTCCCAGAGTTTGCTGACTGCTGGGAAAACTTTGTGGACCACGAGA
AACCGCTTTCCTTCAACCCCTATAAGATGTTAGAGGAGCTAGATAAAAAC
AGTCGAGCCATAAAGCGACGGCTTGACAGGATAAAGTCCTGAAGTGTGGA
TGTTTTAGAGAATGACTTAAGAAGTTTGCAGCTTGGACCCGTATCCCACT
CACTATCAAGAAGCAACTCAAGATGACTTTCCCTGGG
>pGEM.dJ756G23.3.V3
GCTTGGCGAAACTGAGGTCTCATGGAGAAGCCCCGGAGTATTGAGGAGAC
CCCATCTTCAGAACCAATGGAGGAAGAGGAAGATGACGACTTGGAGCTGT
TTGGTGGCTATGATAGTTTCCGGAGTTATAACAGCAGTGTGGGCAGTGAG
AGCAGCTCCTATCTGGAGGAGTCAAGTGAAGCAGAAAATGAGGATCGGGA
AGCAGGGGAACTGCCGACCTCCCCGCTGCATTTGCTCAGCCCTGGGACTC
CTCGCTCCTTGGATGGCAGTGGTTCTGAGCCAGCTGTCTGTGAGATGTGT
GGTATCGTGGGTACAAGGGAAGCcTTCTTCTCCAAGACCAAGAGGTTCTG
CAGCGTCTCCTGCTCCAGGAGCTACTCCTCCAACTCCAAGAAAGCCAGTA
TCTTGGCTAGGTTACAGGGAAAACCACCGACCAAAAAAGCCAAAGTCCTG
CACAAGGCTGCCTGGTCTGCCAAAATTGGAGCCTTCCTCCACTCTCAAGG
GACAGGACAGCTGGCAGATGGGACACCAACAGGACAAGACGCTCTGGTCT
TGGGCTTCGACTGGGGGAAGTTCCTGAAGGATCACAGTTACAAGGCTGCT
CCTGTCAGCTGTTTCAAGCACGTCCCACTCTATGACCAGTGGGAGGATGT
GATGAAAGGGATGAAGGTGGAGGTGCTCAACAGTGATGCTGTGCTCCCCA
GCCGGGTGTACTGGATCGCCTCTGTCATCCAGACAGCAGGGTATCGGGTG
CTGCTTCGGTATGAAGGCTTTGAAAATGACGCCAGCCATGACTTCTGGTG
CAACCTGGGAACAGTGGATGTCCACCCCATTGGCTGGTGTGCCATCAACA
GCAAGATCCTAGTGCCCCCACGGACCATCCATGCCAAGTTCACCGACTGG
AAGGGCTACCTCATGAAACGGCTGGTGGGCTCCAGGACGCTTCCCGTGGA
TTTCCACATCAAGATGGTGGAGAGCATGAAGTACCCcTTTAGGCAGGGCAT
GCGGCTGGAAGTGGTGGACAAGTCCCAGGTGTCACGCACTCGCATGGCTG
TGGTGGACACAGTAATCGGGGGTCGCCTACGGCTCCTCTACGAGGATGGT
GACAGTGACGACGACTTCTGGTGCCACATGTGGAGCCCCCTGATCCACCC
AGTGGGTTGGTCACGACGTGTGGGCCACGGCATCAAGATGTCAGAGAGGC
GAAGTGACATGGCCCATCACCCCACCTTCCGGAAGATCTACTGTGATGCC
GTTCCTTACCTCTTCAAGAAGGTACGAGCAGTCTACACAGAAGGCGGTTG
GTTTGAGGAAGGGATGAAGCTGGAGGCCATTGACCCCCTGAATCTGGGCA
ACATCTGCGTGGCAACTGTCTGTAAGGTTCTCCTGGATGGATACCTGATG
ATCTGTGTGGACGGGGGGCCCTCCACAGATGGCTTGGACTGGTTCTGCTA
CCATGCCTCTTCCCACGCCATCTTCCCGGCCACCTTCTGTCAGAAGAATG
ACATTGAGCTCACACCGCCAAAAGGTTATGAGGCACAGACTTTCAACTGG
GAGAACTACTTGGAGAAGACCAAGTCGAAAGCCGCTCCATCGAGACTCTT
TAACATGGATTGCCCAAACCATGGCTTCAAGGTGGGCATGAAGCTGGAGG
CCGTGGACCTGATGGAGCCCCGGCTCATCTGTGTGGCCACGGTGAAACGA
GTGGTGCATCGGCTCCTCAGCATCCACTTTGACGGCTGGGACAGCGAGTA
CGACCAGTGGGTGGACTGCGAGTCCCCAGACATCTACCCCGTCGGCTGGT
GTGAGCTCACCGGCTACCAGCTCCAGCCTCCTGTGGCCGCAGAACCGGCC
ACACCGCTGAAGGCCAAAGAGGCCACAAAGAAGAAAAAGAAACAGTTTGG
GAAGAAAAGGAAAAGAATCCCGCCCACTAAGACGCGACCCCTCAGACAGG
GGTCCAAGAAGCCCCTGCTGGAGGACGACCCTCAGGGTGCCAGGAAGATC
TCGTCGGAGCCTGTTCCTGGCGAGATCATTGCTGTGCGTGTGAAGGAAGA
GCATCTAGACGTGGCCTCGCCCGACAAGGCTTCAAGTCCAGAGCTGCCTG
TCTCCGTCGAGAACATCAAGCAGGAAACAGACGACTGAGCCTTCCTGCCT
CCAGCCTGGCTTCTAGCTGGAAGCCAGCCCAGCGTTTCTCTACCACCACC
ACCATGCCTCCACCTGACTTTGGCTTGGAGACTGATCCTCTCTGTGTAAA
TTCTGCCCGGT
>pGEM.dJ796I17.2.V2
GAGGGAACCATGGGGACTGTGCACGCCCGGAGTTTGGAGCCTCTTCCATC
AAGTGGACCTGATTTTGGAGGATTAGGAGAAGAAGCTGAATTTGTTGAAG
TTGAGCCTGAAGCTAAACAGGAAATTCTTGAAAACAAAGATGTGGTTGTT
CAACATGTTCATTTTGATGGACTTGGAAGGACTAAAGATGATATCATCAT
TTGTGAAATTGGAGATGTTTTCAAGGCCAAAAACCTAATTGAGGTAATGC
GGAAATCTCATGAAGCCCGTGAAAAATTGCTCCGTCTTGGAATTTTTAGA
CAAGTGGATGTTTTGATTGACACATGTCAAGGTGATGACGCACTTCCAAA
TGGGTTAGACGTTACCTTTGAAGTAACTGAATTGAGGAGATTAACGGGCA
GTTATAACACCATGGTTGGAAACAATGAAGGCAGTATGGTACTTGGCCTC
AAGCTTCCTAATCTTCTTGGTCGTGCAGAAAAGGTGACCTTTCAGTTTTC
CTATGGAACAAAAGAAACTTCGTATGGCCTGTCCTTCTTCAAACCACGGC
CCGGAAACTTCGAAAGAAATTTCTCTGTAAACTTATATAAAGTTACTGGA
CAGTTCCCTTGGAGCTCACTGCGGGAGACGGACAGAGGAATGTCAGCTGA
GTACAGTTTTCCCATATGGAAGACCAGCCACACTGTCAAGTGGGAAGGCG
TATGGCGAGAACTGGGCTGCCTCTCAAGGACGGCGTCATTTGCTGTTCGA
AAAGAAAGCGGACATTCACTGAAATCATCTCTTTCGCACGCCATGGTCAT
CGATTCTCGGAATTCTTCCATCTTACCAAGGAGAGGTGCTTTGCTGAAAG
TTAACCAGGAACTGGCAGGCTACACTGGCGGGGATGTGAGCTTCATCAA
AGAAGATTTTGAACTTCAGTTGAACAAGCAACTCATATTTGATTCAGTTT
TTTCAGCGTCTTTCTGGGGCGGAATGTTGGTACCCATTGGTGATAAGCCG
TCAAGCATTGCTGATAGGTTTTACCTTGGGGGACCCACAAGCATCCGCGG
ATTCAGCATGCACAGCATCGGGCCACAGAGCGAAGGAGACTACCTAGGTG
GAGAAGCGTACTGGGCCGGCGGCCTGCACCTCTACACCCCATTACCTTTC
CGGCCAGGCCAGGGTGGCTTTGGAGAACTTTTCCGAACACACTTCTTTCT
CAACGCAGGAAACCTCTGCAACCTCAACTATGGGGAGGGCCCCAAAGCTC
ATATTCGTAAGCTGGCTGAGTGCATCCGCTGGTCGTACGGGGCCGGGATT
GTCCTCAGGCTTGGCAACATCGCTCGGTTGGAACTTAATTACTGCGTCCC
CATGGGAGTACAGACAGGCGACAGGATATGTGATGGCGTCCAGTTTGGAG
CTGGGATAAGGTTCCTGTAGCCGACACCCCTACAGGAGAAGCTCTGGGAC
TGGGGCAGCAGCAAGGCGCCCATGCCACACACCGTCTCTCGAGGAAACGC
GGTTCAGCGATTCTTTGACTGCGGACCCTGTGGGAAACCCCGTC
>pGEM.dJ821D11.3
CTGTTGGACCTTCGAGCCTAGCTGCTCGCACAGGACTCGGCCACCTGCCC
TTCCTGCACCGACTGGCCAGCTCAAGAGGTTTGGATATGGACCTTCTTCA
ATTCCTGGCCTTCCTCTTTGTCCTGCTTTTGTCTGGGATGGGAGCCACAG
GCACCTTGAGGACCTCCCTGGACCCAAGCCTGGAGATCTACAAGAAGATG
TTTGAGGTGAAGCGGCGGGAGCAGCTGTTGGCACTGAAGAACCTGGCACA
GCTGAACGACATCCACCAGCAGTACAAGATCCTTGATGTCATGCTCAAGG
GGCTCTTTAAGGTGCTGGAGGACTCCCGGACAGTGCTCACCGCTGCTGAT
GTGCTCCCAGATGGGCCCTTCCCCCAGGACGAGAAGCTGAAGGATGCTTT
CTCCCACGTGGTGGAGAACACGGCCTTCTTCGGCGATGTGGTGCTGCGCT
TCCCGAGGATTGTGCACTATTACTTTGACCACAACTCCAACTGGAACCTC
CTCATCCGCTGGGGTATCAGTTTCTGCAACCAGACAGGCGTCTTCAACCA
GGGGCCCCACTCGCCCATCCTCAGCCTGATGGCCCAGGAGCTGGGGATCA
GTGAGAAAGACTCCAACTTCCAGAACCCATTTAAAATCGACCGCACAGAG
TTCATTCCCAGCACTGACCCTTTCCAGAAGGCCCTGAGAGAAGAAGAGAA
ACGCCGAAAGAAAGAGGAGAAGCGGAAGGAGATCCGAAAAGGCCCAAGGA
TCTCCAGATCCCAGTCTGAGTTATAGCCCTGGAGCAGCTCAGGGCTCAGG
GGGCCACAAGGAGGCAGGTCGGGAGGAAGAAGAGGTGGAGGTGTGGTTGT
>pGEM.dJ90G24.6.V7
tccttgtgcctcttggacttttttgtgtgtttaggtgcccaatggggagc
aaactgacttgctgcctgggccccagcgggggcctcaactgtgactgctg
caggccagatgtgggaccctgccatgagtgtgagattcctgagactgtgg
cagccacagcaccagcatccaccactgcaaagcctgccaaattggatttg
aaagctaagaaggcccaactcatgcagtacctcagcctcccgaagacgcc
gaagatgctgaagatgtccaaaggtttggacgcccgctccaagcgctggt
taaaaataatatggagacggcacgggatttggcctctagaaaatataggt
cccactgaagatgtgcaggcgtctgcacacggcggtgtggaggagaatat
gacatcagatattgaaatacctgaggccaagcacgaccaccgtcccactg
aagatgtgcaggtgtctgcacacggcggtgtggaggagaatataacgtca
gatattgaaatatctgaggccaagcacgaccaccatttggtcgaagatct
cagtgaaagcctatctgtctgtcttgaagacttcatgacatcggatctca
gtgaaagcctatctgtctctcttgaagacttcatgacatcaggtctcagt
gaaagcctatctgtctctcttgaagacctcatgacaccggagatggcaaa
ggagagatatgaagattacctctgctgggttaagatggcacggtctcggc
tcaatgaacccatcagcagccaggttctaggacttctccggctttagtgt
tccaa
