# Supplementary material for: A genome annotation-driven approach to cloning the human ORFeome
Source: Genome Biol. 2004 Sep 30;5(10):R84. doi: 10.1186/gb-2004-5-10-r84 (PMC545604; doi:10.1186/gb-2004-5-10-r84)
Supplement: Additional data file 7 — A list of the 398 target ORFs [file gb-2004-5-10-r84-s7.fa]

>bA9F11.C22.1
atgctcctcggaggctggctcctgttggccttcaatgcaattttcctcct
gtcttgggctgtggcccccaaagggctgtgcccaaggagaagcagtgttc
caatgccaggggtgcaggcagtggcagctactgccatgattgtgggtctg
ctgattttcccaatcggccttgcctccccattcatcaaggaagtgtgcga
agcctcctccatgtattatggtgggaagtgccggctgggttggggttaca
tgactgctatcctcaatgcagtcctggccagcctcctgcccatcatcagc
tggccccacacaaccaaggtccaagggaggaccatcatcttctccagtgc
caccgagagaatcatctttgtgccagaaatgaacaaataa
>bA247I13.C22.1
atgagcagcaccttagctaagatcgcggagatagaagcagagatggctcg
gactcaaaagaacaaggccacagcacaccacttagggctgcttaaggctc
gtcttgctaagcttcgtcgagaactcattactccaaagggtggtggtggt
ggaggtccaggagaaggttttgatgtggccaagacaggtgatgctcgaat
tggatttgttggttttccatctgtggggaagtcaacactgcttagtaacc
tggcaggggtatattctgaggtggcagcctatgaattcactactctgacc
actgtgcctggtgtcatcagatacaaaggtgccaagatccagctcctgga
tctcccaggtatcattgaaggtgccaaggatgggaaaggtagaggtcgtc
aagtcattgcagtggcccgaacctgtaacttgatcttgattgttctggat
gtcctgaaacctttgggacataagaagataattgaaaatgagctggaagg
ctttggcattcgcttgaacagcaaaccccccaacattggctttaagaaga
aggacaagggaggcattaatctcacagccacttgcccccagagtgagctg
gatgctgaaactgtgaagagcattctggctgaatacaagattcataatgc
cgatgtgactctacgtagtgatgctacagctgatgacctcattgatgtgg
tggaaggaaacagagtttatatcccctgtatctatgtgttaaataagatt
gaccaaatctccattgaggaattggatatcatctataaggtgcctcactg
tgtacccatctctgcccatcaccgctggaattttgatgacctattggaaa
agatctgggactatctgaaactagtgagaatttacaccaaacccaaaggc
cagttaccagattacacatccccagtggtgcttccttactccaggaccac
agtggaggatttctgcatgaagattcacaaaaatcttatcaaagaattta
aatatgctctggtctggggtctctctgtgaaacacaatcctcagaaagtg
ggtaaagaccatacgttggaggatgaggatgtcattcaaattgtgaagaa
gtga
>bA247I13.C22.2
atggataggagaagtatgggtgaaacagaaagtggagatgctttccttga
cctgaagaagcctcctgcctccaaatgcccccatcgctatacaaaagaag
aactcttggatataaaagaactcccccattccaaacagaggccttcatgc
ctttctgaaaaatatgacagtgatggtgtctgggaccctgagaagtggca
tgcctctctctacccagcttcagggcggagctcaccagtggaaagtctga
agaaagagttggatacagaccggccttccctggtgcgcaggatagtagat
ccacgagagcgtgtgaaagaagatgacttagatgttgttctcagccctca
gagacggagctttggagggggctgccacgtgacagccgctgttagctccc
ggcgctcaggaagtccattagagaaagatagtgatgggcttcgtctgctt
ggtggacgtaggattggcagtgggaggataatctctgcccggacctttga
gaaggatcaccgtcttagcgataaggacctgcgggacttgagagacagag
accgagagagggacttcaaggacaagcgtttcaggagagagtttggagat
agtaagcgtgtctttggtgagcgtagaagaaatgattcttacacagaaga
agaaccagagtggttctctgctggacccacaagtcagtctgaaaccatcg
aactgactggctttgatgataagatactagaagaagatcacaaagggaga
aaaagaacaaggcgacggacagcctctgtgaaggaaggtatagtagagtg
caatggaggagtggccgaagaggatgaagtggaggtcatccttgcacagg
agcctgcggctgatcaggaagtgccaagggatgctgtcttgcctgagcag
tccccaggagactttgactttaatgagttctttaaccttgataaggtgcc
atgcttggcttcgatgatagaagatgttttgggagaagggtcagtctctg
ccagtcggttcagtaggtggttctctaacccgagcagatcaggaagccga
tccagcagtcttgggtcaacaccacatgaagagctagagagacttgcagg
tctggagcaagccatcctctctcctggacagaactcggggaattactttg
ctcctataccattggaagaccatgctgaaaataaagtggatattttagaa
atgctacagaaagccaaagtggatttgaaacctcttctttccagcctttc
tgcaaataaagaaaaacttaaagaaagctcacattcaggggttgtgcttt
cagtggaggaggtagaagcaggtctgaagggcttgaaggttgaccagcaa
gtgaagaattcaactcccttcatggcagaacacctagaagagaccttgag
tgccgtaaccaacaatcgacaactgaagaaagacggagacatgactgcgt
tcaacaagctagtgagcacaatgaaggcaagtgggactttgccttctcag
cccaaagtcagccgaaaccttgaaagccatttgatgtcccctgctgagat
tccaggccagcctgtccctaagaacatcctgcaggaacttctgggtcaac
cagttcagagacctgcttcttccaatcttctgagtggccttatggggagc
ttggagcctacaacatctttactgggccaaagagcaccctctcctccctt
gtcacaggtgtttcaaactcgagcagcctcagctgactaccttcgcccaa
gaataccatcaccaattggtttcacaccaggaccacagcagctactcgga
gatccattccaaggcatgcgcaaacccatgagccccatcacagcccagat
gagccagctggagttgcaacaggcagctttagaagggctggccttgccac
atgaccttgctgtacaggcagcaaacttctaccagcctggttttggcaaa
ccacaggtggacagaaccagagatggattcagaaacaggcaacagcgagt
gaccaagtcaccagcacccgtgcatcgagggaattcctcttcccctgccc
ctgctgcctccatcacaagcatgctttctccttcctttacccctacctca
gtgattcgtaagatgtacgagagcaaagagaaaagcaaggaggagccagc
atctggaaaagcagctcttggtgacagtaaagaggatactcagaaggcca
gtgaagaaaacctcctgtcatccagctctgtacccagtgccgatcgagac
tcttctcccactacaaattccaaactgtcagcattacagaggtcttcgtg
ttccaccccactgtcccaggccaaccgttacaccaaagaacaagattatc
gacctaaagcaactgggagaaaaacacccaccttggcatccccagttcct
acaacaccttttctccgccctgtccaccaagttccccttgtcccccatgt
ccctatggttaggcctgctcaccagcttcacccagggttggtacagagga
tgctggcccagggagtacatccacagcatcttccaagtttgctccaaact
ggtgtgcttcctcctgggatggacttgagtcatttacagggaatatctgg
ccccatcctgggtcagcccttttaccctttacctgctgctagtcaccctc
tcttaaaccctcgtcctggaacacctctgcatctggcaatggtgcaacag
cagctacagcgctcagttctgcatcctccaggctctggttcccatgcagc
agctgtcagcgttcagacaacccctcagaacgtgcccagccggtcaggcc
tgccccacatgcactcccagctggagcatcgccccagccagaggagcagc
tcccctgtgggccttgccaaatggtttggctcagatgtgctacagcaacc
cctgccctccatgcccgccaaagttatcagtgtagatgaattggaatacc
gacagtga
>bA247I13.C22.4b
atgttgtttccctccggtaacctgaatctgtccttagcctgcacagaaag
gggaagtgcgagtggagttggggaaatgagacggcgaatgtcaagtgctt
accacgtagtgcagactcaggctgacagggggccacagaaatgcaaatat
gtgagcagtgtgggtaactgcatcctggggaggaagtcctatgtgctgga
ataccacaagcacccatttctgccctgtggtactgcgcagcgttggtgtg
aagcgatacataggcgtgaagtcccgagaacgcaattttcctggttaaag
gacagcaacgtctacatttcttccaagaggcctactttgttggaacttca
cttcacttgtgaaattagggtgttgggcagtgagtga
>bA444G7.C22.1
atgtctcgggagtcggatgttgaggctcagcagtctcatggcagcagtgc
ctgttcacagccccatggcagcgttacccagtcccaaggctcctcctcac
agtcccagggcatatccagctcctctaccagcacgatgccaaactccagc
cagtcctctcactccagctctgggacactgagctccttagagacagtgtc
cactcaggaactctattctattcctgaggaccaagaacctgaggaccaag
aacctgaggagcctacccctgccccctgggctcgattatgggcccttcag
gatggatttgccaatcttgaatgtgtgaatgacaactactggtttgggag
ggacaaaagctgtgaatattgctttgatgaaccactgctgaaaagaacag
ataaataccgaacatacagcaagaaacactttcggattttcagggaagtg
ggtcctaaaaactcttacattgcatacatagaagatcacagtggcaatgg
aacctttgtaaatacagagcttgtagggaaaggaaaacgccgtcctttga
ataacaattctgaaattgcactgtcactaagcagaaataaagtttttgtc
ttttttgatctgactgtagatgatcagtcagtttatcctaaggcattaag
agatgaatacatcatgtcaaaaactcttggaagtggtgcctgtggagagg
taaagctggctttcgagaggaaaacatgtaagaaagtagccataaagatc
atcagcaaaaggaagtttgctattggttcagcaagagaggcagacccagc
tctcaatgttgaaacagaaatagaaattttgaaaaagctaaatcatcctt
gcatcatcaagattaaaaacttttttgatgcagaagattattatattgtt
ttggaattgatggaagggggagagctgtttgacaaagtggtggggaataa
acgcctgaaagaagctacctgcaagctctatttttaccagatgctcttgg
ctgtgcagtaccttcatgaaaacggtattatacaccgtgacttaaagcca
gagaatgttttactgtcatctcaagaagaggactgtcttataaagattac
tgattttgggcactccaagattttgggagagacctctctcatgagaacct
tatgtggaacccccacctacttggcgcctgaagttcttgtttctgttggg
actgctgggtataaccgtgctgtggactgctggagtttaggagttattct
ttttatctgccttagtgggtatccacctttctctgagcataggactcaag
tgtcactgaaggatcagatcaccagtggaaaatacaacttcattcctgaa
gtctgggcagaagtctcagagaaagctctggaccttgtcaagaagttgtt
ggtagtggatccaaaggcacgttttacgacagaagaagccttaagacacc
cgtggcttcaggatgaagacatgaagagaaagtttcaagatcttctgtct
gaggaaaatgaatccacagctctaccccaggttctagcccagccttctac
tagtcgaaagcggccccgtgaaggggaagccgagggtgccgagaccacaa
agcgcccagctgtgtgtgctgctgtgttgtga
>bA494O16.C22.1
atggagaataacttgaaaacttgtcccaaagaggacggtgatttcgtttc
tgataaaataaagtttaaaatagaagaggaagatgatgatggaattcctc
ctgatagtttggaaagaatggactttaaaagcgagcaggaggacatgaag
cagacagacagcggtggggagcgagcgggcctcggtgggacgggttgcag
ctgcaagcccccggggaagtacttgtctgcagagagtgaggatgactatg
gcgcgctgttctcccagtacagcagcaccctatacgacgtggccatggag
gccgtgacccagagcctcctttccagccggaacatgagctccaggaagaa
gtctccagcctggaagcatttttttatctctccccgagacagcactaaag
caatatgcatgtactgtgtgaaggagttcagcagaggcaaaaacgagaaa
gacttgagtaccagttgtctcatgaggcacgtgaggcgcgcacacccgac
cgtgctcattcaggaaaatggcagtgtgtctgccgtgtcctcgttcccct
ctccctcactcctgcttccaccacagcctgcggacgcgggtgacctcagc
accatcctctcacccatcaaacttgtccagaaagtggcgtctaagatccc
gtcccccgatcgaataacagaggagtctgtgtctgtagtttcttctgaag
aaatctcctctgacatgtccgtttcggagaagtgcggcagagaagaagcc
ctggtggggtcgtctccccacctccctgctctccattacgatgaacctgc
agagaacttagcggagaagagccttccacttccaaagagcacctctgggt
ccaggagaaggtccgctgtctggaagcacttctacctgtcgccactggac
aactccaaagctgtctgcattcactgcatgaacgagttcagccgggggaa
gaatgggaaggacctgggcacgagctgcctcatcaggcacatgtggaggg
cacaccgcgccatcgtgttgcaggagaacgggggcacgggcatcccgcca
ctgtactccacccctcccactctgctgccttccttgctgccgccggaggg
ggagctcagctctgtgtcctcgtctccagtaaagccggtcagagagtccc
cttcggcctcctcctcccctgacaggctgactgaggacttgcagtctcac
ttgaaccctggagatgggctgatggaagacgtggcggccttctcatcttc
cgatgacataggggaggcctcggcgtcctctcctgagaagcagcaggctg
atgggctgagtcctagattgtttgaatctggcgccatcttccagcagaat
aaaaaggtcatgaaaagactgaagtcggaggtctggcatcacttctccct
ggcccccatggacagcctcaaggccgagtgtcggtactgcggctgtgcca
tcagccgggggaagaagggtgatgtgggcaccagctgcctgatgagacat
ctctaccggcgccatccagaagttgtcgggagccagaagggcttcctggg
tgcaagtctggcaaactctccgtatgccactttggcctctgcagaaagtt
cctcttccaaattgactgacttgccaacagtggtcacaaaaaacaatcaa
gttatgtttcctgttaatagcaaaaagacctcgaagctgtggaatcattt
ttctatttgctccgcagactccacaaaagtcgtgtgcttgcactgtggcc
ggaccatcagccgggggaagaagccgactaacttgggtaccagctgtctt
ctgagacatttacagcggttccatagcaacgtgctgaaaactgaggtctc
ggagacggctcggccctcctctccggacacccgggtgccgcggggcacag
aattatcaggcgcttcctcttttgatgacaccaatgagaagttttacgat
tctcacccagttgccaaaaaaatcacaagtctcatagctgaaatgattgc
acttgacctccagccatattcttttgtagacaacgttggctttaacaggc
tgcttgaatacttgaaacctcagtactccctccccgccccttcctacttc
tccaggacagctatcccaggtatgtatgataatgtgaagcagataattat
gtcccaccttaaggaagctgagagtggtgtgatccacttcacgtctggaa
tatggatgagtaaccagacccgtgagtacctgaccctcacggcccactgg
gtttccttcgagtcgccagcccggccgcgctgtgacgaccaccactgctc
ggcgctgttggacgtgtcgcaggtggactgcgactacagtggcaacagca
ttcagaagcagctggagtgctggtgggaagcgtgggtgacctccaccggc
cttcaggtgggcatcaccgtcaccgacaacgccagcatcgggaagacgct
gaacgagggggagcactcgagcgtgcagtgcttcagccatacggtgaacc
tgatcgtcagcgaggccattaagagccagcggatggtgcagaacctgctg
agcctcgcccggaagatctgcgagcgggtgcaccggtcgcccaaggcgaa
ggagaaactggccgagctgcagagggagtacgcgctgcctcagcatcacc
tcatccaggacgtcccgtccaagtggagcacttccttccacatgctcgag
cggctcattgagcagaaaagggccattaacgagatgtccgtcgagtgtaa
cttccgagagctgatcagctgcgaccagtgggaggtcatgcagtccgtgt
gccgtgcgctaaagcccttcgaggctgcgagccgggagatgagcacgcag
atgtccaccctcagccaggtcatccccatggtacacatcctcaacaggaa
ggtggagatgctcttcgaggagacgatgggcatcgacaccatgctgcgct
ctctgaaggaggccatggtgagccgcctgtctgccaccctccacgacccg
cggtacgtcttcgccacgctgctggatcctcgctacaaggcctccctgtt
tacggaggaggaggcggagcagtacaaacaggatttaatcagggaactcg
aactcatgaattctacctcagaggacgtggctgcctcccacaggtgtgat
gctggctccccgtcgaaagactctgccgcagaggagaacctgtggtcact
tgtggccaaggtgaagaagaaagacccaagagaaaagctgcctgaagcca
tggtgcttgcgtatctggaggaggaggtgcttgaacacagctgtgacccg
ctcacctactggaacctgaagaaggcgtcctggccggggctgtccgcgct
ggccgtcagatttttgggctgccccccaagcatcgtcccttcagaaaagc
tgttcaacacacccactgagaacggtagccttggccaatccaggctcatg
atggaacattttgaaaaacttatctttttgaaagtgaatcttcccttaat
atactttcagtattga
>bA554C12.C22.1
atggcggcagcgatggatgtggataccccgagcggcaccaacagcggcgc
gggcaagaagcgctttgaagtgaaaaagtggaatgcagtagccctctggg
cctgggatattgtggttgataactgtgccatctgcaggaaccacattatg
gatctttgcatagaatgtcaagctaaccaggcgtccgctacttcagaaga
gtgtactgtcgcatggggagtctgtaaccatgcttttcacttccactgca
tctctcgctggctcaaaacacgacaggtgtgtccattggacaacagagag
tgggaattccaaaagtatgggcactag
>bK29F11.C22.1
atgggggcgacgggggcggcggagccgctgcaatccgtgctgtgggtgaa
gcagcagcgctgcgccgtgagcctggagcccgcgcgggctctgctgcgct
ggtggcggagcccggggcccggagccggcgcccccggcgcggatgcctgc
tctgtgcctgtatctgagatcatcgccgttgaggaaacagacgttcacgg
gaaacatcaaggcagtggaaaatggcagaaaatggaaaagccttacgctt
ttacagttcactgtgtaaagagagcacgacggcaccgctggaagtgggcg
caggtgactttctggtgtccagaggagcagctgtgtcacttgtggctgca
gaccctgcgggagatgctggagaagctgacgtccagaccaaagcatttac
tggtatttatcaacccgtttggaggaaaaggacaaggcaagcggatatat
gaaagaaaagtggcaccactgttcaccttagcctccatcaccactgacat
catcgttactgaacatgctaatcaggccaaggagactctgtatgagatta
acatagacaaatacgacggcatcgtctgtgtcggcggagatggtatgttc
agcgaggtgctgcacggtctgattgggaggacgcagaggagcgccggggt
cgaccagaaccacccccgggctgtgctggtccccagtagcctccggattg
gaatcattcccgcagggtcaacggactgcgtgtgttactccaccgtgggc
accagcgacgcagaaacctcggcgctgcatatcgttgttggggactcgct
ggccatggatgtgtcctcagtccaccacaacagcacactccttcgctact
ccgtgtccctgctgggctacggcttctacggggacatcatcaaggacagt
gagaagaaacggtggttgggtcttgccagatacgacttttcaggtttaaa
gaccttcctctcccaccactgctatgaagggacagtgtccttcctccctg
cacaacacacggtgggatctccaagggataggaagccctgccgggcagga
tgctttgtttgcaggcaaagcaagcagcagctggaggaggagcagaagaa
agcactgtatggtttggaagctgcggaggacgtggaggagtggcaagtcg
tctgtgggaagtttctggccatcaatgccacaaacatgtcctgtgcttgt
cgccggagccccaggggcctctccccggctgcccacttgggagacgggtc
ttctgacctcatcctcatccggaaatgctccaggttcaattttctgagat
ttctcatcaggcacaccaaccagcaggaccagtttgacttcacttttgtt
gaagtttatcgcgtcaagaaattccagtttacgtcgaagcacatggagga
tgaggacagcgacctcaaggagggggggaagaagcgctttgggcacattt
gcagcagccacccctcctgctgctgcaccgtctccaacagctcctggaac
tgcgacggggaggtcctgcacagccctgccatcgaggtcagagtccactg
ccagctggttcgactctttgcacgaggaattgaagagaatccgaagccag
actcacacagctga
>bK57G9.C22.2
atggcgccgccagccgcccgcctcgccctgctctccgccgcggcgctcac
gctggcggcccggcccgcgcctagccccggcctcggccccggacccggac
ccgagtgtttcacagccaatggtgcggattataggggaacacagaactgg
acagcactacaaggcgggaagccatgtctgttttggaacgagactttcca
gcatccatacaacactctgaaataccccaacggggaggggggcctgggtg
agcacaactattgcagaaatccagatggagacgtgagcccctggtgctat
gtggcagagcacgaggatggtgtctactggaagtactgtgagatacctgc
ttgccagatgcctggaaaccttggctgctacaaggatcatggaaacccac
ctcctctaactggcaccagtaaaacgtccaacaaactcaccatacaaact
tgcatcagtttttgtcggagtcagaggttcaagtttgctgggatggagtc
aggctatgcttgcttctgtggaaacaatcctgattactggaagtacgggg
aggcagccagtaccgaatgcaacagcgtctgcttcggggatcacacccaa
ccctgtggtggcgatggcaggatcatcctctttgatactctcgtgggcgc
ctgcggtgggaactactcagccatgtcttctgtggtctattcccctgact
tccccgacacctatgccacggggagggtctgctactggaccatccgggtt
ccgggggcctcccacatccacttcagcttccccctatttgacatcaggga
ctcggcggacatggtggagcttctggatggctacacccaccgtgtcctag
cccgcttccacgggaggagccgcccacctctgtccttcaacgtctctctg
gacttcgtcatcttgtatttcttctctgatcgcatcaatcaggcccaggg
atttgctgttttataccaagccgtcaaggaagaactgccacaggagaggc
ccgctgtcaaccagacggtggccgaggtgatcacggagcaggccaacctc
agtgtcagcgctgcccggtcctccaaagtcctctatgtcatcaccaccag
ccccagccacccacctcagactgtcccaggatggacagtctatggtctgg
caactctcctcatcctcacagtcacagccattgtagcaaagatacttctg
cacgtcacattcaaatcccatcgtgttcctgcttcaggggaccttaggga
ttgtcatcaaccagggacttcgggggaaatctggagcattttttacaagc
cttccacttcaatttccatctttaagaagaaactcaagggtcagagtcaa
caagatgaccgcaatccccttgtgagtgactaa
>bK125H2.C22.1
atggccatctcatcacgcctcgccctgtgggagcagaagattcgggaaga
ggacaagagccctccaccatcctcgccccctcctcttttctctgtcatcc
cagggggcttcattaagcaactggtccgggggactgaaaaagaggccaag
gaagcgagacagaggaagcagttagctgtcgcctctccagaacgagagat
cccagaaatttccatcagccaacccaacagcaagtccagcagtggcacca
gatctggaagccagcagatctctcaggacgaccagtcaagctctcctggg
agctcagacattctgggcaaggagagcgaggggtcccgcagccccgaccc
tgagcagatgacaagcatcaatggtgagaaggcccaggagctgggctcca
gtgcgacaccaaccaaaaagactgtccccttcaagaggggcgtgaggagg
ggtgatgtgttgttgatggtggccaagctggacccggactcagccaagcc
agagaagactcatccccatgacgcccccccttgcaagacctctccccccg
ccacagatactggaaaggaaaagaaaggggagacctctaggactccttgt
ggctcccaggccagcaccgagatcttggccccgaaagctgagaagacccg
gactgggggtcttggggacccaggccaaggaactgtggcactgaaaaaag
gcgaggagggtcaaagcatagtggggaaggggcttgggacccccaagacc
acagagctgaaagaggctgagccccagggcaaagacaggcaggggaccag
gccccaagcccaagggcccggcgagggggtgcgaccagggaaagcagaga
aggagggagcagagcccacaaacacggtggaaaaggggaatgtctctaag
gacgtagggagtgaagggaagcacgtaaggccccaaatccctgggagaaa
gtggggaggtttcctgggaagaaggagtaagtgggacggtccccagaata
agaaggacaaagaaggggtgctcttaagtaaggcagagaagacaggtgag
cctcagacccagatggagaagacaagccaagtgcagggcgagttggggga
cgatctgagaatgggggagaaagcaggtgagcttcggagcacgactggga
aggcaggtgagtcctgggataagaaggaaaagatggggcaaccccagggt
aagtccgggaacgcaggtgaagctcggagtcagacagagaagggctgtga
agccccaaaggaggtgagcacaatggtggagtcgccagcagctcctggga
agggaggctggccaggaagccgtgggcaggaagcagaggagccctgctca
agagcaggtgatggggctggtgccctggagacagagctggaaggacccag
ccagcctgctctggagaaggatgcagaaaggcctcggatacggaaggaga
accaagacgggccagccccgcaggaggagggcaaaggaggccagagcaga
gactcagaccaggctcctgaggacagatggtatgaggcagagaaagtctg
gctggctcagaaggatggatttactcttgctacggtgctaaagccagatg
agggaacagcagacctgccagcaggaagggtgagactttggattgatgct
gacaaaaccatcactgaggtggatgaggagcatgtccatcgggccaaccc
tcctgagctggaccaggtcgaggacctggcctctctcatcagtgtcaacg
aatccagtgtcctgaacacgcttctgcagcgctacaaagctcagctgctg
cacacctgcacagggcctgatctgattgtcctccagccccgggggccctc
ggtgccttctgcagggaaggtgcccaagggccgccgggatggcctgcctg
cccacattggctccatggcacagcgggcatactgggcgctgctgaaccag
cggagagaccagagcattgtggccctgggctggagtggcgctgggaagac
cacctgctgtgagcaggtcctggaacacctggtggggatggcaggcagtg
tggatggcagggtctcagtggagaagatccgagccaccttcactgtcctc
cgggccttcggctctgtgtccatggcccacagccgcagtgccacccggtt
ctccatggtgatgtcgctggacttcaacgctacaggccgcatcacagctg
ctcagctccagacaatgcttttggagaagagccgcgtggcacggcagccg
gaaggggaaagtaacttcctggttttctcccagatgctggctggattgga
cttggatctcaggacggagctgaacctgcaccagatggcagatagcagct
cctttggcatgggcgtgtggtccaagcctgaagataaacagaaggcggca
gctgcctttgcccagctccagggtgccatggagatgctcggcatctcaga
gagcgagcagcgggctgtttggcgggtcctggcagccatctaccacctgg
gtgcggcgggggcctgcaaagtgggtcggaagcagttcatgaggtttgag
tgggcaaactacgcagctgaggccctgggctgcgagtatgaggagctgaa
cacggccaccttcaagcaccaccttcgacagatcatccagcaaatgacgt
ttgggccaagccgatggggcctcgaggatgaggaaaccagctcagggctc
aagatgacaggagtggactgtgtggaggggatggcctcgggcctgtacca
ggaactctttgcggctgtggtctcactcatcaacagatccttttcctccc
accatctctccatggcctccatcatggtggtggactctccaggcttccag
aacccccggcaccagggcaaggaccgggcggccacctttgaggagctgtg
ccacaactacgcccatgagcgcctgcagctgctgttctaccagcggacct
ttgtctccacgctacagcgatatcaagaggaaggtgttcctgtgcagttt
gacctcccggacccctccccagggaccaccgtggctgttgtggatcaaaa
tccctctcaggtccgcttaccagctggaggaggtgcccaggatgccagag
gccttttctgggtcttagatgaggaagtccatgtagagggctccagtgac
agtgtggtgctcgagcgtctgtgtgctgctttcgagaagaaaggagctgg
gactgaagggtcctctgccctgcggacctgtgagcagcccctccagtgtg
agattttccaccagttgggatgggaccctgtgcggtacgacctcacgggc
tggctccacagagccaagcccaacctctcggccctggatgcaccccaggt
cctgcaccagtcaaaaagagaggagctgcggagtctattccaggcccggg
ccaagctgcctcctgtgtgccgggctgtggcaggcctggagggcacctcc
cagcaggccctgcagaggagccgcatggtgaggaggacctttgccagcag
ccttgccgcggtgaggaggaaagccccgtgctcccagatcaagctgcaga
tggatgcgctgaccagcatgatcaaaaggtcccggctgcactttatccac
tgcctggtaccaaaccctgtggtggaaagcaggagtgggcaggaatctcc
accaccaccgcagcctggtagagacaagcctggggcaggtggacctctgg
ccctggatatcccagcactgagggtccagcttgctgggttccacatcctg
gaggctctgcgtctgcataggacaggctatgctgaccacatggggctcac
tcgcttccgccggcaattccaggtgctggacgctccactcctgaagaagc
tcatgtcgacctccgagggaatagatgaaaggaaggccgtggaggagctc
ctggagaccctggatctggaaaagaaggcggtggctgtggggcacagcca
agtttttctcaaggcaggtgtgatctccaggcttgagaagcagcgagaga
agctggtatctcagagcatcgttctcttccaggcggcttgcaagggcttt
ctgtctcgccaggaattcaagaagctgaagattcgccgactggctgcaca
gtgcatccagaagaatgtggctgtgttcctcgcagtcaaggactggccat
ggtggcagctgcttggttccctccagcctctacttagtgccaccattgga
actgagcagctccgagccaaggaggaggagcttacaacgctaagacggaa
gctagaaaaatcagagaagttgcggaatgaactccggcagaacacagatc
tgctagaaagcaagattgctgacttgacctctgaccttgccgatgagcgc
ttcaaaggtgatgtggcctgccaggtgctggagagtgagcgggcagagcg
gctacaggccttccgggaggtccaggagctcaagagcaagcatgaacaag
tccagaaaaaactgggagatgtgaataaacagttggaagaagcccagcag
aaaattcagttgaatgacttggaaaggaatcccactggaggagacgagtg
gcagatgcgcttcgactgtgctcagatggagaacgagttcctcagaaagc
gtctgcagcaatgcgaggagaggctggactcggagctgacagccaggaaa
gagctggagcaaaagcttggggagttgcaaagtgcttatgacggggccaa
gaagatggctcaccaactgaagaggaagtgccaccatcttacctgtgacc
ttgaggatacctgcgtcctgctagagaaccaacaaagtcgaaaccatgag
ctggagaagaagcagaagaagtttgacctgcagctggcccaggccctagg
tgagtcagtgtttgagaagggtctccgtgagaaagtgacccaggagaaca
ccagtgtccggtgggagctaggccagcttcagcagcagctgaagcaaaag
gagcaggaagcctcacagctgaagcagcaggtggagatgctacaggacca
taaacgggagctgctggggtcaccctctctgggggaaaattgcgttgctg
gcttgaaggagaggctctggaagttggaatccagcgcccttgagcaacag
aaaatccagagccagcaggaaaacaccatcaagcagctggagcagctccg
ccagcggtttgagctggagatcgagcggatgaagcagatgcaccagaagg
accgtgaggaccaggaggaggaactggaggatgtccgtcagtcctgccag
aagcggcttcatcagctggaaatgcagctggagcaagagtatgaagagaa
gcagatggtcctccatgagaagcaagatttggaaggcttgatcggaaccc
tctgtgaccagattggccatcgggactttgatgtggagaagcgacttcgg
agagacctcaggaggacacatgcactgttgtcagacgtgcagctccttct
gggcaccatggaggatggcaagacatcagtcagcaaggaggagctggaga
aagtgcacagccagctggagcagagtgaagccaagtgtgaggaggccttg
aagacgcagaaggtgctcacagcggacctggagagcatgcacagcgagct
ggagaacatgacgcggaacaagagcctggtggatgagcagctgtacaggc
tgcagtttgagaaggcggacctcctgaagcgcatcgatgaggaccaggat
gacctgaatgagctgatgcagaagcacaaggacctcattgctcagtctgc
tgctgacattgggcagatccaagaactgcagctgcagctggaggaagcca
agaaggagaagcacaagctacaagaacaactgcaggtggctcagatgcgc
atcgagtacctggaacagtccaccgtggatcgagccatcgtcagcaggca
ggaggcggtcatctgtgacctagagaacaagacagagttccagaaggtgc
agattaagagatttgaggtcctggtgatccggcttcgggacagcctgatc
aagatgggggaggagctttcacaggcggccacctccgagtcccagcagcg
ggagagcagccagtactaccagcggcgcctggaagagctgaaggccgaca
tggaagagctggtgcagcgggaggcagaggccagccggcggtgcatggag
ctggagaagtacgtggaggaacttgcagcagtgaggcaaaccctccagac
agacctggagacatccattcggcggattgccgacctgcaggctgccttgg
aagaagtggcatccagtgacagtgatactgagagtgtccagacggcagtg
gattgtggcagcagcggccgaaaagagatggataacgtctccatcctcag
ctcccagccagagggcagcctgcagtcctggttgagctgtactctgtccc
tggccacagatactatgaggactccttctcgacagtcagccaccagcagc
cgcatcctcagccccaggataaacgaagaggctggggacactgagaggac
ccagtcggcattggcactgagcagagcccggtccaccaatgtccacagca
agacctcaggagacaagcctgtttctccccactttgtccgccggcaaaag
tactgtcattttggggacggcgaagtgcttgccgtccagagaaagtccac
agagagattagaacctgcttcctctcccctggcttctcggagtacaaata
catccccgctgtcgagggaaaagctgcccagtccttcagcggccctctcg
gagttcgtggaagggctccggaggaagagagcccagagaggccaggggtc
cacgctgggcctagaggactggcccactctccccatttaccagacgactg
gggcctccacactaaggaggggcagggctggcagtgacgagggaaacctc
tcgctgagggttggggcaaagtcacccctggaaatcgaaggggccgctgg
tggtctcttgaggtccaccagcctcaaatgcatctcttcagacggtgttg
ggggcacaaccctactccccgaaaagtcgaaaacccaattcagttcctgc
gagtccctcttagaatccagaccgagcatggggagaaaactgagctctcc
gaccacacccagggacatgctgttgtcgcccacactgcgtcctcggaggc
ggtgtctggagtcctctgtggacgatgcgggctgtccagaccttggaaag
gagccgcttgttttccagaaccgccagtttgcccacctgatggaggaacc
tctaggcagtgacccattcagctggaaactcccaagcctcgactacgaac
gcaagaccaaagtggacttcgatgacttcctcccagctatccggaagccc
cagacacctacctccttggctggatcagccaaaggtgggcaagacggttc
acagcgttcaagcatccactttgaaacggaagaggctaaccgttcctttc
tctcggggatcaagaccattttgaagaagagcccggagcccaaggaggat
cccgctcacctgtctgactcgtcctcatcctccggctccatcgtgtcctt
caaaagtgctgacagcatcaaaagtcgaccaggaatcccacgacttgcgg
gtgacggtggcgagcgaacgtcccccgagcggagagagccagggacgggg
aggaaagacgacgatgttgcgagcataatgaagaaatacctccagaagta
g
>bK126B4.C22.2
atggctgagaacgccgcaccaggtctgatctcagagctgaagctggctgt
gccctggggccacatcgcagccaaagcctggggctccctgcagggccctc
cagttctctgcctgcacggctggctggacaatgccagctccttcgacaga
ctcatccctcttctcccgcaagacttttattacgttgccatggatttcgg
aggtcatgggctctcgtcccattacagcccaggtgtcccatattacctcc
agacttttgtgagtgagatccgaagagttgtggcagccttgaaatggaat
cgattctccattctgggccacagcttcggtggcgtcgtgggcggaatgtt
tttctgtaccttccccgagatggtggataaacttatcttgctggacacgc
cgctctttctcctggaatcagatgaaatggagaacttgctgacctacaag
cggagagccatagagcacgtgctgcaggtagaggcctcccaggagccctc
gcacgtgttcagcctgaagcagctgctgcagaggcagagaacagcattga
cttcgtcagcagggagctgtgtgcgcattccatcaggaagctgcaggccc
atgtcctgttga
>bK126B4.C22.3
atgaaggttgggccatggcgggcggggccggggaggcgggcttggagtga
gggggcggggcaggcgccacgaaaacgcgctcgcgccggcgccgaaccgc
aactcccggcggcccccgcgctcccgggtggcaagatggtggcgcgcagg
aggaagtgcgccgcgcgggacccggaggaccgtatccccagcccactggg
ctacgcagctattccaatcaagttctctgaaaagcaacaggcttctcact
acctctatgtgagagcacacggcgttcgacaaggcaccaagtccacctgg
cctcagaagaggactctttttgtcctcaatgtgcccccatactgcacaga
ggagagcctgtcccgcctcctgtccacctgtggcctcgtccagtctgtag
agttgcaggagaagccggacctggctgagagcccaaaggagtcaaggtcg
aagttttttcatcccaagccagttccgggtttccaggtagcctatgtggt
gttccagaagccaagtggggtgtcagcggccttggccctgaagggccccc
tgctggtgtccacagagagccaccctgtgaagagtggcattcacaagtgg
atcagtgactacgcagactctgtgcccgaccctgaggccctgagggtgga
agtggacacgttcatggaggcatatgaccagaagatcgctgaggaagaag
ctaaggccaaggaggaggagggggtccctgacgaggagggctgggtgaag
gtgacccgccggggccggcggcctgtgctcccccggactgaggcagccag
cttgcgggtgctggagagggagagacggaagcgcagccgaaaagagctgc
tcaacttctacgcctggcagcatcgagagagcaagatggagcatctagcg
cagctgcgcaagaagttcgaggaggacaagcagaggatcgagctgctgcg
ggcccagcgcaaattccgaccgtactga
>bK150C2.C22.1
atggaagccagcccagcatccgggcccagacacttgatggatccacacat
attcacttccaactttaacaatggcattggaaggcataagacctacctgt
gctacgaagtggagcgcctggacaatggcacctcggtcaagatggaccag
cacaggggctttctacacaaccaggctaagaatcttctctgtggctttta
cggccgccatgcggagctgcgcttcttggacctggttccttctttgcagt
tggacccggcccagatctacagggtcacttggttcatctcctggagcccc
tgcttctcctggggctgtgccggggaagtgcgtgcgttccttcaggagaa
cacacacgtgagactgcgtatcttcgctgcccgcatctatgattacgacc
ccctatataaggaggcactgcaaatgctgcgggatgctggggcccaagtc
tccatcatgacctacgatgaatttaagcactgctgggacacctttgtgga
ccaccagggatgtcccttccagccctgggatggactagatgagcacagcc
aagccctgagtgggaggctgcgggccattctccagaatcagggaaactga
>bK150C2.C22.2
atgaatccacagatcagaaatccgatggagcggatgtatcgagacacatt
ctacgacaactttgaaaacgaacccatcctctatggtcggagctacactt
ggctgtgctatgaagtgaaaataaagaggggccgctcaaatctcctttgg
gacacaggggtctttcgaggccaggtgtatttcaagcctcagtaccacgc
agaaatgtgcttcctctcttggttctgtggcaaccagctgcctgcttaca
agtgtttccagatcacctggtttgtatcctggaccccctgcccggactgt
gtggcgaagctggccgaattcctgtctgagcaccccaatgtcaccctgac
catctctgccgcccgcctctactactactgggaaagagattaccgaaggg
cgctctgcaggctgagtcaggcaggagcccgcgtgacgatcatggactat
gaagaatttgcatactgctgggaaaactttgtgtacaatgaaggtcagca
attcatgccttggtacaaattcgatgaaaattatgcattcctgcaccgca
cgctaaaggagattctcagatacctgatggatccagacacattcactttc
aactttaataatgaccctttggtccttcgacggcgccagacctacttgtg
ctatgaggtggagcgcctggacaatggcacctgggtcctgatggaccagc
acatgggctttctatgcaacgaggctaagaatcttctctgtggcttttac
ggccgccatgcggagctgcgcttcttggacctggttccttctttgcagtt
ggacccggcccagatctacagggtcacttggttcatctcctggagcccct
gcttctcctggggctgtgccggggaagtgcgtgcgttccttcaggagaac
acacacgtgagactgcgcatcttcgctgcccgcatctatgattacgaccc
cctatataaggaggcgctgcaaatgctgcgggatgctggggcccaagtct
ccatcatgacctacgatgagtttgagtactgctgggacacctttgtgtac
cgccagggatgtcccttccagccctgggatggactagaggagcacagcca
agccctgagtgggaggctgcgggccattctccagaatcagggaaactga
>bK150C2.C22.3
atgaatccacagatcagaaacccgatgaaggcaatgtatccaggcacatt
ctacttccaatttaaaaacctatgggaagccaacgatcggaacgaaactt
ggctgtgcttcaccgtggaaggtataaagcgccgctcagttgtctcctgg
aagacgggcgtcttccgaaaccaggtggattctgagacccattgtcatgc
agaaaggtgcttcctctcttggttctgcgacgacatactgtctcctaaca
caaagtaccaggtcacctggtacacatcttggagcccttgcccagactgt
gcaggggaggtggccgagttcctggccaggcacagcaacgtgaatctcac
catcttcaccgcccgcctctactacttccagtatccatgttaccaggagg
ggctccgcagcctgagtcaggaaggggtcgctgtggagatcatggactat
gaagattttaaatattgttgggaaaactttgtgtacaatgataatgagcc
attcaagccttggaagggattaaaaaccaactttcgacttctgaaaagaa
ggctacgggagagtctccagtga
>bK150C2.C22.4
atgaagcctcacttcagaaacacagtggagcgaatgtatcgagacacatt
ctcctacaacttttataatagacccatcctttctcgtcggaataccgtct
ggctgtgctacgaagtgaaaacaaagggtccctcaaggccccgtttggac
gcaaagatctttcgaggccaggtgcccaggtctttcatcagagccccatt
tcaagtgctcagtagcccctttggccagtgcgccccaccacatgggacag
cgcaggtccagtggcctccccagctgaccgcaggcagggaacaaggcaga
ccctag
>bK150C2.C22.9
atgaatccacagatcagaaatccgatggagcggatgtatcgagacacatt
ctacgacaactttgaaaacgaacccatcctctatggtcggagctacactt
ggctgtgctatgaagtgaaaataaagaggggccgctcaaatctcctttgg
gacacaggggtctttcgaggcccggtactacccaaacgtcagtcgaatca
caggcaggaggtgtatttccggtttgagaaccacgcagaaatgtgcttct
tatcttggttctgtggcaaccgactgcctgctaacaggcgcttccagatc
acctggtttgtatcatggaacccctgcctgccctgtgtggtgaaggtgac
caaattcttggctgagcaccccaatgtcaccctgaccatctctgccgccc
gcctctactactaccgggatagagattggcggtgggtgctcctcaggctg
cataaggcaggggcccgtgtgaagatcatggactatgaagactttgcata
ctgctgggaaaactttgtgtgcaatgaaggtcagccattcatgccttggt
acaaattcgatgacaattatgcatccctgcaccgcacgctaaaggagatt
ctcagaaacccgatggaggcaatgtacccacacatattctacttccactt
taaaaacctactgaaagcctgtggtcggaacgaaagctggctgtgcttca
ccatggaagttacaaagcaccactcagctgtcttccggaagaggggcgtc
ttccgaaaccaggtggatcctgagacccattgtcatgcagaaaggtgctt
cctctcttggttctgtgacgacatactgtctcctaacacaaactacgagg
tcacctggtacacatcttggagcccttgcccagagtgtgcaggggaggtg
gccgagttcctggccaggcacagcaacgtgaatctcaccatcttcaccgc
ccgcctctgctacttctgggatacagattaccaggaggggctctgcagcc
tgagtcaggaaggggcctccgtgaagatcatgggctacaaagattttgta
tcttgttggaaaaactttgtgtacagtgatgatgagccattcaagccttg
gaagggactacaaaccaactttcgacttctgaaaagaaggctacgggaga
ttctccagtga
>bK175E3.C22.6
atgcacccactgggcctatgtaataacaatgacgaagaggacttgtatga
atatggctgggtaggagtggtgaagctggaacagccagaattggacccga
aaccatgcctcactgtcctaggcaaggccaagcgagcagtacagcgggga
gctactgcagtcatctttgatgtgtctgaaaacccagaagctattgatca
gctgaaccagggctctgaagacccgctcaagaggccggtggtgtatgtga
agggtgcagatgccattaagctgatgaacatcgtcaacaagcagaaagtg
gctcgagcaaggatccagcaccgccctcctcgacaacccactgaatactt
tgacatggggattttcctggctttcttcgtcgtggtctccttggtctgcc
tcatcctccttgtcaaaatcaagctgaagcagcgacgcagtcagaattcc
atgaacaggctggctgtgcaggctctagagaagatggaaaccagaaagtt
caactccaagagcaaggggcgccgggaggggagctgtggggccctggaca
cactcagcagcagctccacgtccgactgtgccatctgtctggagaagtac
attgatggagaggagctgcgggtcatcccctgtactcaccggtttcacag
gaagtgcgtggacccctggctgctgcagcaccacacctgcccccactgtc
ggcacaacatcatagaacaaaagggaaacccaagcgcggtgtgtgtggag
accagcaacctctcacgtggtcggcagcagagggtgaccctgccggtgca
ttaccccggccgcgtgcacaggaccaacgccatcccagcctaccctacga
ggacaagcatggactcccacggcaaccccgtcaccttgctgaccatggac
cggcacggggagcagagcctctattccccgcagacccccgcctacatccg
cagctacccacccctccacctggaccacagcctggccgctcaccgctgcg
gcctggagcaccgggcctactccccagcccaccccttccgcaggcccaag
ttgagtggccgcagcttctccaaggcagcttgcttctcccagtatgagac
catgtaccagcactactacttccagggcctcagctacccggagcaggagg
ggcagtccccacctagcctcgcaccccggggcccggcccgtgcctttcct
ccgagcggcagtggcagcctgctcttccccaccgtggtgcacgtggcccc
gccctcccacctggagagcggcagcacgtccagcttcagctgctatcacg
gccaccgctcggtgtgcagtggctacctggccgactgcccaggcagcgac
agcagcagcagcagcagctccggccagtgccactgttcctccagtgactc
tgtggtagactgcactgaggtcagcaaccagggcgtgtacgggagctgct
ccaccttccgcagctccctcagcagcgactatgaccccttcatctaccgc
agccggagcccctgtcgtgccagtgaggcggggggctcgggcagctcggg
ccggggacctgccctgtgcttcgagggctccccgcctcccgaggagctcc
cggcggtgcacagtcatggtgctgggcggggcgagccttggccgggccct
gcctctccctcgggggatcaggtgtccacctgcagcctggagatgaacta
cagcagcaactcctccctggagcacagggggcccaatagctctacctcag
aagtggggctcgaggcttctcctggggccgcccctgacctcaggaggacc
tggaaggggggccacgagttgccgtcgtgtgcctgctgctgcgagcccca
gccctccccagccgggcctagcgccggagcagctggcagcagcaccttgt
tcctggggccccacctctacgagggctctggcccggcgggtggggagccc
cagtcaggaagctcccagggcttgtacggccttcaccccgaccatttgcc
caggacagatggggtgaaatacgagggtctgccctgctgcttctatgaag
agaagcaggtggcccgcgggggcggagggggcagcggctgctacactgag
gactactcggtgagtgtgcagtacacgctcaccgaggaaccaccgcccgg
ctgctaccccggggcccgggacctgagccagcgcatccccatcattccag
aggatgtggactgtgatctgggcctgccctcggactgccaagggacccac
agcctcggctcctggggtgggacgcgaggcccggataccccacggcccca
caggggcctgggagcaacccgggaagaggagcgggctctgtgctgccagg
ctagggccctactgcggcctggctgccctccggaggaggcgggtgctgtc
agggccaacttccctagtgccctccaggacactcaggagtccagcaccac
tgccactgaggctgcaggaccgagatctcactcagcagacagcagcagcc
cgggagcctga
>bK212A2.C22.1b
atggactcagaaaagaaacgctttactgaagaggccaccaaatacttccg
ggagagagtcagcccagtgcatctgcaaatcctgctgactaacaatgaag
cctggaagagattcgtgactgcggctgaattgcccagggatgaggcagat
gctctctacgaagctctgaagaagcttagaacatatgcagctattgagga
cgaatatgtgcagcagaaagatgagcagtttagggaatggtttttgaaag
agtttccccaagtcaagaggaagatccaggagtccatagaaaagcttcgt
gcccttgcaaatggtattgaagaggtccacagaggctgcaccatctccaa
tgtggtgtccagctccactggcgctgcctctggcatcatgtcccttgctg
gtcttgttttggcaccatttacagcagggacgagtctggcccttactgca
gctggggtagggctgggagcagcgtctgctgtgactgggatcaccaccag
catcgtggagcactcatacacatcatcagcagaagctgaagccagcaggc
tgactgcaaccagcattgaccgattgaaggtatttaaggaagttatgcgt
gacatcacacccaacttactttcccttcttaataattattacgaagccac
acaaaccattgggagtgaaatccgtgccatcaggcaagccagagccaggg
cccgactccctgtgaccacctggcgaatctcagctggaagtggtggtcaa
gcagagagaacgattgcaggcaccacccgggcagtgagcagaggagcccg
gatcctgagtgcgaccacttcaggcatcttccttgcactggatgtggtca
accttgtatacgagtcaaagcacttgcatgagggggcaaagtctgcatct
gctgaggagctgaggcggcaggctcaggagctggaggagaatctaatgga
gctcactcagatctatcagcgtctgaatccatgccatacccactga
>bK212A2.C22.2
atgagagggacccggatcagcgtgtttactgtgcttggtcatgagctgct
gggaagttgtgactttcactttccctttcgaattccagggtatatctggg
aggccggaggacgtgtctggttattacacagatgcacagctggacgtggg
atccacacagctcagaacagttggatcttgctcagtctctgtcagaggaa
gatcccttggacaagaggaccctgccttggtgtgagagtgagggaagagg
aagctggaacgagggttaaggaaaaccttccagtctggacagtgactgga
gagctccaaggaaagcccctcggtaacccagccgctggcaccatgaaccc
agagagcagtatctttattgaggattaccttaagtatttccaggaccaag
tgagcagagagaatctgctacaactgctgactgatgatgaagcctggaat
ggattcgtggctgctgctgaactgcccagggatgaggcagatgagctccg
taaagctctgaacaagcttgcaagtcacatggtcatgaaggacaaaaacc
gccacgataaagaccagcagcacaggcagtggtttttgaaagagtttcct
cggttgaaaagggagcttgaggatcacataaggaagctccgtgcccttgc
agaggaggttgagcaggtccacagaggcaccaccattgccaatgtggtgt
ccaactctgttggcactacctctggcatcctgaccctcctcggcctgggt
ctggcacccttcacagaaggaatcagttttgtgctcttggacactggcat
gggtctgggagcagcagctgctgtggctgggattacctgcagtgtggtag
aactagtaaacaaattgcgggcacgagcccaagcccgcaacttggaccaa
agcggcaccaatgtagcaaaggtgatgaaggagtttgtgggtgggaacac
acccaatgttcttaccttagttgacaattggtaccaagtcacacaaggga
ttgggaggaacatccgtgccatcagacgagccagagccaaccctcagtta
ggagcgtatgccccacccccgcatatcattgggcgaatctcagctgaagg
cggtgaacaggttgagagggttgttgaaggccccgcccaggcaatgagca
gaggaaccatgatcgtgggtgcagccactggaggcatcttgcttctgctg
gatgtggtcagccttgcatatgagtcaaagcacttgcttgagggggcaaa
gtcagagtcagctgaggagctgaagaagcgggctcaggagctggagggga
agctcaactttctcaccaagatccatgagatgctgcagccaggccaagac
caatga
>bK212A2.C22.5
atgttggcaccatttacagcagggctgagcctgagcattactgcagctgg
ggtagggctgggaatagcatctgccacggctgggatcgcctccagcatcg
tggagaacacatacacaaggtcagcagaactcacagccagcaggctgact
gcaaccagcactgaccaattggaggcattaagggacattctgcgtgacat
cacacccaatgtgctttcttttgcacttgattttgacgaagccacaaaaa
tgattgcgaatgatgtccatacactcaggagatctaaagccactgttgga
cgccctttgattgcttggcgatatgtacctataaatgttgttgagacact
gagaacacgtggggcccccacccggatagtgagaaaagtagcccggaacc
tgggcaaggccacttcaggtgtccttgttgtgctggatgtagtcaacctt
gtgcaagactcactggacttgcacaagggggcaaaatccgagtctgctga
gtcgctgaggcagtgggctcaggagctggaggagaatctcaatgagctca
cccatatccatcagagtctaaaagcaggctag
>bK216E10.C22.1
atgtcagggtgggagtcatattacaaaaccgagggcgatgaagaagcaga
ggaagaacaagaagagaaccttgaagcaagtggagactataaatattcag
gaagagatagtttgatttttttggttgatgcctccaaggctatgtttgaa
tctcagagtgaagatgagttgacaccttttgacatgagcatccagtgtat
ccaaagtgtgtacatcagtaagatcataagcagtgatcgagatctcttgg
ctgtggtgttctatggtaccgagaaagacaaaaattcagtgaattttaaa
aatatttacgtcttacaggagctggataatccaggtgcaaaacgaattct
agagcttgaccagtttaaggggcagcagggacaaaaacgtttccaagaca
tgatgggccacggatctgactactcactcagtgaagtgctgtgggtctgt
gccaacctctttagtgatgtccaattcaagatgagtcataagaggatcat
gctgttcaccaatgaagacaacccccatggcaatgacagtgccaaagcca
gccgggccaggaccaaagccggtgatctccgagatacaggcatcttcctt
gacttgatgcacctgaagaaacctgggggctttgacatatccttgttcta
cagagatatcatcagcatagcagaggatgaggacctcagggttcactttg
aggaatccagcaagctagaagacctgttgcggaaggttcgcgccaaggag
accaggaagcgagcactcagcaggttaaagctgaagctcaacaaagatat
agtgatctctgtgggcatttataatctggtccagaaggctctcaagcctc
ctccaataaagctctatcgggaaacaaatgaaccagtgaaaaccaagacc
cggacctttaatacaagtacaggcggtttgcttctgcctagcgataccaa
gaggtctcagatctatgggagtcgtcagattatactggagaaagaggaaa
cagaagagctaaaacggtttgatgatccaggtttgatgctcatgggtttc
aagccgttggtactgctgaagaaacaccattacctgaggccctccctgtt
cgtgtacccagaggagtcgctggtgattgggagctcaaccctgttcagtg
ctctgctcatcaagtgtctggagaaggaggttgcagcattgtgcagatac
acaccccgcaggaacatccctccttattttgtggctttggtgccacagga
agaagagttggatgaccagaaaattcaggtgactcctccaggcttccagc
tggtctttttaccctttgctgatgataaaaggaagatgccctttactgaa
aaaatcatggcaactccagagcaggtgggcaagatgaaggctatcgttga
gaagcttcgcttcacatacagaagtgacagctttgagaaccccgtgctgc
agcagcacttcaggaacctggaggccttggccttggatttgatggagccg
gaacaagcagtggacctgacattgcccaaggttgaagcaatgaataaaag
actgggctccttggtggatgagtttaaggagcttgtttacccaccagatt
acaatcctgaagggaaagttaccaagagaaaacacgataatgaaggttct
ggaagcaaaaggcccaaggtggagtattcagaagaggagctgaagaccca
catcagcaagggtacgctgggcaagttcactgtgcccatgctgaaagagg
cctgccgggcttacgggctgaagagtgggctgaagaagcaggagctgctg
gaagccctcaccaagcacttccaggactga
>bK216E10.C22.2
atgactgaggctgatgtgaatccaaaggcctatccccttgccgatgccca
cctcaccaagaagctactggacctcgttcagcagtcatgtaactataagc
agcttcggaaaggagccaatgaggccaccaaaaccctcaacaggggcatc
tctgagttcatcgtgatggctgcagacgccgagccactggagatcattct
gcacctgccgctgctgtgtgaagacaagaatgtgccctacgtgtttgtgc
gctccaagcaggccctggggagagcctgtggggtctccaggcctgtcatc
gcctgttctgtcaccatcaaagaaggctcgcagctgaaacagcagatcca
atccattcagcagtccattgaaaggctcttagtctaa
>bK216E10.C22.6
atggagggtgatgcagagactaacgtgttggagtgtgcaaaccagagact
agtaataagtgaaactgatggcgagatcttgacaccagggtgggacaccc
aggaccggatgggagttgagagtagaaccaacattcaggaactagggaat
agaaaccagagggaggctggaggtgagaatctccctgaaacccaggcaca
tatgggagagaaccaagaacagttaagatgtaaaattgatgcagagaccc
aaacacctgagtgggagaaccaggataagaatggaagtgaggatgctgtg
gagacccagacatttgagaagaaggacaagaaagaggctggagaggagga
tggggaagagatccaggctcaaggattggggaagcaaggccagactggag
atgagaatggtgaggagacccagacaccacagtgggagaaacaagatcag
atgaaaggtgatgcggatgtggaaattcagatggaagaggggagaaacaa
ggatcaggttggaggtcaggatgctgcacaaacccaatcatgtgggaggg
agaacgtgggagaagtaaaaaaagagaatagtgtagagacccaggccttg
gattggggaaaacaggaatgtgttggaaatgggaatgttacagagatcca
gacaccaaggtgggagaagcatgatcaaggtggaagtaagaaagctaaga
agacccaagcatctgggggagagaaccagaaacaattaagtcatgaaatt
caagtggggtggggaaataagggcctgagaagagatgaagatgctaagga
aacccagatagctaccaagaagaagctcagggagataagagaaggattgg
gtggtgatccaggcactatggtggggaaaccggagacaagtagcaagtga
>bK217C2.C22.1
atggccaaaagaaatgccgagaaggaactgacagataggaattgggatca
agaagatgaagctgaagaggtgggaacattctccatggccagtgaggaag
tcttgaagaatagagccataaagaaagcaaagcgcagaaatgttggattt
gaatctgacactggaggagcctttaaaggttttaaaggtttggtggtacc
ttctggaggaggacgcttttctggatttggtagtggcgctggagggaagc
ctttggaaggactgtcgaatggaaacaacataaccagtgcccctcccttc
gccagtgcaaaggcagcggcagatcccaaggtagcctttggttctcttgc
tgcaaatggccctaccaccttggttgataaagtttcaaatcccaaaacta
atggggacagtcagcagccctcctcctctggccttgcttccagtaaagct
tgtgtcggaaatgcctatcacaagcagttggccgccttgaactgctccgt
gcgggattggatagtgaagcacgtgaatacaaaccccctctgtgatctga
cacctatctttaaagactatgagaaatatttagcaaacattgaacagcaa
cacgggaacagtggcaggaattctgaaagtgaatctaacaaagtggcagc
tgaaacacagtctccttccctttttggctcaacaaaattacagcaagagt
caacgtttttgtttcatggcaacaaaactgaagatacacctgacaagaag
atggaggtggcatctgaaaagaaaacggacccatcatcactaggagcgac
aagtgcctcatttaatttcggcaagaaagttgatagctctgttttgggct
cattaagctctgtccccctgactggattttctttctcccctggaaactcc
agtttatttggcaaagatactacccagagtaaaccagtctcttcaccatt
tcccactaaaccattggagggccaagcagaaggtgacagtggtgaatgca
aaggtggagatgaagaagagaatgatgagccacccaaagtagtagttacc
gaagtaaaagaagaagatgctttttactccaaaaagtgtaaactgtttta
caagaaagacaatgagtttaaagagaaaggcataggtactctgcatttaa
aacctacagcaaatcagaagacacagcttttggtgcgggcagacaccaat
ttaggcaacatattgctgaacgttctgattccacccaatatgccatgtac
gcgaacagggaagaataacgttcttatcgtctgtgttccaaatccaccaa
ttgacgagaagaatgccaccatgccagtcaccatgttgattcgggtaaaa
accagcgaggatgcagacgagttgcacaaaattttactggagaaaaagga
tgcctga
>bK221G9.C22.2
atggcggaacagcacggagcacccgaacaggctgcagctggcaagagcca
tggagaccttgggggcagctacaaggtgatcttgtacgaactagagaact
tccaaggcaaacgctgcgagctctcggccgagtgccccagcctgaccgac
agcctgctggagaaggtgggctccatccaagtggagtccgggccgtggct
ggcatttgagtccagggccttccgcggggagcagtttgttctggagaagg
gggattatcctcgctgggatgcctggtccaacagccgtgatagtgacagc
cttctgtccctccggcctctgaatattgatagtccacatcacaagctgca
tctgtttgagaacccagctttcagtggccgcaagatggagatagtggatg
atgacgtgcccagcctgtgggctcatggcttccaggaccgtgtggcgagt
gtccgtgccatcaacgggacgtgggttggctatgagttccccggctaccg
tgggcgccagtacgtgtttgagcggggcgagtaccgccactggaatgagt
gggacgccagccagccgcagctgcagtctgtgcgccgcatccgtgaccag
aagtggcacaagcggggccgcttccccagcagctga
>bK221G9.C22.3
atggcctcagatcaccagacccaggcgggcaagccacagtccctcaaccc
caagatcatcatctttgagcaggaaaactttcaaggccactcgcatgagc
tcaatgggccctgccccaacctgaaggaaactggcgtggagaaggcaggt
tctgtcctagtgcaggctggaccctgggtgggctatgaacaggccaactg
caagggcgagcagtttgtgtttgagaagggtgagtacccccgctgggact
catggaccagcagccgaaggacggactccctcagctccctgaggcccatc
aaagtggacagccaagagcacaagatcatcctctatgaaaaccccaactt
caccgggaagaagatggaaatcatagatgacgatgtacccagcttccacg
cccatggctaccaggagaaggtgtcatctgtgcgggtgcagagtggcacg
tgggttggctaccagtaccccggctaccgtgggctgcagtacctgctgga
gaagggagactacaaggacagcagcgactttggggcccctcacccccagg
tgcagtccgtgcgccgtatccgcgacatgcagtggcaccaacgtggtgcc
ttccacccctccaactag
>bK221G9.C22.4
atggccacgcgggtcgaggtgggctccataacgcccttgacggccgtgcc
aggcctgggtgagatgggcaaggaggagaccctgacgaggacctacttcc
tccaggccggcgaagcctctggggctcccccagcccggatcttggaagcg
aagagccccctgcggagcccggcccggttactccctctgccaaggctcgc
ccccaaacccttctcgaaggagcaggacgtgaaatctcctgtcccgtctc
tgcggcccagttcgactggaccttccccctctggggggctctctgaggag
ccagcagcaaaggatctggacaacaggatgcccggcttggtggggcagga
ggtgggcagtggggagggcccgaggacgagctcgcccctcttcaacaagg
ctgtgttcctgcggcccagctccagcaccatgattctcttcgaaaccacc
aaaagcggccccgctctggggaaggcggttagtgagggggcggaggaggc
caagctaggtgtgtccggctcccggcctgaggtggctgccaagcccgccc
tgcccacccagaagcctgcggggacccttccccggtcagctcccctgtct
caggacacaaaaccacctgtaccccaagaggaggcaggccaagaccatcc
tccctcaaaggccagcagtgtggaggacacggcacgcccccttgtggagc
ccaggcctcgcctgaagagaaggcccgtgtctgccattttcacggagtcc
attcagcctcagaagccaggccccggcgcagcggccacagtgggcaaagt
gccacccacccctcccgagaagacgtgggtgaggaagcccaggcccttgt
ccatggacctcacggcccggtttgagaacaaagaggccttgctgaggaag
gtggccgatgaaggaagtggacccacagcaggggatatggctgggctaga
gaggcccagagcagcgtccaagctggacagggactgtttggtcaaggcgg
aggctcctcttcatgatcctgatttggacttcctggaggtggccaagaaa
atccgtgaacggaaggagaagatgctttcgaagccggagatgggcagccc
cagagccctggtggggggctcatctggggtcacccccagcaatgaccaga
gtccctgggaagaaaaggccaagctggacccagagccagagaaggctgct
gagtccccctcacccaggctgggaaggggcctagaacttgctgaggttaa
gagcagagtggcggatggggaggccgcggcagggggagagtgggcctcca
ggaggagtgtcaggaagtgcatcagcctgtttcgggaggacagcaccttg
gccttggcagtggggtctgaatctcccctggccacccctgcgtccccatc
ggcggcaccagagccggagaaaggggttgtgagcgttcaggaacggatca
gaggctggactgccgagagctcagaggctaagcccgaggtcaggaggagg
acgttccaggctcggccgctgtcggcggatttgaccaaattgttttcaag
ttcagcttccagcaacgaagtcaaatatgagaagagtgctgagctgagcg
gcgagtttcctaaggaaccgagagaaaagcaaaaggaggggcacagtttg
gatggagcatgcatcccgagaagcccctggaagcctgggacactccggga
taagtccaggcagacggagcagaaggttagctctaaccaagaccccgaca
gctgtcgcggtggaagctcagtggaggccccgtgcccttctgacgtcact
ccagaggatgaccggagcttccagactgtgtgggccacagtatttgagca
ccacgtggagagacacacagtggctgaccagtcgggacgttgtctctcca
ccacaccccctggtgacatggcccatgcccgtgtctcagaacccaggccg
aggcctgagatgggctcttggctgggcagggacccaccagacatgacaaa
actgaagaaagagaactccagagggtttgacaatcccgagacggagaaat
tgggaccaaccacccttttgaatggtgaactgagaccgtatcacacgcct
ctccgggacaaataccctttgtctgaaaaccacaataataacaccttcct
caaacacttggaaaatcctcccacatcgcagagaattgagcccagatatg
acattgtgcatgcagtgggagagcgtgtgcacagcgaggccatctcaccg
gcaccggaggagaaagcggtcacgctccgcagcctcaggtcttggctctc
actgaaggacaggcagctgtcccaggaggtcacccctgctgacctggagt
gtggtttggaaggtcaggcggggtccgtccaaagggccagtttgatttgg
gaagctcgaggcatgcctgaggctagtggaccgaagtttgggggcaattg
cccgtttcccaaatggacaggcggggcagtggtgagctcgcacaaagcca
ccgtggcagtcagcgaagagcactgtgctcccggggccacctccgtcagg
gctatcaaggctgccatctgggaaagccagcatgaggggccagagggggc
cagaagcaagccaggagtgggagcaaggggcccaccccagggatgccccc
tcgatcctctttccagggctacgaatgggccttctgactcccaagcacga
acacatccagatgcatttgctgtgcagaaagggcccttcattgtagccgc
cagggagggtgatccagggccggcccaggtgccacagcctgcagtcagaa
tgcggaaagccggcgccatggaccagagaatggacagatggcggcggcgg
actttaccccccaacgtgaaatttgatacattcagttctcttgtcccaga
ggactctccacatgtggggcacagacgaacagattatgtgagccccacag
ccagtgccttaagaaaacctcaactatcccactacagggtggagacccag
gaggtgaacccaggtgcttcacgggaccagacttccccagcagtgaagca
agggtcacctgtggaacccaaggcgacattttttgcagtcacctatcaga
ttcccaatactcaaaaggcaaagggtgtggttctgtcaggagctgaaagc
ttgctggaacattctagaaaaatcactccaccctcgtctcctcattcttt
aacatccactttggtttctcttggtcatgaagaggcattggagatggcag
gcagtaaaaactggatgaagggacgagagcatgaaaatgcaagcatttta
aaaactctgaagccaacagaccgtccatcatctcttggggcctggagtct
ggaccctttcaatggaagaatcattgatgtggatgccttatggagtcatc
ggggatcagaagatggccctcgtcctcaaagcaattggaaggaaagtgcg
aacaagatgtcccccagcggcggagctccccaaaccaccccgactctgag
gagtcgtccaaaagatcttcctgtgagaaggaagactgatgtgatcagtg
acacgttcccaggtaaaatcagagatggctacagatccagcgttcttgac
attgacgccctgatggcagagtaccaggagctgtcgctgaaagtccctgg
ggaggctcaggagaggaggagtcccaccgtggagcccagtacgttgcctc
gggagaggcctgttcagctgggcggggtggagcagagaaggaggagcctg
aaggagatgcccgataccgggggtctctggaaaccggccagttctgccga
aataaatcacagtttcactcctggcttaggcaagcagctggcagagacct
tggagacagccatgggcaccaaatctagccctcccttctgggctctgcca
ccctcggctccttctgaaaggtatccagggggctctcctatacctgcgga
tcccaggaaaaaaacggggtttgctgaggatgacagaaaggcctttgcca
gtaaacatcatgttgcaaagtgtcagaattacctggctgagtcaaagccc
tctggtcgggaggatccaggcagtggggtcagggtgtcacccaaatcgcc
ccccactgaccagaagaaagggaccccaaggaaatccaccgggcggggag
aggaggacagtgtggcccagtggggtgaccacccacgtgactgtggacgg
gtgccgctggatatcaagagggcctactcagagaaggggccccctgccaa
catccgagagggcctgtccatcatgcatgaagccagagagaggaggcgag
agcagcccaaagggaggcccagccttactggagagaatttggaggccaaa
atgggaccctgttggtgggagtcagggactggagacagtcacaaggtgct
gccacgggacctggagaaggaggatgccccccaggagaaggagcgaccgc
tccagcaggtgtcccctgtggcctcggttccctggagaagccacagcttc
tgcaaagacaggaggagtgggccctttgtggaccagctgaagcagtgttt
ctcccggcagcccactgaacccaaggacactgacaccctcgtgcacgaag
ccggcagccagtatgggacgtggacagagcagtgccagagtggggagagc
ttggccactgagtccccagatagcagtgccacatcgacaaggaaacagcc
ccccagcagccgtttgtcttctctgtcctcccaaacggagcccacctcgg
caggggaccagtatgactgctccagggaccagcggagcaccagcgtggac
cactccagcactgacctggaatccaccgatgggatggaggggccgcctcc
accggacgcctgccctgaaaagagagtagatgacttctccttcattgatc
aaacctcagtcctcgactcaagtgccctcaagacccgggtgcagctcagc
aagagaagccgccgccgggcccccatctcccactccctccggcgcagccg
atttagtgagtccgagagcagatcacctttggaggatgagactgacaaca
cgtggatgttcaaagactcaacggaggagaaatcacccaggaaggaggag
tcggatgaggaggagacggcatccaaagctgagaggacccctgtcagcca
tcctcagaggatgcctgcgtttccaggcatggatccggcagtgctaaagg
ctcagctgcacaagaggccagaggtggacagtcctggcgagacccccagc
tgggcaccccaacccaagagccccaagtcccccttccagcctggggtgct
gggcagtcgcgtgctgccttccagcatggacaaggatgagaggtcggatg
aaccctctccccagtggctaaaggaattgaaatccaagaagaggcaaagt
ctttatgagaaccaagtttga
>bK223H9.C22.1
atgcagctagagatcaaagtggccctgaacttcatcatctcctacttgta
caacaagctgccccggcgccgggcagacctgtttggggaggagctagagc
ggcttttgaaaaagaaatatgaaggccactggtaccctgagaagccactg
aaaggctctggcttccgctgtgttcacattggggagatggtggaccccgt
ggtggagctggccgccaagcggagtggcctggcggtggaagatgtgcggg
ccaatgtgcctgaggagctgagtgtctggattgatccctttgaggtgtcc
taccagattggtgagaagggagctgtgaaagtgctgtacctggatgacag
tgagggttgcggtgccccagagctggacaaggagatcaagagcagcttca
accctgacgcccaggtgttcgtgcccattggcagccaggacagctccctg
tccaactccccatcgccatcctttggccagtcacccagccctaccttcat
tccccgctccgctcagcccatcaccttcaccaccgcctccttcgctgcca
ccaaatttggctccactaagatgaagaaggggggcggggcagcaagtggt
gggggtgtagccagcagtggggcgggtggccagcagccaccacagcagcc
tcgcatggcccgctcacccaccaacagcctgctgaagcacaagagcctct
ctctgtctatgcattcactgaacttcatcacggccaacccggcccctcag
tcccagctctcacccaatgccaaggagttcgtgtacaacggtggtggctc
acccagcctcttctttgatgcggccgatggccagggcagcggcaccccag
gcccgtttggaggcagtggggctggcacctgcaacagcagcagctttgac
atggcccaggtatttggaggtggtgccaacagcctcttcctggagaagac
accctttgtggaaggcctcagctacaacctgaacaccatgcagtatccca
gccagcagttccagcccgtggtgctggccaactga
>bK223H9.C22.2
atggctaaacatcatcctgatttgatcttttgccgcaagcaggctggtgt
tgccatcggaagactgtgtgaaaaatgtgatggcaagtgtgtgatttgtg
actcctatgtgcgtccctgcactctggtgcgcatatgtgatgagtgtaac
tatggatcttaccaggggcgctgtgtgatctgtggaggacctggggtctc
tgatgcctattattgtaaggagtgcaccatccaggagaaggacagagatg
gctgcccaaagattgtcaatctggggagctctaagacagacctcttctat
gaacgcaaaaaatacggcttcaagaagaggtga
>bK228A9.C22.1
atgcagttctttggccgcctggtcaataccttcagtggcgtcaccaactt
gttctctaacccattccgggtgaaggaggtggctgtggccgactacacct
cgagtgaccgagttcgggaggaagggcagctgattctgttccagaacact
cccaaccgcacctgggactgcgtcctggtcaaccccaggaactcacagag
tggattccgactcttccagctggagttggaggctgacgccctagtgaatt
tccatcagtattcttcccagctgctacccttctatgagagctcccctcag
gtcctgcacactgaggtcctgcagcacctgaccgacctcatccgtaacca
ccccagctggtcagtggcccacctggctgtggagctagggatccgcgagt
gcttccatcacagccgtatcatcagctgtgccaattgcgcggagaacgag
gagggctgcacacccctgcacctggcctgccgcaagggtgatggggagat
cctggtggagctggtgcagtactgccacactcagatggatgtcaccgact
acaagggagagaccgtcttccattatgctgtccagggtgacaattctcag
gtgctgcagctccttggaaggaacgcagtggctggcctgaaccaggtgaa
taaccaagggctgaccccgctgcacctggcctgccagctggggaagcagg
agatggtccgcgtgctgctgctgtgcaatgctcggtgcaacatcatgggc
cccaacggctaccccatccactcggccatgaagttctctcagaaggggtg
tgcggagatgatcatcagcatggacagcagccagatccacagcaaagacc
cccgttacggagccagccccctccactgggccaagaacgcagagatggcc
cgcatgctgctgaaacggggctgcaacgtgaacagcaccagctccgcggg
gaacacggccctgcacgtggcggtgatgcgcaaccgcttcgactgtgcca
tagtgctgctgacccacggggccaacgcggatgcccgcggagagcacggc
aacaccccgctgcacctggccatgtcgaaagacaacgtggagatgatcaa
ggccctcatcgtgttcggagcagaagtggacaccccgaatgactttgggg
agactcctacattcctagcctccaaaatcggcagacttgtcaccaggaag
gcgatcttgactctgctgagaaccgtgggggccgaatactgcttcccacc
catccacggggtccccgcggagcagggctctgcagcgccacatcatccct
tctccctggaaagagctcagcccccaccgatcagcctaaacaacctagaa
ctacaggatctcatgcacatctcacgggcccggaagccagcgttcatcct
gggctccatgagggacgagaagcggacccacgaccacctgctgtgcctgg
atggaggaggagtgaaaggcctcatcatcatccagctcctcatcgccatc
gagaaggcctcgggtgtggccaccaaggacctgtttgactgggtggcggg
caccagcactggaggcatcctggccctggccattctgcacagtaagtcca
tggcctacatgcgcggcatgtactttcgcatgaaggatgaggtgttccgg
ggctccaggccctacgagtcggggcccctggaggagttcctgaagcggga
gtttggggagcacaccaagatgacggacgtcaggaaacccaaggtgatgc
tgacagggacactgtctgaccggcagccggctgaactccacctcttccgg
aactacgatgctccagaaactgtccgggagcctcgtttcaaccagaacgt
taacctcaggcctccagctcagccctcagaccagctggtgtggcgggcgg
cccgaagcagcggggcagctcctacttacttccgacccaatgggcgcttc
ctggacggtgggctgctggccaacaaccccacgctggatgccatgaccga
gatccatgagtacaatcaggacctgatccgcaagggtcaggccaacaagg
tgaagaaactctccatcgttgtctccctggggacagggaggtccccacaa
gtgcctgtgacctgtgtggatgtcttccgtcccagcaacccctgggagct
ggccaagactgtttttggggccaaggaactgggcaagatggtggtggact
gttgcacggatccagacgggcgggctgtggaccgggcacgggcctggtgc
gagatggtcggcatccagtacttcagattgaacccccagctggggacgga
catcatgctggatgaggtcagtgacacagtgctggtcaacgccctctggg
agaccgaggtctacatctatgagcaccgcgaggagttccagaagctcatc
cagctgctgctctcaccctga
>bK229A8.C22.3
atgtcagtgggagccatgaagaagggagtggggagggcagttgggcttgg
aggcggcagcggctgccaggctacggaggaagacccccttcccaactgcg
gggcttgcgctccgggacaaggtggcaggcgctggaggctgccgcagcct
gcgtgggtggaggggagctcagctcggttgtgggagcaggcgaccggcac
tggctggatggacctggaagcctcgctgctgcccactggtcccaacgcca
gcaacacctctgatggccccgataacctcacttcggcaggatcacctcct
cgcacggggagcatctcctacatcaacatcatcatgccttcggtgttcgg
caccatctgcctcctgggcatcatcgggaactccacggtcatcttcgcgg
tcgtgaagaagtccaagctgcactggtgcaacaacgtccccgacatcttc
atcatcaacctctcggtagtagatctcctctttctcctgggcatgccctt
catgatccaccagctcatgggcaatggggtgtggcactttggggagacca
tgtgcaccctcatcacggccatggatgccaatagtcagttcaccagcacc
tacatcctgaccgccatggccattgaccgctacctggccactgtccaccc
catctcttccacgaagttccggaagccctctgtggccaccctggtgatct
gcctcctgtgggccctctccttcatcagcatcacccctgtgtggctgtat
gccagactcatccccttcccaggaggtgcagtgggctgcggcatacgcct
gcccaacccagacactgacctctactggttcaccctgtaccagtttttcc
tggcctttgccctgccttttgtggtcatcacagccgcatacgtgaggatc
ctgcagcgcatgacgtcctcagtggcccccgcctcccagcgcagcatccg
gctgcggacaaagagggtgacccgcacagccatcgccatctgtctggtct
tctttgtgtgctgggcaccctactatgtgctacagctgacccagttgtcc
atcagccgcccgaccctcacctttgtctacttatacaatgcggccatcag
cttgggctatgccaacagctgcctcaacccctttgtgtacatcgtgctct
gtgagacgttccgcaaacgcttggtcctgtcggtgaagcctgcagcccag
gggcagcttcgcgctgtcagcaacgctcagacggctgacgaggagaggac
agaaagcaaaggcacctga
>bK250D10.C22.1
atggacgacagcggcgagctgggtggtctggagaccatggagaccctcac
ggagctgggcgacgagctgaccctgggagacatcgacgagatgctgcaat
ttgtcagtaatcaagtgggagagttccctgacttgttttcagaacagctg
tgtagctcctttcctggcagtggtggtagtggtagcagcagcggcagcag
tggcagcagcagcagcagcagcaatggcaggggcagcagcagcggagctg
tggacccttcagtgcaacggtcattcacccaggtcacattaccttccttc
tctccctcggcggcctccccacaggctccaactctgcaagtcaaggtttc
tcccacctcagttcccaccacacccagggcaactcctattcttcagcccc
gcccccagccccagcctcaacctcaaactcagctgcaacaacagacggta
atgatcacgccaacattcagcaccactccgcagacgaggatcatccagca
gcctttgatataccagaatgcagctactagctttcaagtccttcagcctc
aagtccaaagcctggtgacatcctcccaggtacagccggtcaccattcag
cagcaggtgcagacagtacaggcccagcgggtgctgacacaaacggccaa
tggcacgctgcagacccttgccccggctacggtgcagacagttgctgcgc
cacaggtgcagcaggtcccggtcctggtccagcctcagatcatcaagaca
gattcccttgttttgaccacactgaagacagatggcagccctgttatggc
tgcggtccagaacccggccctcaccgccctcaccacccctatccagacgg
ctgcccttcaagtaccaaccctggtgggcagcagtgggaccattctgacc
acaatgcctgtaatgatggggcaagagaaagtgcccattaagcaggtacc
tgggggagtcaagcagcttgagccccccaaagaaggagaaaggcggacaa
cccataatatcattgagaaacgatatcgctcctccatcaatgacaaaatc
atcgaattgaaagacctggtcatggggacagacgccaagatgcacaagtc
tggcgttctgaggaaggccattgattacatcaaatacttgcagcaggtca
atcataaactgcgccaggagaacatggtgctgaagctggcaaatcaaaag
aacaagcttctaaagggcatcgacctaggcagtctggtggacaatgaggt
ggacctgaagatcgaggactttaatcagaatgtccttctgatgtcccccc
cagcctctgactcagggtcccaggctggcttctctccctactccattgac
tctgagccaggaagccctctattggatgatgcaaaggtcaaagatgagcc
agactctcctcctgtggcgctgggcatggtagaccgctcacggattcttc
tgtgtgtcctcaccttcctgtgcctctcctttaaccccctgacttccctg
ctgcagtggggaggggcccacgactctgaccagcacccacactcaggctc
tggccgcagtgtcctgtcattcgagtcaggttctgggggctggtttgact
ggatgatgcctactcttctcttatggctggtaaatggtgtgattgtcctg
agcgtctttgtgaagctgctggttcatggggagccagtgatccggccaca
ctcgcgctcctcggtcaccttctggaggcaccggaaacaggcagatctgg
atctcgccagaggagattttgcagctgctgccggcaacctacaaacctgc
ctggcagttttgggccgggcactgcccacctcccgcctggacctggcctg
cagcctctcctggaacgtgatccgctacagcctgcagaagctacgcctgg
tgcgctggctgctcaagaaagtcttccagtgccggcgggccacgccagcc
actgaggcaggctttgaagacgaagctaagaccagcgcccgggatgcggc
tctggcctatcaccggctgcaccagctgcacatcacagggaagcttcctg
caggatccgcctgttccgatgtacacatggcgttgtgtgccgtgaacctg
gctgaatgtgcagaggagaagatcccaccgagcacactggttgagatcca
tctgactgctgccatggggctcaagacccggtgtggaggcaagctgggct
tcctggccagctacttcctcagccgagcccagagcctgtgtggccccgag
cacagtgctgttcctgactccctgcgctggctctgccaccccctgggcca
gaagtttttcatggagcggagctggtctgtgaagtcagctgccaaggaga
gtctatactgtgcccagaggaacccagctgaccccattgcgcaggtccac
caggccttctgcaagaacctgctggagcgagctatagagtccttggtgaa
acctcaggccaagaagaaggctggagaccaggaagaagagagctgtgaat
tctccagtgctctggagtacttgaaattacttcattcttttgtggactct
gtgggggttatgagccccccactctccaggagctccgtgctcaagtccgc
cctgggtccagacatcatctgtcggtggtggacgtctgcaatcactgtgg
ccatcagctggctccagggagacgatgcagctgtgcgctctcattttacc
aaagtggaacgcatccccaaggccctggaagtgacagagagccccctggt
gaaggccatcttccatgcctgcagagccatgcatgcctcactccctggga
aagcagatgggcagcagagttccttctgccattgcgagagggccagtggc
cacctatggagcagcctcaacgtcagtggggccacctctgaccctgccct
caaccacgtggtccagctgctcacctgtgacctgctactgtcgctacgga
cagcgctctggcaaaaacaggccagtgccagccaggctgtgggggagacc
taccacgcgtcaggcgctgaactggcgggcttccaacgggacctgggcag
cctgcgcaggctggcacacagcttccgcccagcataccgcaaggtgttcc
tgcatgaagccaccgtgcgcctgatggcaggagccagccccacccgcacc
caccagctgctggaacacagcctgcggcggcgcaccacgcagagcaccaa
gcacggagaggtggatgcctggcccggccagcgagagcgggccaccgcca
tcctgctggcctgccgccacctgcccctctccttcctctcctccccgggc
cagcgggcagtgctgctggccgaagctgcccgcaccctggagaaggtggg
cgaccggcgctcctgcaacgactgccagcagatgattgttaagctgggtg
gtggcactgccattgccgcctcctga
>bK250D10.C22.2
atgtcggtgttgaggcccctggacaagctgcccggcctgaacacggccac
catcttgctggtgggcacggaggatgctcttctgcagcagctggcggact
cgatgctcaaagaggactgcgcctccgagctgaaggtccacttggcaaag
tccctccctttgccctccagtgtgaatcggccccgaattgacctgatcgt
gtttgtggttaatcttcacagcaaatacagtctccagaacacagaggagt
ccctgcgccatgtggatgccagcttcttcttggggaaggtgtgtttcctc
gccacaggtgctgggcgggagagccactgcagcattcaccggcacaccgt
ggtgaagctggcccacacctatcaaagccccctgctctactgtgacctgg
aggtggaaggctttagggccaccatggcgcagcgcctggtgcgcgtgctg
cagatctgtgctggccacgtgcccggtgtctcagctctgaacctgctgtc
cctgctgagaagctctgagggcccctccctggaggacctgtga
>bK250D10.C22.3
atgtccaaagggctcccagagaccaggacggacgcagccatgtcagagct
ggtgcctgagcccaggcctaagccagcggtgcccatgaagcccatgagca
tcaactccaacctgctgggctacatcggcatcgacaccatcatcgagcag
atgcgcaagaagaccatgaagaccggtttcgacttcaacatcatggtcgt
tggccagagtggactgggcaaatcaacgctggtcaacacgctcttcaaat
cccaagtgagccgcaaggcctccagctggaaccgggaggagaagatcccc
aagacagtggagatcaaagctatcgggcatgtgatagaggaaggcggtgt
caaaatgaagctgaccgtcatcgacaccccaggctttggagaccaaatca
acaatgaaaactgctgggagcccattgagaagtacatcaatgagcagtac
gagaagttcctgaaggaggaggtcaacatcgccaggaagaaacgcatccc
tgacactcgtgtccactgctgcctttacttcatctctcccacaggacact
ccttgcgacctctggatcttgagttcatgaaacacctcagcaaggttgtg
aacatcatccctgtcattgctaaggctgacaccatgaccctggaggagaa
gtctgaattcaagcaaagggttcgcaaggagcttgaagtaaatggcattg
aattctacccccagaaggaatttgatgaggatttggaggataagacggag
aatgacaaaatcaggcaggagagcatgccttttgctgtggtgggaagtga
caaggagtaccaagtgaatggcaagagggtcctcggccgaaaaactccat
gggggatcatcgaagtggaaaacctcaaccactgtgagtttgccctgctt
cgagactttgtcatcaggacccacctccaggacctcaaggaagtgacaca
caacatccactatgagacttacagggccaagcggctcaatgacaatggag
gcctccctccggtgagcgtggacacagaggaaagccacgacagtaaccca
tga
>bK250D10.C22.5
atgctgctgaagacagtgctcttgctgggacatgtggcccaggtgctgat
gctggacaatgggctcctgcagacaccacccatgggctggctggcctggg
aacgcttccgctgcaacattaactgtgatgaggacccaaagaactgcata
agtgaacagctcttcatggagatggctgaccggatggcacaggatggatg
gcgggacatgggctacacatacctcaacattgatgactgctggatcggtg
gtcgcgatgccagtggccgcctgatgccggatcccaagcgcttccctcat
ggcattcctttcctggctgactacgttcactccctgggcctgaagttggg
tatctacgcggacatgggcaacttcacctgcatgggttacccaggcacca
cactggacaaggtggtccaggatgctcagaccttcgccgagtggaaggta
gacatgctcaagctggatggctgcttctccacccccgaggagcgggccca
ggggtaccccaagatggctgctgccctgaatgccacaggccgccccatcg
ccttctcctgcagctggccagcctatgaaggcggcctccccccaagggtg
aactacagtctgctggcggacatctgcaacctctggcgtaactatgatga
catccaggactcctggtggagcgtgctctccatcctgaattggttcgtgg
agcaccaggacatactgcagccagtggccggccctgggcactggaatgac
cctgacatgctgctcattgggaactttggtctcagcttagagcaatcccg
ggcccagatggccctgtggacggtgctggcagcccccctcttgatgtcca
cagacctgcgtaccatctccgcccagaacatggacattctgcagaatcca
ctcatgatcaaaatcaaccaggatcccttaggcatccagggacgcaggat
tcacaaggaaaaatctctcatcgaagtgtacatgcggcctctgtccaaca
aggctagcgccttagtcttcttcagctgcaggaccgatatgccttatcgc
taccactcctcccttggccagctgaacttcaccgggtctgtgatatatga
ggcccaggacgtctactcaggtgacatcatcagtggcctccgagatgaaa
ccaacttcacagtgatcatcaacccttcaggggtagtgatgtggtacctg
tatcccatcaagaacctggagatgtcccagcagtga
>bK250D10.C22.6
atggcggtgaatcagagccacaccgagaaccgccgcggagccctcatccc
taacggtgaaagtctcttgaagcggtctccgaatgtggagctctccttcc
cacagcgatcagaaggctcaaatgtctttagtggtagaaagacaggaaca
ttgtttctcacttcataccgggtgattttcataacttcatgctccatcag
tgatcccatgttgtcttttatgatgccatttgatctgatgacgaacctca
ctgttgaacaaccagtatttgctgcaaacttcattaagggaactattcag
gcagctccatatggtggctgggaaggacaagctacttttaaattagtctt
cagaaatggagatgccattgaatttgcccagttgatggtgaaagctgcct
ctgctgctgcccgaggatttccacttagaaccttaaatgactggttcagc
tctatgggaatttatgtaattactggggaagggaatatgtgcactccaca
gatgccttgttcagttattgtctatggagccccacctgcaggatatggag
ccccacctcccggatacggagccccacctgcaggatatggagcccaaccc
gtaggaaatgaaggcccgcctgtgggatacagagcctcacctgtgcgata
tggagccccacctcttggatacggagccccacctgcaggatatggagccc
cacctctaggatatggagccccacctcttggatatggaaccccacctctc
ggatatggagccccacctctcggatatggagccccacctgcaggaaatga
aggcccgcctgcgggatacagagcctcacctgctggatcaggagccaggc
ctcaggaatctacagcagcccaggctcctgaaaacgaggcttctcttccc
tctgcctcctcttctcaggtccattcttaa
>bK250D10.C22.7
atgaggcgagggccccggagcctgcggggcagggacgcgccagcccccac
gccctgcgtcccggccgagtgcttcgacctgctggtccgccactgcgtgg
cctgcgggctcctgcgcacgccgcggccgaaaccggccggggccagcagc
cctgcgcccaggacggcgctgcagccgcaggagtcggtgggcgcgggggc
cggcgaggcggcgctgcccctgcccgggctgctctttggcgcccccgcgc
tgctgggcctggcactggtcctggcgctggtcctggtgggtctggtgagc
tggaggcggcgacagcggcggcttcgcggcgcgtcctccgcagaggcccc
cgacggagacaaggacgccccagagcccctggacaaggtcatcattctgt
ctccgggaatctctgatgccacagctcctgcctggcctcctcctggggaa
gacccaggaaccaccccacctggccacagtgtccctgtgccagccacaga
gctgggctccactgaactggtgaccaccaagacggccggccctgagcaac
aatag
>bK250D10.C22.8
atgtctatggctgcctgtcctgaggctccggagccctcatttcttcgtga
agtccccagctcccctgcctccactcaatggcaccggccctgcaacttta
ggcaggtcgaagccaacccaaggaaagaacctaagaacctcgtttggagg
gatgtcagcttgggccagaccagccgcaccccgcggggctcaggcttgga
actggtgagggtgtgtggtgggggtatgcagagggataagaccgtggtag
aggagagggttggtgaggagagagagagagagagagagagagtctggggg
gagcgggcaagcatggggagatga
>bK268H5.C22.1
atgctgcgtgccatagcggaggagcgcggccgtcttagcctgcgccgcga
ggtctgcggcctcgggtgcttcaaggatgaccgcatcgtcttctggactt
ggatgttctccacctacttcatggagaaatgggctccccggcaggacgac
atgcttttctatgtgcgccggaagctggcgtactccggcagcgaaagcgg
tgcagacgggaggaaggcagctgagcctgaggtggaggtggaggtgtacc
ggcgggactccaagaagctgccaggcctgggagaccctgacatcgactgg
gaggagagcgtctgcctgaatctcatcctgcagaagctggactacatggt
gacctgtgcggtgtgcacacgtgctgacggcggggacattcacatccata
agaagaaatctcagcaagtgttcgcgtcccccagtaaacaccccatggac
agcaagggggaggagtccaagatcagctaccccaacatcttcttcatgat
tgacagcttcgaggaggtgttcagcgacatgaccgtaggggaaggagaga
tggtctgtgtggagctggtggctagtgacaaaaccaacacgttccagggg
gtcatctttcagggctccatccgctacgaggcgctcaagaaggtgtatga
caaccgggtgagcgtggccgcccgcatggcacagaagatgtcgtttggct
tctacaagtacagcaacatggagtttgtgcgcatgaagggcccccagggc
aagggccacgccgagatggcggtcagccgagtgtctacaggtgacacatc
cccctgtgggactgaagaggactccagcccagcttcgcccatgcacgagc
gggtgacctccttcagcacaccccccaccccagaacggaacaaccggcct
gccttcttctccccatccctcaagaggaaggtgccccggaaccggatcgc
tgagatgaagaagtcgcactcggccaacgacagcgaggagttcttccggg
aggacgacggtggagccgatctgcacaatgcaaccaacctgcggtctcgg
tccctgtcgggcacaggacggtccctggtcgggtcctggctgaagctgaa
cagagcagatggaaacttccttctctatgcacacttaacctacgtcacgt
tgccgctgcatcggattttaacagacatcctggaagttcggcagaagccc
atcctgatgacctag
>bK268H5.C22.2
atgcctccgctctgggccctgctggccctcggctgcctgcggttcggctc
ggctgtgaacctgcagccccaactggccagtgtgactttcgccaccaaca
accccacacttaccactgtggccttggaaaagcctctctgcatgtttgac
agcaaagaggccctcactggcacccacgaggtctacctgtatgtcctggt
cgactcagccatttccaggaatgcctcagtgcaagacagcaccaacaccc
cactgggctcaacgttcctacaaacagagggtgggaggacaggtccctac
aaagctgtggcctttgacctgatcccctgcagtgacctgcccagcctgga
tgccattggggatgtgtccaaggcctcacagatcctgaatgcctacctgg
tcagggtgggtgccaacgggacctgcctgtgggatcccaacttccagggc
ctctgtaacgcacccctgtcggcagccacggagtacaggttcaagtatgt
cctggtcaatatgtccacgggcttggtagaggaccagaccctgtggtcag
accccatccgcaccaaccagctcaccccatactcgacgatcgacacgtgg
ccaggccggcggagcggaggcatgatcgtcatcacttccatcctgggctc
cctgcccttctttctacttgtgggttttgctggcgccattgccctcagcc
tcgtggacatggggagttctgatggggaaacgactcacgactcccaaatc
actcaggaggctgttcccaagtcgctgggggcctcggagtcttcctacac
gtccgtgaaccgggggccgccactggacagggctgaggtgtattccagca
agctccaagactga
>bK268H5.C22.4
atggattcagtggaaaagacaacaaatagaagtgaacaaaaatccagaaa
gtttttaaaaagcctcatccggaaacagccccaggaactgctcctggtta
tcgggactggcgtcagcgcagcagtggcccccggaatccctgccctttgc
tcgtggagaagctgcatcgaggccgtcatcgaggctgcagagcagctgga
ggtgctgcaccccggagacgtcgccgagttccggaggaaagtgacaaagg
accgggacctgttggttgtcgcccatgatctgatccggaagatgtcacct
cgcacaggcgatgccaagcccagcttcttccaggactgcctgatggaggt
gtttgacgacctggagcagcacatccggagtcctgtggtgctgcagtcga
tcctcagcctgatggacaggggcgccatggtcctgaccaccaactatgac
aacctgctggaggcctttggccggcggcagaacaagcccatggagtccct
ggacttgaaggacaagaccaaggtccttgaatgggcaagagggcacatga
agtacggcgtcctccacattcacggcctctacacggacccctgcggggtg
gtgctggacccatcggggtataaagacgtcactcaagacgcagaagtcat
ggaagtcctccagaacttataccgcaccaagtcctttctgtttgtgggct
gtggggagacccttcgtgatcagatattccaggccctctttctttactcc
gtgccgaataaggtggatttggagcactacatgcttgtgctgaaggagaa
tgaagaccatttctttaagcatcaggcagatatgcttctgcacggaatca
aagttgtatcctacggggactgttttgaccactttccaggatatgtgcaa
gaccttgccactcagatctgcaaacagcaaagcccagatgctgatcgcgt
ggacagcaccacattattgggtaatgcatgccaggactgtgcaaagagga
agttagaagagaatggaattgaagtttcaaaaaaacgcacacaatcagat
actgatgatgctggagggtcttga
>bK268H5.C22.5
atggcccacctggagctgctgcttgtggaaaatttcaagtcgtggcgggg
ccgccaggtcattggccccttccggaggttcacctgcatcatcggcccca
acggctctggaaaatctaatgtaatggatgcacttagttttgtaatggga
gagaaaatagctaatttaagagtgaaaaatattcaagaactcattcatgg
agcacatattggaaaacctatttcttcttctgcaagtgtaaaaattatat
atgtggaggaaagtggcgaagagaaaacatttgcaaggattatccgaggg
ggatgctcagaatttcgctttaatgataatcttgtgagtcgttctgttta
cattgcagagttggaaaagataggcataatagtcaaagcacaaaattgtt
tggtttttcagggaactgtagagtcaatttcagtgaagaaacccaaagaa
aggacccagttttttgaggaaatcagcacttcaggagagcttataggaga
atatgaagaaaagaaaagaaagttacaaaaagccgaagaggatgcacagt
ttaactttaataagaaaaaaaatatagcggcagagcgcagacaagcaaaa
ttagagaaggaagaggcagaacgttaccagagtctccttgaagaactgaa
aatgaacaagatacaactgcagctttttcaactataccataatgagaaaa
agattcatctcctgaacaccaagttagagcatgtgaatagggatttgagt
gtcaaaagagagtctttgtctcatcatgaaaacatagttaaagccaggaa
aaaggaacatggaatgctaactagacaactacaacaaacagaaaaagaat
taaaatcggttgaaacccttttaaatcagaagaggcctcagtacattaaa
gccaaagaaaacacttctcaccaccttaagaaattagatgtggctaagaa
atcaataaaggacagcgaaaaacaatgttctaaacaggaagatgatataa
aagccctggagacagagctggctgatttagatgctgcatggagaagtttt
gaaaagcagattgaggaagaaattttacataaaaagcgagacattgaact
ggaagccagtcagctggatcgttataaagaacttaaggaacaagtaagaa
agaaagtagctacaatgactcaacaactggaaaaactgcagtgggaacag
aagacagatgaagaaagactggcatttgaaaagaggaggcatggagaagt
tcagggaaatctaaaacaaataaaagaacaaatagaagatcataaaaaac
gaatagagaagttagaggagtatacaaagacatgcatggattgcttgaaa
gagaaaaaacagcaagaggaaaccctagtggatgaaattgaaaaaacaaa
atcaagaatgtctgaatttaatgaagaattgaatcttattagaagtgaat
tgcagaatgctgggattgatacccatgagggaaaacgtcagcaaaagaga
gcagaggttctggaacaccttaaaagactgtacccagattctgtgtttgg
aagactatttgacctgtgtcatcctattcataagaaataccagctggctg
ttactaaggtttttggccggttcatcactgccattgttgtagcctctgaa
aaggtagcaaaagattgtattcgatttctgaaggaggaaagagctgaacc
tgagacattcctcgctctagattaccttgatatcaagccaatcaatgaaa
gactaagggagcttaaaggctgtaaaatggtgattgatgtcataaagact
cagtttcctcagctgaagaaagtgattcagtttgtgtgtggaaatggtct
tgtttgtgagactatggaagaagcaaggcatattgcactcagtggacctg
aaagacagaaaacagtagctcttgatggaacattatttttaaaatctgga
gtgatctctggagggtcaagtgacttaaaatacaaggctagatgctggga
tgagaaagagttaaagaatctaagagacagacgaagccagaaaatccaag
agctaaagggtttaatgaagacactccgcaaagaaacagatttgaaacaa
atacagaccctgatacagggaactcaaacacgactcaaatattcacaaaa
tgaactagagatgattaagaagaagcaccttgttgctttttaccaggaac
aatctcagttacaaagtgaactactaaatattgagtctcaatgtattatg
ttgagtgaaggaatcaaggaacgacaacgaagaattaaagaatttcaaga
aaagatagataaggtagaagacgatatcttccaacacttctgtgaagaaa
ttggcgtggaaaatattcgtgaatttgagaacaaacatgttaaacggcaa
caagaaattgatcaaaaaagattagaatttgaaaaacaaaaaactcggct
taatgttcaacttgagtatagtcgcagtcaccttaagaagaaactgaata
agatcaacacattaaaagaaactatccagaaaggtagtgaagatattgat
cacctaaagaaggctgaagaaaactgtctgcagacagtgaatgaactcat
ggcaaagcagcagcaacttaaggacatacgtgtcactcagaactccagtg
ccgagaaagttcaaactcaaattgaagaggaacggaagaagtttctggct
gttgatagggaagtggggaaattgcaaaaagaagttgtaagtattcaaac
ttctctggaacagaaacgattagagaagcataacttgctgcttgattgca
aagtgcaagacattgagataatccttttgtcggggtcactggatgacatc
attgaagtggagatgggaactgaagcagaaagtacccaggcaacaattga
tatctatgaaaaagaagaagcctttgaaatagactacagctctctaaaag
aggatttgaaggctctacagtctgatcaagaaatcgaggcccaccttagg
ctcttattgcagcaagtagcatcccaggaagatatcttactgaaaacagc
agccccaaacctacgagcactggagaacttaaagactgtcagagacaagt
ttcaagagtccacagatgcttttgaggccagcagaaaggaagccagactg
tgtaggcaagagttcgagcaagtgaaaaaaaggagatacgatcttttcac
ccagtgttttgagcatgtctcaatctcaattgatcaaatctacaagaagc
tctgcagaaacaacagcgcccaagcatttcttagcccagagaaccctgaa
gaaccttacttggagggaattagctataactgtgtggccccaggcaaacg
gtttatgccaatggacaatttgtcagggggagaaaagtgtgtggcagcct
tggctctcctgtttgctgtgcacagttttcgtcctgccccattctttgtt
ttagatgaagtggatgcagccctagacaatactaacataggcaaagtgtc
aagttacatcaaagagcaaactcaagaccagtttcagatgatagtcatct
ccctaaaagaagagttctattccagagccgacgcgctgatcggcatctat
cctgagtacgatgactgcatgttcagccgagttttgaccctagatctttc
tcagtatccagacactgaaggccaagaaagcagcaagagacacggagagt
cccgctag
>bK282F2.C22.1
atgctgggaatctgcagggggagacggaaattcttggctgcctcgttgag
tcttctctgcatcccagccatcacctggatttacctgttttctgggagct
tcgaagatggaaagcccgtgtctctgtcaccgctggagtcccaggcacac
agccccaggtacacggcctccagccagcgggagcgcgagagcctggaggt
gcgcatgcgcgaggtggaggaggagaaccgcgccctccgcaggcagctca
gcctggcccagggccgagccccatcccatcgccgaggcaaccactccaag
acctactccatggaggagggcactggagacagcgagaaccttcgggctgg
catcgtggcaggcaacagctccgagtgtgggcagcagccggtcgtggaga
aatgcgagacaatccacgttgctattgtctgcgccggatacaatgccagc
cgggatgtcgtcaccctggtcaaatccgtcctgttccatagacggaaccc
tctgcacttccaccttattgctgactccattgcggagcagatcctggcca
cgctcttccagacctggatggtgcccgctgtgcgtgtggacttctacaat
gcagacgagctcaagtctgaagtttcctggatccccaataaacattactc
tgggatttatggtctgatgaagcttgtcctgaccaagactcttcctgcca
acctggagagagtcatcgtccttgacacggatatcacctttgccactgac
attgcagagctgtgggctgtgttccacaagttcaaaggtcagcaagtcct
gggcttggtggagaaccagagtgactggtaccttggaaacctgtggaaaa
atcaccgcccatggccagcccttggaagaggctacaacacaggggtgatc
ctgttacttctggataagctgcggaagatgaaatgggagcagatgtggag
gctgaccgcagagagggagctcatgggcatgctctctacatccttagctg
accaggatattttcaatgccgtcatcaaacaaaaccccttccttgtgtac
cagctcccctgcttctggaatgtgcagctgtcagaccacacccgctccga
gcagtgctacagagacgtgtctgatctaaaggtcattcactggaactccc
ccaagaagctccgggtgaagaacaagcatgtggagttttttcgcaacctc
tacctgaccttcctggagtatgacggcaatcttctgaggcgggaactgtt
tggctgccccagtgaggctgatgtcaacagtgaaaacctccagaagcagc
tgtctgagctggacgaggacgacctgtgctatgagttccggcgagagcgc
ttcactgtccaccgcacccacctgtacttcctgcactacgagtatgagcc
tgcagcagacagcacggacgtcaccctggtcgctcagctgtccatggaca
ggctccagatgctggaggccatctgcaagcactgggaggggcccatcagc
ctggccctctacctgtcagacgccgaggcccagcagttcctccgctacgc
acagggctctgaggtgcttatgagccgccacaacgtgggctaccacatcg
tgtacaaggagggccagttctaccccgtgaacctgctgcgcaacgtggcc
atgaagcacatcagcactccctacatgttcctgtctgacattgacttcct
gcccatgtatgggctctatgagtacctcaggaagtctgtcatccagctcg
atcttgccaacaccaagaaagcaatgattgtccccgcgttcgagacactg
cgctaccggctgtccttccccaagtcaaaagcggagttgctgtcaatgct
ggacatggggaccctcttcacattcaggtaccacgtctggacgaaaggcc
acgcacccacaaacttcgccaagtggcggaccgccaccacgccttaccgg
gttgagtgggaggccgattttgagccgtatgttgttgtgagacgtgactg
cccggagtacgaccggaggtttgtaggctttggctggaacaaagtggctc
atatcatggagctggatgtgcaggagtatgagttcattgtgctgcccaac
gcctacatgatccacatgcctcatgcccccagcttcgacattaccaagtt
ccgttccaacaagcaataccgcatctgtctcaaaaccctcaaggaagagt
ttcagcaggacatgtcccgccgctacggctttgctgccctgaaatatctc
acagccgagaacaacagctag
>bK286B10.C22.2
atggagcgtccgcaacccgacagcatgccccaggatttgtcagaggccct
gaaggaggccaccaaggaggtgcacacccaggcagagaatgctgagttca
tgaggaactttcagaagggccaggtgacccgagacggcttcaagctggtg
atggcctccctgtaccacatctatgtggccctggaggaggagattgagcg
caacaaggagagcccagtcttcgcccctgtctacttcccagaagagctgc
accgcaaggctgccctggagcaggacctggccttctggtacgggccccgc
tggcaggaggtcatcccctacacaccagccatgcagcgctatgtgaagcg
gctccacgaggtggggcgcacagagcccgagctgctggtggcccacgcct
acacccgctacctgggtgacctgtctgggggccaggtgctcaaaaagatt
gcccagaaagccctggacctgcccagctctggcgagggcctggccttctt
caccttccccaacattgccagtgccaccaagttcaagcagctctaccgct
cccgcatgaactccctggagatgactcccgcagtcaggcagagggtgata
gaagaggccaagactgcgttcctgctcaacatccagctctttgaggagtt
gcaggagctgctgacccatgacaccaaggaccagagcccctcacgggcac
cagggcttcgccagcgggccagcaacaaagtgcaagattctgcccccgtg
gagactcccagagggaagcccccactcaacacccgctcccaggctccgct
tctccgatgggtccttacactcagctttctggtggcgacagttgctgtag
ggctttatgccatgtga
>bK286B10.C22.3
atgtcgggattcgacgatcctggcattttctacagcgacagcttcggggg
cgacgcccaggccgacgaggggcaggcccgcaaatcgcagctgcagaggc
gcttcaaggagttcctgcggcagtaccgagtgggcaccgaccgcacgggc
ttcaccttcaaatacagggatgaactcaagcggcattacaacctggggga
gtactggattgaggtggagatggaggatctggccagctttgatgaggacc
tggccgactacttgtacaagcagccagccgagcacctgcagctgctggag
gaagctgccaaggaggtagctgatgaggtgacccggccccggccttctgg
ggaggaggtgctccaggacatccaggtcatgctcaagtcggacgccagcc
cttccagcattcgtagcctgaagtcggacatgatgtcacacctggtgaag
atccctggcatcatcatcgcggcctctgcggtccgtgccaaggccacccg
catctctatccagtgccgcagctgccgcaacaccctcaccaacattgcca
tgcgccctggcctcgagggctatgccctgcccaggaagtgcaacacagat
caggctgggcgccccaaatgcccattggacccgtacttcatcatgcccga
caaatgcaaatgcgtggacttccagaccctgaagctgcaggagctgcctg
atgcagtcccccacggggagatgcccagacacatgcagctctactgcgac
aggtacctgtgtgacaaggtcgtccctgggaacagggttaccatcatggg
catctactccatcaagaagtttggcctgactaccagcaggggccgtgaca
gggtgggcgtgggcatccgaagctcctacatccgtgtcctgggcatccag
gtggacacagatggctctggccgcagctttgctggggccgtgagccccca
ggaggaggaggagttccgtcgcctggctgccctcccaaatgtctatgagg
tcatctccaagagcatcgccccctccatctttgggggcacagacatgaag
aaggccattgcctgcctgctctttgggggctcccgaaagaggctccctga
tggacttactcgccgaggagacatcaacctgctgatgctaggggaccctg
ggacagccaagtcccagcttctgaagtttgtggagaagtgttctcccatt
ggggtatacacgtctgggaaaggcagcagcgcagctggactgacagcctc
ggtgatgagggacccttcgtcccggaatttcatcatggagggcggagcca
tggtcctggccgatggtggggtcgtctgtattgacgagtttgacaagatg
cgagaagatgaccgtgtggcaatccacgaagccatggagcagcagaccat
ctctatcgccaaggctgggatcaccaccaccctgaactcccgctgctccg
tcctggctgctgccaactcagtgttcggccgctgggatgagacgaagggg
gaggacaacattgacttcatgcccaccatcttgtcgcgcttcgacatgat
cttcatcgtcaaggatgagcacaatgaggagagggatgtgatgctggcca
agcatgtcatcactctgcacgtgagcgcactgacacagacacaggctgtg
gagggcgagattgacctggccaagctgaagaagtttattgcctactgccg
agtgaagtgtggcccccggctgtcagcagaggctgcagagaaactgaaga
accgctacatcatcatgcggagcggggcccgtcagcacgagagggacagt
gaccgccgctccagcatccccatcactgtgcggcagctggaggccattgt
gcgcatcgcggaagccctcagcaagatgaagctgcagcccttcgccacag
aggcagatgtggaggaggccctgcggctcttccaagtgtccacgttggat
gctgccttgtccggtaccctgtcaggggtggagggcttcaccagccagga
ggaccaggagatgctgagccgcatcgagaagcagctcaagcgccgctttg
ccattggctcccaggtgtctgagcacagcatcatcaaggacttcaccaag
cagaaatacccggagcacgccatccacaaggtgctgcagctcatgctgcg
gcgcggcgagatccagcatcgcatgcagcgcaaggttctctaccgcctca
agtga
>bK292E10.C22.1
atggtggtggtggcagccgcgccgaacccggccgacgggacccctaaagt
tctgcttctgtcggggcagcccgcctccgccgccggagccccggccggcc
aggccctgccgctcatggtgccagcccagagaggggccagcccggaggca
gcgagcggggggctgccccaggcgcgcaagcgacagcgcctcacgcacct
gagccccgaggagaaggcgctgaggaggaaactgaaaaacagagtagcag
ctcagactgccagagatcgaaagaaggctcgaatgagtgagctggaacag
caagtggtagatttagaagaagagaaccaaaaacttttgctagaaaatca
gcttttacgagagaaaactcatggccttgtagttgagaaccaggagttaa
gacagcgcttggggatggatgccctggttgctgaagaggaggcggaagcc
aaggggaatgaagtgaggccagtggccgggtctgctgagtccgcagcact
cagactacgtgcacctctgcagcaggtgcaggcccagttgtcacccctcc
agaacatctccccatggattctggcggtattgactcttcagattcagagt
ctgatatcctgttgggcattctggacaacttggacccagtcatgttcttc
aaatgcccttccccagagcctgccagcctggaggagctcccagaggtcta
cccagaaggacccagttccttaccagcctccctttctctgtcagtgggga
cgtcatcagccaagctggaagccattaatgaactaa
>bK390B3.C22.1.1
atgcagtgccggctcccgcggggcctggctggagccctcctcaccctcct
gtgcatggggctcctgtgtctgcggtaccacttgaacctgtccccgcagc
gggtacaagggacccccgagctgagccagccgaacccggggccccctaag
ctacagctacacgatgtcttcattgcagtgaagacgacccgggctttcca
ccgcttgcgcctggagctgctgcttgacacgtgggtttccaggaccaggg
aacagacatttgtcttcaccgacagcccagacaaaggcctccaggagaga
ctggggtcccaccttgtggtcaccaactgctccgcggaacacagccaccc
agctctgtcctgcaagatggctgctgagttcgacaccttcttggccagtg
ggcttaggtggttctgccatgtggacgatgacaactatgtgaacccaagg
gcgctgctgcagcttctgagagccttcccgctggcccgcgacgtctatgt
gggaaggcccagcctgaaccggcccatccatgcctcagagccacagcccc
acaaccgcacgaggctggtacagttctggtttgccactgggggtgctggc
ttctgcatcaatcgcaaactggctttgaagatggctccgtgggccagtgg
ctcccgtttcatggacacatctgctctcatccggctgcctgatgactgca
ccatgggctatatcattgagtgcaagctgggcggccgcctgcagcccagc
cccctctttcactcccacctggagaccctgcagctgctgaggactgcaca
gctcccagaacaggtcaccctcagctacggtgtctttgaggggaaactca
acgtcattaagctacagggccccttctccccggaggaggacccctccaga
tttcgctccctccattgtctgctctatccagatacaccctggtgtcccca
gctgggtgcccgatga
>bK407F11.C22.2
atggcggacctggaggctgtgctggccgatgtcagttacctgatggccat
ggagaagagcaaggcgaccccggccgcccgcgccagcaagaggatcgtcc
tgccggagcccagtatccggagtgtgatgcagaagtaccttgcagagaga
aatgaaataacctttgacaagattttcaatcagaaaattggtttcttgct
atttaaagatttttgtttgaatgaaattaatgaagctgtacctcaggtga
agttttatgaagagataaaggaatatgaaaaacttgataatgaggaagac
cgcctttgcagaagtcgacaaatttatgatgcctacatcatgaaggaact
tctttcctgttcacatcctttctcaaagcaagctgtagaacacgtacaaa
gtcatttatccaagaaacaagtgacatcaactctttttcagccatacata
gaagaaatttgtgaaagccttcgaggtgacatttttcaaaaatttatgga
aagtgacaagttcactagattttgtcagtggaaaaacgttgaattaaata
tccatttgaccatgaatgagttcagtgtgcataggattattggacgagga
ggattcggggaagtttatggttgcaggaaagcagacactggaaaaatgta
tgcaatgaaatgcttagataagaagaggatcaaaatgaaacaaggagaaa
cattagccttaaatgaaagaatcatgttgtctcttgtcagcacaggagac
tgtcctttcattgtatgtatgacctatgccttccataccccagataaact
ctgcttcatcctggatctgatgaacgggggcgatttgcactaccaccttt
cacaacacggtgtgttctctgagaaggagatgcggttttatgccactgaa
atcattctgggtctggaacacatgcacaatcggtttgttgtctacagaga
tttgaagccagcaaatattctcttggatgaacatggacacgcaagaatat
cagatcttggtcttgcctgcgatttttccaaaaagaagcctcatgcgagt
gttggcacccatgggtacatggctcccgaggtgctgcagaaggggacggc
ctatgacagcagtgccgactggttctccctgggctgcatgcttttcaaac
ttctgagaggtcacagccctttcagacaacataaaaccaaagacaagcat
gaaattgaccgaatgacactcaccgtgaatgtggaacttccagacacctt
ctctcctgaactgaagtcccttttggagggcttgcttcagcgagacgtta
gcaagcggctgggctgtcacggaggcggctcacaggaagtaaaagagcac
agctttttcaaaggtgttgactggcagcatgtctacttacaaaagtaccc
accacccttgattcctccccggggagaagtcaatgctgctgatgcctttg
atattggctcatttgatgaagaggataccaaagggattaagctacttgat
tgcgaccaagaactctacaagaacttccctttggtcatctctgaacgctg
gcagcaagaagtaacggaaacagtttatgaagcagtaaatgcagacacag
ataaaatcgaggccaggaagagagctaaaaataagcaacttggccacgaa
gaagattacgctctggggaaggactgtattatgcacgggtacatgctgaa
actgggaaacccatttctgactcagtggcagcgtcgctatttttacctct
ttccaaatagacttgaatggagaggagagggagagtcccggcaaaattta
ctgacaatggaacagattctctctgtggaagaaactcaaattaaagacaa
aaaatgcattttgttcagaataaaaggagggaaacaatttgtcttgcaat
gtgagagtgatccagagtttgtgcagtggaagaaagagttgaacgaaacc
ttcaaggaggcccagcggctattgcgtcgtgccccgaagttcctcaacaa
acctcggtcaggtactgtggagctcccaaagccatccctctgtcacagaa
acagcaacggcctctag
>bK414D7.C22.1
atgtcctccgcgccgcgctcgcccaccccgcggccccgcaggatgaagaa
ggacgagtcgttcctgggcaagctgggcggcaccctggccaggaagcgga
gggcgcgcgaggtgagtgacctgcaggaagaaggcaagaatgccatcaac
tcaccgatgtcccccgccctggtggatgttcaccctgaagacacccagct
tgaggagaacgaggagcgcacgatgattgaccccacttccaaggaagacc
ccaagttcaaggaactggtcaaggtcctcctcgactggattaatgacgtg
ctggtggaggagaggatcattgtgaagcagctggaggaagacctgtatga
cggccaggtgctgcagaagctcttggaaaaactggcagggtgcaagctga
atgtggctgaggtgacacagtccgaaatagggcagaaacagaagctgcag
acggtgctggaagcagtacatgacctgctgcggccccgaggctgggcgct
ccggtggagcgtggactcaattcacgggaagaacctggtggccatcctcc
acctgctggtctctctggccatgcacttcagggcccccatccgccttcct
gagcatgtaacggtgcaggtggtggtcgtgcggaaacgggaaggcctgct
gcattccagccacatctcggaggagctgaccacaactacagagatgatga
tgggccggttcgagcgggatgccttcgacacgctgttcgaccacgccccg
gataagctcagcgtggtgaagaagtctctcatcacttttgtgaacaagca
cctgaacaagctgaatttggaggtgacggaactggagacccagtttgcag
atggcgtgtacctggttctgctcatgggccttctggaagactactttgtt
cctctccaccacttctacctgactccggaaagcttcgatcagaaggtcca
caatgtgtccttcgcctttgagctgatgctggacggaggcctcaagaaac
ccaaggctcgtcctgaagacgtggttaacttggacctcaaatccaccctg
agggttctttacaacctgttcaccaagtacaagaacgtggagtga
>bK437G10.C22.1
ctggccggaggcgcgccgcggagagccggctgtcatgccctattgatccc
cctctgccccccgccaagtatgtttgggctggaccaattcgagccccagg
tcaacagcaggaacgctggccagggcgagaggaactttaacgagaccgga
ctgagcatgaacacccactttaaggccccggctttccacactggggggcc
ccctggccctgtggatcctgctatgagcgcgctgggcgaacccccgatct
tgggcatgaacatggagccctacggcttccacgcgcgcggccactcggag
ttgcacgcaggggggctgcaagcgcagcctgtgcacggcttctttggcgg
ccagcagcctcaccacggccacccgggaagtcatcatccccaccagcatc
acccccactttgggggcaacttcggtggcccggaccccggggcctcgtgc
ctgcacgggggtcgcctgctcggctacggcggcgcagccggaggcctggg
cagccagccgcccttcgccgagggctatgagcacatggcggagagccagg
ggcctgagagcttcggcccgcagcgaccggggaacctcccggacttccac
agttcaggtgcctccagccacgccgtgccggccccatgcctgccgctgga
ccagagccctaaccgagccgcctccttccacggcctgccgtcctccagcg
gctccgattcccacagtctggagccacggagggtgacgaaccaaggagcc
gtcgactcgctggaatacaattacccgggcgaggcgccctcgggacattt
tgacatgttttcgccctctgactccgaagggcagctgcctcattatgcag
cgggtcgccaggttcctgggggcgctttcccgggcgcctcggccatgccc
agagctgcgggcatggtgggcttgtccaaaatgcacgcccagccaccgca
gcagcagccccagcagcagcagcagccccagcagcagcagcagcagcatg
gtgtgttctttgagaggttcagtggggccagaaagatgcctgtgggtctg
gagccctcagtgggctccaggcacccgttaatgcagcctccccagcaggc
cccgccaccccctcagcagcagcccccgcagcagccgccacagcagcagc
cgccgccgccacccgggcttctagtccgacaaaattcgtgcccgcctgcg
ctccctcggccccagcagggcgaggcgggcacgcccagcggcggcctgca
ggacggaggccccatgctgcccagccagcacgcgcaattcgagtatccca
tccaccggctggagaaccggagcatgcacccttattccgagcctgttttc
agcatgcagcatcctcctccgcagcaggcgcccaaccagcggctgcagca
tttcgacgcgcccccctacatgaacgtggccaagaggccgcgcttcgact
ttccgggcagcgcgggagtggaccgctgcgcttcgtggaacggcagcatg
cacaacggcgctctggataatcacctctccccttccgcctacccaggcct
acccggcgagttcacaccgcctgtgcccgacagcttcccttcggggccgc
ccctgcagcatccggccccggaccaccagtccctgcaacagcagcagcag
cagcagcagcagcagcaacagcagcagcagcagcagcaacagcaacagca
acagcagcagcagcagcagcgccaaaacgcggccctcatgattaagcaga
tggcgtcgcggaatcagcagcagcggctgcgccagcccaacctggctcag
ctaggccaccccggggacgtgggccagggcggcctggtgcatggcggccc
ggtgggcggcttggcccagccgaactttgagcgcgaaggcggcagcacgg
gcgccgggcgtctgggcaccttcgagcagcaggcgccgcacttggcgcaa
gagagcgcgtggttctcaggtccgcatccgccgcccggagacctgctgcc
ccgtaggatgggcggctcgggtctgcccgctgactgtggcccgcacgacc
ccagcctggcgccccctcctccgcctggtggctcgggggtgctgttccgg
ggccctctgcaggagccgatgaggatgcccggagagggccacgtgcccgc
gctgccttcaccgggcctgcagttcgggggcagtctgggaggcctgggtc
agctgcagtcgcccggggcgggcgtggggctccccagcgctgcttcggag
cgccggcccccgccgccggactttgctacgtctgcgctcgggggccagcc
gggctttccgtttggtgcagccggccggcagtccacgccgcacagcggtc
caggcgtgaactcgccccccagcgcgggagggggcggtggcagctctggt
ggcggcggtggcgggggtgcctacccgccgcagcctgatttccagcccag
ccagcgcacctcggccagtaaattgggcgcgctctcgctgggctccttca
acaagcccagctccaaggacaacctgttcggccagagctgcctggctgcg
ctctccaccgcttgccagaacatgatcgccagcctcggggcccccaacct
caacgtgaccttcaacaagaagaacccgccagagggcaagaggaaactga
gccagaacgagaccgacggcgcggcagtggccggcaacccgggctcggat
tacttcccaggagggactgctcctggggccccaggacccggaggcccgtc
cgggaccagtagcagcggctccaaagcctcggggccgcccaaccctccag
cccagggggacggcaccagcctctcccccaactacaccctggaatccacg
tcggggaatgacggcaagccggtctccgggggcggcggccggggacgggg
tcgcagaaaaagggacagtggtcacgtgagccctggcaccttctttgaca
agtactcggcggctccggacagcgggggcgcacctggggtgagcccaggg
cagcagcaagcgtcaggcgcagccgtcgggggaagctccgcaggcgagac
gcgcggggcaccgacgccccacgaaaaggcgctcacgtcgccatcctggg
ggaagggggctgagttgctcctgggggatcagccggacctcattgggtcc
ctggacggcggggccaagtcggacagtagttcgccaaacgtgggtgagtt
cgcctcggacgaggtgagcacgagctacgccaatgaggacgaggtgtcgt
ccagctctgacaacccccaggcactagttaaagcgagcaggagtcccctg
gtgaccggctcgcccaaactccctccccgtggggtaggcgccggggaaca
cggaccgaaggcgcccccgcccgccctcggcctgggcatcatgtctaact
ctacctcgacccctgacagctacggcggcggtgggggcccgggccatccg
ggcactccgggcctggagcaggtccgcaccccgacgagcagcagcggcgc
cccgccacccgacgagatccaccccctggagatccttcaggcgcagatcc
agctacagaggcagcagttcagcatctccgaggaccagcctctggggctg
aagggtggcaagaagggtgagtgcgccgtcggggcctcaggggcgcagaa
tggcgacagcgagctgggcagctgctgctccgaggcggtcaagagcgcca
tgagcaccattgacctggactcgctgatggcagagcacagcgctgcctgg
tacatgcccgctgacaaggccctggtggacagcgcggacgacgacaagac
gttggcgccctgggagaaggccaaaccccagaaccccaacagcaaagaag
cccacgacctccctgcaaacaaggcctcagcatcccagcctggcagccac
ttgcagtgcctgtctgtccactgcacagacgacgtgggtgacgccaaggc
tcgagcctccgtgcccacctggcggtccctgcattctgacatctccaaca
gatttgggacattcgtggctgccctaacttga
>bK445C9.C22.1
atgtctcaggctgcaaaggcctcggcctcggccacagtggcggtgaaccc
agggcctgacaccaaggggaagggggccccacctgcaggaacatccccta
gtcccggcactaccctggccccaacaaccgtgcctattaccagcgccaag
gcggcggaactgcctcctgggaactacaggctggtggtcttcgaactgga
aaacttccagggccgtcgagcagaattctcgggggagtgctcaaatctgg
cagaccgtggcttcgaccgtgtgcgcagcatcattgtctccgcgggaccc
tgggtcgcctttgagcagtccaacttccgcggggagatgttcatcctgga
gaagggcgagtaccctcgctggaacacatggtcgagcagctaccgcagtg
atcggctcatgtccttccggcccatcaaaatggatgcccaggagcacaaa
atctccctgtttgaaggggccaacttcaagggcaacaccatagagatcca
gggggacgacgcacccagtctctgggtctacggcttcagtgaccgcgtgg
gcagcgtgaaggtctccagtggaacatgggttggctatcagtatcctggc
taccgcgggtaccagtacctcctagagcctggtgacttccggcactggaa
tgagtggggagccttccagccacagatgcagtccctgcgtcgcctgcgtg
acaagcagtggcacctcgaggggtccttccctgtcctggccacagagccc
cccaagtga
>bK445C9.C22.2
atgttccctgggcctatctcggaaggggccacaatgaccctgcaatgcac
aaagtcagcgggaccctggaagatggtggtgtgggatgaggacggcttcc
agggccggcggcacgagttcacggccgagtgccccagcgtgctggagctt
ggcttcgagactgtgcgatctttgaaagtgctgagtggagcgtgggtggg
ctttgagcatgctggcttccaagggcagcagtacattctggaacgaggcg
aatatccaagctgggatgcctggggcggcaacacggcctaccccgccgag
aggctcacctccttccggcctgcggcctgtgctaaccaccgtgactcgag
gctgacaatcttcgagcaagagaacttcctgggcaagaaaggagagctga
gcgatgactatccttccctccaggccatgggatgggaaggcaatgaagta
gggtccttccacgtccactctggggcctgggtttgctcccagtttccggg
ctaccgaggatttcagtatgtgctggaatgcgatcaccattccggtgact
acaaacatttccgggagtggggctctcatgccccgaccttccaggtgcag
agcatccgcaggatccagcagtga
>bK445C9.C22.4
atgcgcctgtcggtgcggagggtgctgctggcagccggctgcgccctggt
cctggtgctggcggttcagctgggacagcaggtgctagagtgccgggcgg
tgctggcgggcctgcggagcccccggggggccatgcggcctgagcaggag
gagctggtgatggtgggcaccaaccacgtggaataccgctatggcaaggc
catgccgctcatcttcgtgggtggcgtgcctcgcagtggcaccacgttga
tgcgcgccatgctggacgcgcaccccgaggtgcgctgcggcgaggagacc
cgcatcatcccgcgcgtgctggccatgcgccaggcctggtccaagtctgg
ccgtgagaagctgcggctggatgaggcgggggtgacggatgaggtgctgg
acgccgccatgcaggccttcatcctggaggtgattgccaagcacggagag
ccggcccgcgtgctctgcaacaaggacccatttacgctcaagtcctcggt
ctacctgtcgcgcctgttccccaactccaagttcctgctgatggtgcggg
acggccgggcctccgtgcactccatgatcacgcgcaaagtcaccattgcg
ggctttgacctcagcagctaccgtgactgcctcaccaagtggaacaaggc
catcgaggtgatgtacgcccagtgcatggaggtaggcaaggagaagtgcc
tgcctgtgtactacgagcagctggtgctgcaccccaggcgctcactcaag
ctcatcctcgacttcctcggcatcgcctggagcgacgctgtcctccacca
tgaagacctcattggcaagcccggtggtgtctccctgtccaagatcgagc
ggtccacggaccaggtcatcaagcctgttaacctggaagcgctctccaag
tggactggccacatccctggggatgtggtgcgggacatggcccagatcgc
ccccatgctggctcagctcggctatgacccttatgcaaacccccccaact
atggcaaccctgaccccttcgtcatcaacaacacacagcgggtcttgaaa
ggggactataaaacaccagccaatctgaaaggatattttcaggtgaacca
gaacagcacctcctcccacttaggaagctcgtga
>bK447C4.C22.1
atgtctgtggatcccctatccagcaaagctctaaagatcaagcgagagct
gagcgagaacacgccgcacctgtcggacgaggcgctgatggggctgtcgg
tgcgcgagctgaaccggcatctgcgcgggctctccgccgaggaggtgaca
cggctcaagcagcggcgccgcacactcaaaaaccgtggctacgccgccag
ctgccgcgtgaagcgcgtgtgccagaaggaggagctgcagaagcagaagt
cggagctggagcgcgaggtggacaagctggcgcgcgagaacgccgccatg
cgcctggagctcgacgcgctgcgcggcaagtgcgaggcgctgcagggctt
cgcgcgctccgtggccgccgcccgcgggcccgccacgctcgtggcgccgg
ccagcgtcatcaccatcgtcaagtccaccccgggctcggggtctggcccc
gcccacggcccggaccccgcccacggcccggcctcctgctcctag
>bK747E2.C22.1
atgcacccaatcaatgtgagacgagaccccagcatccctatctatggact
ccgacagtccatcttattaaataccaggcttcaggactgctatgtggact
caccggctctcaccaacatctggatggccagaacatgtgcaaagcagaac
attaatgccccagcaccagctaccacttcctcttgggaagttgtaaggaa
cccattaattgccagttccttctccctggttaagcttgtactcaggcggc
aactgaagaataagtgctgcccaccaccatgcaagtttggagaaggaaaa
ctctcgaagagattaaagcacaaggacgattcagtgatgaaagccaccca
gcaggccaggaaaagaaacttcatcagttccaagagcaagcagccagcag
ggcataggaggcctgcaggaggcatcagagagagtaaagaaagttcaaag
gagaaaaaactaacagtccgccaagatcttgaggacagatatgctgaaca
tgtggctgccacccaagcgctaccccaggacagtgggacagcagcctgga
agggccgagtgttgcttcctgaaacccaaaagagacagcagttgtcggag
gacacgctaaccatccatggtctccccacagagggttaccaggctctgta
ccacgctgtggtggagccaatgctgtggaatccttcagggacccccaaga
ggtacagcctggagctgggcaaggccattaaacaaaagctctgggaggct
ctttgcagtcagggtgccatctctgaaggtgctcagagggaccggttccc
tggcaggaagcagccaggtgtccacgaggagcctgtactcaagaaatggc
ccaagttaaagagcaaaaaatag
>bK833B7.C22.1
atggctgtggcccagcagctgcgggccgagagtgactttgaacagcttcc
ggatgatgttgccatctcggccaacattgctgacatcgaggagaagagag
gcttcaccagccactttgttttcgtcatcgaggtgaagacaaaaggagga
tccaagtacctcatctaccgccgctaccgccagttccatgctttgcagag
caagctggaggagcgcttcgggccagacagcaagagcagtgccctggcct
gtaccctgcccacactcccagccaaagtctacgtgggtgtgaaacaggag
atcgccgagatgcggatacctgccctcaacgcctacatgaagagcctgct
cagcctgccggtctgggtgctgatggatgaggacgtccggatcttctttt
accagtcgccctatgactcagagcaggtgccccaggcactccgccggctc
cgcccgcgcacccggaaagtcaagagcgtgtccccacagggcaacagcgt
tgaccgcatggcagctccgagagcagaggctctatttgacttcactggaa
acagcaaactggagctgaatttcaaagctggagatgtgatcttcctcctc
agtcggatcaacaaagactggctggagggcactgtccggggagccacggg
catcttccctctctccttcgtgaagatcctcaaagacttccctgaggagg
acgaccccaccaactggctgcgttgctactactacgaagacaccatcagc
accatcaaggacatcgcggtggaggaagatctcagcagcactcccctatt
gaaagacctgctggagctcacaaggcgggagttccagagagaggacatag
ctctgaattaccgggacgctgagggggatctggttcggctgctgtcggat
gaggacgtagcgctcatggtgcggcaggctcgtggcctcccctcccagaa
gcgcctcttcccctggaagctgcacatcacgcagaaggacaactacaggg
tctacaacacgatgccatga
>bK833B7.C22.2
atggtgctggcccaggggctgctctccatggccctgctggccctgtgctg
ggagcgcagcctggcaggggcagaagaaaccatcccgctgcagaccctgc
gctgctacaacgactacaccagccacatcacctgcaggtgggcagacacc
caggatgcccagcggctcgtcaacgtgaccctcattcgccgggtgaatga
ggacctcctggagccagtgtcctgtgacctcagtgatgacatgccctggt
cagcctgcccccatccccgctgcgtgcccaggagatgtgtcattccctgc
cagagttttgtcgtcactgacgttgactacttctcattccaaccagacag
gcctctgggcacccggctcaccgtcactctgacccagcatgtccagcctc
ctgagcccagggacctgcagatcagcaccgaccaggaccacttcctgctg
acctggagtgtggcccttgggagtccccagagccactggttgtccccagg
ggatctggagtttgaggtggtctacaagcggcttcaggactcttgggagg
acgcagccatcctcctctccaacacctcccaggccaccctggggccagag
cacctcatgcccagcagcacctacgtggcccgagtacggacccgcctggc
cccaggttctcggctctcaggacgtcccagcaagtggagcccagaggttt
gctgggactcccagccaggggatgaggcccagccccagaacctggagtgc
ttctttgacggggccgccgtgctcagctgctcctgggaggtgaggaagga
ggtggccagctcggtctcctttggcctattctacaagcccagcccagatg
caggggaggaagagtgctccccagtgctgagggaggggctcggcagcctc
cacaccaggcaccactgccagattcccgtgcccgaccccgcgacccacgg
ccaatacatcgtctctgttcagccaaggagggcagagaaacacataaaga
gctcagtgaacatccagatggcccctccatccctcaacgtgaccaaggat
ggagacagctacagcctgcgctgggaaacaatgaaaatgcgatacgaaca
catagaccacacatttgagatccagtacaggaaagacacggccacgtgga
aggacagcaagaccgagaccctccagaacgcccacagcatggccctgcca
gccctggagccctccaccaggtactgggccagggtgagggtcaggacctc
ccgcaccggctacaacgggatctggagcgagtggagtgaggcgcgctcct
gggacaccgagtcggtgctgcctatgtgggtgctggccctcatcgtgatc
ttcctcaccatcgctgtgctcctggccctccgcttctgtggcatctacgg
gtacaggctgcgcagaaagtgggaggagaagatccccaaccccagcaaga
gccacctgttccagaacgggagcgcagagctttggcccccaggcagcatg
tcggccttcactagcgggagtcccccacaccaggggccgtggggcagccg
cttccctgagctggagggggtgttccctgtaggattcggggacagcgagg
tgtcacctctcaccatagaggaccccaagcatgtctgtgatccaccatct
gggcctgacacgactccagctgcctcagatctacccacagagcagccccc
cagcccccagccaggcccgcctgccgcctcccacacacctgagaaacagg
cttccagctttgacttcaatgggccctacctggggccgccccacagccgc
tccctacctgacatcctgggccagccggagcccccacaggagggtgggag
ccagaagtccccacctccagggtccctggagtacctgtgtctgcctgctg
gggggcaggtgcaactggtccctctggcccaggcgatgggaccaggacag
gccgtggaagtggagagaaggccgagccagggggctgcagggagtccctc
cctggagtccgggggaggccctgcccctcctgctcttgggccaagggtgg
gaggacaggaccaaaaggacagccctgtggctatacccatgagctctggg
gacactgaggaccctggagtggcctctggttatgtctcctctgcagacct
ggtattcaccccaaactcaggggcctcgtctgtctccctagttccctctc
tgggcctcccctcagaccagacccccagcttatgtcctgggctggccagt
ggaccccctggagccccaggccctgtgaagtcagggtttgagggctatgt
ggagctccctccaattgagggccggtcccccaggtcaccaaggaacaatc
ctgtcccccctgaggccaaaagccctgtcctgaacccaggggaacgcccg
gcagatgtgtccccaacatccccacagcccgagggcctccttgtcctgca
gcaagtgggcgactattgcttcctccccggcctggggcccggccctctct
cgctccggagtaaaccttcttccccgggacccggtcctgagatcaagaac
ctagaccaggcttttcaagtcaagaagcccccaggccaggctgtgcccca
ggtgcccgtcattcagctcttcaaagccctgaagcagcaggactacctgt
ctctgcccccttgggaggtcaacaagcctggggaggtgtgttga
>bK941F9.C22.1
atggagcgcgccgcgccgtcgcgccgggtcccgcttccgctgctgctgct
cggcggccttgcgctgctggcggccggagtggacgcggatgtcctcctgg
aggcctgctgtgcggacggacaccggatggccactcatcagaaggactgc
tcgctgccatatgctacggaatccaaagaatgcaggatggtgcaggagca
gtgctgccacagccagctggaggagctgcactgtgccacgggcatcagcc
tggccaacgagcaggaccgctgtgccacgccccacggtgacaacgccagc
ctggaggccacatttgtgaagaggtgctgccattgctgtctgctggggag
ggcggcccaggcccagggccagagctgcgagtacagcctcatggttggct
accagtgtggacaggtcttccaggcatgctgtgtcaagagccaggagacc
ggagatttggatgtcgggggcctccaagaaacggataagatcattgaggt
tgaggaggaacaagaggacccatatctgaatgaccgctgccgaggaggcg
ggccctgcaagcagcagtgccgagacacgggtgacgaggtggtctgctcc
tgcttcgtgggctaccagctgctgtctgatggtgtctcctgtgaagatgt
caatgaatgcatcacgggcagccacagctgccggcttggagaatcctgca
tcaacacagtgggctctttccgctgccagcgggacagcagctgcgggact
ggctatgagctcacagaggacaatagctgcaaagatattgacgagtgtga
gagtggtattcataactgcctccccgattttatctgtcagaatactctgg
gatccttccgctgccgacccaagctacagtgcaagagtggctttatacaa
gatgctctaggcaactgtattgatatcaatgagtgtttgagtatcagtgc
cccgtgccctatcgggcatacatgcatcaacacagagggctcctacacgt
gccagaagaacgtgcccaactgtggccgtggctaccatctcaacgaggag
ggaacgcgctgtgttgatgtggacgagtgcgcgccacctgctgagccctg
tgggaagggacatcgctgcgtgaactctcccggcagtttccgctgcgaat
gcaagacgggttactattttgacggcatcagcaggatgtgtgtcgatgtc
aacgagtgccagcgctaccccgggcgcctgtgtggccacaagtgcgagaa
cacgctgggctcctacctctgcagctgttccgtgggcttccggctctctg
tggatggcaggtcatgtgaagacatcaatgagtgcagcagcagcccctgt
agccaggagtgtgccaacgtctacggctcctaccagtgttactgccggcg
aggctaccagctcagcgatgtggatggagtcacctgtgaagacatcgacg
agtgcgccctgcccaccgggggccacatctgctcctaccgctgcatcaac
atccctggaagcttccagtgcagctgcccctcgtctggctacaggctggc
ccccaatggccgcaactgccaagacattgatgagtgtgtgactggcatcc
acaactgctccatcaacgagacctgcttcaacatccagggcggcttccgc
tgcctggccttcgagtgccctgagaactaccgccgctccgcagccacgct
ccagcaggagaagacagacacggtccgctgcatcaagtcctgccgcccca
acgatgtcacatgcgtgttcgaccccgtgcacaccatctcccacaccgtc
atctcgctgcctaccttccgcgagttcacccgccctgaagagatcatctt
cctccgggccatcacgccaccgcatcctgccagccaggctaacatcatct
tcgacatcacggaagggaacctgcgggactcttttgacatcatcaagcgt
tacatggacggcatgaccgtgggtgtcgtgcgccaggtgcggcccatcgt
gggcccatttcatgccgtcctgaagctggagatgaactatgtggtcgggg
gcgtggtctcccaccgaaatgttgtcaacgtccacatcttcgtctctgag
tactggttctga
>bK941F9.C22.2
atggcggcgcccaggccgccgcctgccaggctgtcgggcgtcatggtgcc
ggcgcccatccaagacctggaggccctgcgcgcgctcacggcgctcttca
aagagcagcggaaccgagaaacagcacccaggactatcttccaaagagtt
ctggatatcctaaagaaatcttctcatgctgttgagcttgcctgcagaga
tccatcccaagtggaaaacctggcttccagtctgcagttaataacagaat
gcttcaggtgtcttcgcaatgcttgcatagagtgttctgtgaaccagaat
tcaatcaggaacttggatacgattggtgttgctgttgatttgattcttct
gtttcgtgaactgcgagtggaacaggaatctctgttgacagcttttcgct
gtggcctgcagtttttaggcaacattgcctcacggaatgaagattcccag
tctattgtttgggtgcatgctttcccagaactgtttttgtcttgcttaaa
tcatccggacaaaaaaattgttgcctactcttcaatgattttgtttacat
cccttaatcatgaaagaatgaaagaactggaggagaacctcaatattgca
attgatgtcatagatgcttaccaaaaacatcctgaatcagaatggccgtt
cttgattattacagacctctttctgaaaagcccggaattggtacaagcca
tgtttcccaaactgaacaatcaagaaagagttacactgttagaccttatg
atagccaagataacgagtgatgagccactcaccaaggatgacatccctgt
gtttttgcggcatgctgagttgattgcaagcacctttgtggatcagtgca
agactgtgctcaagctggcctctgaggagcctcctgatgatgaggaggca
ctggctacaattaggcttctcgacgtcctgtgcgaaatgactgtgaatac
tgagctgctcggctatctgcaggttttccctggcttgctggaaagagtga
ttgatcttttgcgggtgattcatgtagctggaaaagaaaccacaaacatc
ttcagtaattgtggttgcgtgagagcagaaggtgacatctccaatgtggc
caatgggtttaagtctcatctcattcgtctgattggaaatctgtgttaca
agaataaagataaccaagacaaggtaaatgagctggatggtatcccgttg
atcctggacaactgcaacatcagtgacagtaacccctttctgacccagtg
ggtgatatatgccatccgaaaccttaccgaagacaacagccaaaaccaag
atttgattgcaaagatggaggaacaggggctggcagatgcatccctactt
aaaaaagtgggttttgaagttgaaaagaaaggcgaaaagctgatcctgaa
atctactagagacacccctaagccatga
>bK984G1.C22.1
atgggcggcccgcgggcttgggcgctgctctgcctcgggctcctgctccc
gggaggcggcgctgcgtggagcatcggggcagctccgttctccggacgca
ggaactggtgctcctatgtggtgacccgcaccatctcatgccatgtgcag
aatggcacctaccttcagcgagtgctgcagaactgcccctggcccatgag
ctgtccggggagcagaactgtggtgagacccacatacaaggtgatgtaca
agatagtgaccgccccttcctctgcctccttggagcccatgtggtcgggc
agtaccatgcggcggatggcgcttcggcccacagccttctcaggttgtct
caactgcagcaaagtgtcagagctgacagagcggctgaaggtgctggagg
ccaagatgaccatgctgactgtcatagagcagccagtacctccaacacca
gctacccctgaggaccctgccccgctctggggtccccctcctgcccaggg
cagccccggagatggaggcctccaggaccaagtcggtgcttgggggcttc
ccgggcccaccggccccaagggagatgccggcagtcggggcccaatgggg
atgagaggcccaccaggtccacagggccccccagggagccctggccgggc
tggagctgtgggcacccctggagagaggggacctcctgggccaccagggc
ctcctggcccccctgggcccccagcccctgttgggccaccccatgcccgg
atctcccagcatggagacccattgctgtccaacaccttcactgagaccaa
caaccactggccccagggacccactgggcctccaggccctccagggccca
tgggtccccctgggcctcctggccccacaggtgtccctgggagtcctggt
cacataggacccccaggccccactggacccaaaggaatctctggccaccc
aggagagaagggcgagagaggactgcgtggggagcctggcccccaaggct
ctgctgggcagcggggggaacctggccctaagggagaccctggtgagaag
agccactggggggaggggttgcaccagctacgcgaggctttgaagatttt
agctgagagggttttaatcttggaaacaatgattgggctctatgaaccag
agctggggtctggggcgggccctgccggcacaggcacccccagcctcctt
cggggcaagaggggcggacatgcaaccaactaccggatcgtggcccccag
gagccgggacgagagaggctga
>bK984G1.C22.2
atgcatgccaggggcccccatggccaactgtccccagcactgcctctggc
ctcctcagtcctgatgctgctgatgagcaccctgtggctggtgggggccg
gccccggcctggtcctggccccggagctgttgctggacccctggcaggtg
caccggctgctgacccatgccctgggccacacggccctgccaggcctgct
cctgagcctgctgctcctgcccactgtgggctggcagcaggagtgccacc
tgggcacgctgagattcctgcatgcctcagccctgctcgccctggcttct
gggctgctggcagtgctgctggcaggccttgggctgtccagtgcagccgg
cagctgtggatacatgcctgtccacctggccatgctggctggggagggac
accgccctagacggccccgtggggcactgccaccgtggctgtcgccgtgg
ctgctgcttgccctgaccccactgctcagctctgagccacccttcctgca
gctcctttgcggcctccttgccggcctggcctatgcagctggggccttcc
ggtggctggaaccctcagagcgacggctgcaggtgctgcaggagggcgtc
ttgtgcaggaccttggcggggtgctggcccctgaggctccttgccacccc
gggtagcctggcggagctgcctgtcacccatcctgccggagtgaggcctc
ccatccctggaccgccttatgtggcctcccctgacctctggtcccactgg
gaagactcagccctgcccccaccaagcctgaggcctgtgcagcccacctg
ggagggctcctcagaggcaggcctggactgggctggggccagcttctccc
cagggactccgatgtgggcggccttggatgagcagatgctgcaggagggc
atccaggcctcgcttcttgacgggccagcccaggaaccccagagcgcacc
atggctgtccaagtcctctgtctcctctctgcggctgcagcagctggagc
gcatgggcttccctacggagcaggcggtggtggcactggcagccacaggc
cgtgtggagggtgccgtgtcactgttggttggaggacaagtgggcactga
gaccctggtgacccatggaaagggtgggcctgcccactccgagggtcctg
ggcctccctag
>bK984G1.C22.4
atggcgtccacggattacagtacctatagccaagctgcagcgcagcaggg
ctacagtgcttacaccgcccagcccactcaaggatatgcacagaccaccc
aggcatatgggcaacaaagctatggaacctatggacagcccactgatgtc
agctatacccaggctcagaccactgcaacctatgggcagaccgcctatgc
aacttcttatggacagcctcccactggttatactactccaactgcccccc
aggcatacagccagcctgtccaggggtatggcactggtgcttatgatacc
accactgctacagtcaccaccacccaggcctcctatgcagctcagtctgc
atatggcactcagcctgcttatccagcctatgggcagcagccagcagcca
ctgcacctacaagaccgcaggatggaaacaagcccactgagactagtcaa
cctcaatctagcacagggggttacaaccagcccagcctaggatatggaca
gagtaactacagttatccccaggtacctgggagctaccccatgcagccag
tcactgcacctccatcctaccctcctaccagctattcctctacacagccg
actagttatgatcagagcagttactctcagcagaacacctatgggcaacc
gagcagctatggacagcagagtagctatggtcaacaaagcagctatgggc
agcagcctcccactagttacccaccccaaactggatcctacagccaagct
ccaagtcaatatagccaacagagcagcagctacgggcagcagagttcatt
ccgacaggaccaccccagtagcatgggtgtttatgggcaggagtctggag
gattttccggaccaggagagaaccggagcatgagtggccctgataaccgg
ggcaggggaagagggggatttgatcgtggaggcatgagcagaggtgggcg
gggaggaggacgcggtggaatgggcagcgctggagagcgaggtggcttca
ataagcctggtggacccatggatgaaggaccagatcttgatctaggccca
cctgtagatccagatgaagactctgacaacagtgcaatttatgtacaagg
attaaatgacagtgtgactctagatgatctggcagacttctttaagcagt
gtggggttgttaagatgaacaagagaactgggcaacccatgatccacatc
tacctggacaaggaaacaggaaagcccaaaggcgatgccacagtgtccta
tgaagacccacccactgccaaggctgccgtggaatggtttgatgggaaag
attttcaagggagcaaacttaaagtctcccttgctcggaagaagcctcca
atgaacagtatgcggggtggtctgccaccccgtgagggcagaggcatgcc
accaccactccgtggaggtccaggaggcccaggaggtcctgggggaccca
tgggtcgcatgggaggccgtggaggagatagaggaggcttccctccaaga
ggaccccggggttcccgagggaacccctctggaggaggaaacgtccagca
ccgagctggagactggcagtgtcccaatccgggttgtggaaaccagaact
tcgcctggagaacagagtgcaaccagtgtaaggccccaaagcctgaaggc
ttcctcccgccaccctttccgcccccgggtggtgatcgtggcagaggtgg
ccctggtggcatgcggggaggaagaggtggcctcatggatcgtggtggtc
ccggtggaatgttcagaggtggccgtggtggagacagaggtggcttccgt
ggtggccggggcatggaccgaggtggctttggtggaggaagacgaggtgg
ccctggggggccccctggacctttgatggaacagatgggaggaagaagag
gaggacgtggaggacctggaaaaatggataaaggcgagcaccgtcaggag
cgcagagatcggccctactag
>bK1048E9.C22.2
atgtcattgtcccacttataccgggatggggaaggccgcattgatgatga
tgatgacgagcgggagaactttgagatcactgactgggatctccagaatg
agttcaaccccaaccgacagcgccactggcagaccaaggaagaagccacc
tacggggtgtgggcagagcgagactcggatgatgagaggcccagctttgg
aggcaaacgggcccgtgactactctgcgccagtcaacttcatcagcgcag
ggctcaagaaaggggcagcggaggaggcagagttggaagattctgatgac
gaagagaaacctgttaagcaggacgactttcctaaggattttggaccaag
gaagctaaaaacgggtggcaattttaagcccagccagaaaggttttgcag
gaggaaccaaatctttcatggacttcggcagctgggaaagacacacaaaa
ggaattggacagaagcttcttcagaagatgggctacgtccctggacgggg
cctcgggaagaatgcacaaggtatcattaacccaattgaagccaagcaga
gaaagggaaaaggtgctgtgggggcttatggatccgagcgcaccactcag
tccatgcaagacttccctgtggttgactcagaggaagaagctgaagagga
gtttcagaaggagctgagccagtggaggaaagacccaagtggaagcaaga
agaagcccaaatactcttacaagaccgtggaagagttgaaggccaagggc
aggattagcaagaagctcactgctccccagaaggaactttctcaagtcaa
ggtcatagacatgacaggccgggagcagaaggtctactacagctacagtc
agatcagccacaagcacaacgttcccgatgatgggctgccgctacagtcc
caacagctgccacagtctggcaaagaggccaaggcccccggcttcgcgct
gcccgagctggagcacaacctgcagctgctcatcgacctcacggagcagg
agatcatccagaatgaccggcagctacagtatgagcgggacatggtggtc
aacctcttccacgagctggagaagatgaccgaggtcctggaccacgagga
gcgggtcatctcgaacctcagcaaggtcctggagatggtggaggagtgcg
agcggcggatgcagcccgactgcagcaaccccctcaccctggacgagtgt
gcccgcatcttcgaaaccctgcaggacaagtactatgaggagtacaggat
gtccgaccgtgtggaccttgctgtggccatcgtctatccactcatgaagg
agtacttcaaggagtgggatcccctcaaagactgcacttatggcaccgag
atcatctctaagtggaaaagcctcctagagaatgaccagctcttgtccca
tggcggacaggacctctcagcagatgcctttcacaggttgatatgggaag
tctggatgccttttgttcgaaatattgtcacccagtggcagccaaggaac
tgtgacccgatggtggactttttggatagttgggtgcacattattcctgt
gtggatcttagataacatactggaccaactcatcttccccaagctgcaaa
aggaggtggaaaactggaacccgctcacagacactgttcccatccactct
tggatccacccatggctgccccttatgcaggcacggctggagccactcta
ttcccccatccgtagtaagctgtccagcgccctgcagaagtggcacccca
gcgactcctctgccaagctcatcctccagccctggaaggatgtcttcact
cctggctcctgggaagcattcatggtcaaaaacatagtgcccaagctggg
gatgtgtcttggtgagctagtcattaacccccaccagcagcacatggatg
cattctattgggtgattgactgggaagggatgatctctgtctctagcctg
gtgggacttcttgaaaagcacttcttccccaagtggcttcaggtgctgtg
ctcttggctcagtaacagcccaaattatgaggagatcaccaagtggtacc
tgggttggaagtcgatgttctcagaccaagtgctggcacatccatctgtc
aaggacaaatttaatgaggcacttgatatcatgaaccgggcggtgtcctc
caacgttggtgcctacatgcagccaggagcacgggagaacattgcctatc
tcacccacacggagcggaggaaggacttccagtacgaggccatgcaggag
aggcgggaggctgagaacatggctcagaggggcattggcgtggccgctag
ctctgtgcccatgaactttaaggacctcattgagaccaaggctgaggagc
acaacattgtcttcatgcccgtcattgggaagcgacacgaagggaagcag
ctctacacctttggccgcattgtgatctacatcgaccggggagtggtctt
tgtccagggcgagaagacgtgggtgcccacctcactgcagagcctgatcg
acatggccaagtga
>bK1048E9.C22.3
atggtgtgggcgcccttgggacccccgaggactgattgtctgaccttgct
tcacacgcccagtaaggactcccccaagatgtcgctcgagtggctggtgg
cctggagctggtcgctggatggcctgagggactgcatcgccaccggcatc
cagtccgtgcgggactgcgacaccaccgctgtcatcactgtggcctgcct
cctggtcctcttcgtgtggtactgttatcacgtgggcagggagcagcccc
ggccctacgtctccgtcaactccctcatgcaggctgccgatgccaacggg
ctgcagaatggctacgtgtactgccagtcccctgagtgcgtgcgctgcac
ccacaacgagggcctcaaccagaagctgtaccacaacctgcaggagtacg
ccaagcgctactcctggtccggcatgggccgcatccacaagggcatccgc
gagcagggccggtacctcaacagccggccctccatccagaagcccgaggt
cttcttcctgcccgacctgcccaccacgccctatttctcccgggacgcac
agaaacatgatgtggaagtgctggaacggaacttccagaccatcctgtgt
gagtttgagaccctctacaaagctttctcaaactgcagcctcccgcaagg
atggaaaatgaacagcacccccagcggggagtggttcaccttttacttgg
tcaatcagggggtttgtgttcccaggaactgtaggaagtgcccacggacg
taccgcttgctcggaagccttcggacctgtattgggaacaatgtttttgg
gaacgcgtgcatctctgtgctgagccctgggactgtgataacggagcact
atggacccaccaacatccgcatccgatgccatttaggtctgaaaactcca
aatggctgtgagctggtggtggggggagagccccagtgctgggcagaagg
gcgctgccttctctttgatgactctttcctgcatgctgcgttccatgaag
gttcagcagaggatggcccacgggtggttttcatggtggatttgtggcat
ccaaacgtcgcagcggccgaacggcaggctcttgatttcatctttgctcc
gggacgatga
>bK1048E9.C22.4
atggccacctctacctccacagaggcaaagtcagcctcgtggtggaatta
tttttttctttatgatggttccaaggtaaaggaagaaggcgatccaacaa
gagctggcatttgttacttttatccttcccagaccctgctagaccaacag
gagttgctttgtggacagattgctggagttgtccgctgtgtttctgacat
ttctgactctcctcctactcttgttcgtctgagaaaactgaagtttgcca
taaaagttgatggagattacctttgggtgctgggctgtgctgtggagctc
cctgatgtcagctgcaagcggtttctggatcagctagttggattctttaa
tttttacaatggacctgtttccctagcttatgagaactgttctcaggaag
aactgagcacggagtgggacaccttcatcgagcaaattctgaaaaacacc
agtgatctgcataagattttcaattccctctggaacttggaccaaactaa
agtggagcccctgttgttgctgaaggcagcccgcattctgcagacctgcc
agcgctcgcctcacattctcgctggctgcatcctctataaaggactgatt
gtcagcacccaactcccgccctccctcaccgccaaggtcctgcttcaccg
aacagcacctcaggagcagagactccctacgggagaggatgccccgcagg
aacatggagcggcattgcccccgaatgtccagattatccctgtttttgtg
accaaagaggaagccattagtctccacgagttcccggtggaacagatgac
aaggtctctagcatctccagcaggactccaggatggttcagcccagcacc
atccaaagggtgggagcacatctgccctgaaagaaaacgccactggccat
gtggaatccatggcctggaccaccccagatcccacatcccctgacgaagc
ttgtccagatggcaggaaggagaacggatgcttgtctggccatgatctgg
agagcatcaggcccgcaggactgcacaactctgccaggggtgaggttctt
ggcctcagctcctccctggggaaggaactagtctttctccaagaagaact
cgacttgtctgaaatccacattccagaggctcaggaagtggaaatggcct
caggtcattttgccttcctacatgtgcctgttccagatggcagggctcct
tactgcaaggcatctctcagcgcctccagcagcctggaacccacgcctcc
tgaggacacagccatcagcagcttgcgccctccctctgctcctgagatgc
tgacccagcatggagcccaagagcagctcgaagaccatcctggccatagc
agccaagcccccattcccagagcagaccctctccccagaaggacccgcag
gcccttgttattgcctcgcttagatccaggacagagaggaaacaagcttc
ccacgggggaacaaggcctggatgaggatgttgatggggtctgtgaaagc
cacgcagcccctggtctggaatgcagttcaggctcagcaaactgtcaggg
tgctggcccctctgcagatggaatcagctccaggctgacaccagcagagt
cctgcatggggctcgtgaggatgaatctctacactcactgcgtcaaaggg
ctggtgctgtccctgctggctgaggagccgctgctgggagacagcgcagc
catagaggaagtgtaccacagcagcctggcttcactgaatgggctggaag
tccacctgaaagagacgctgcccagggatgaggcagcctccacgagcagc
acctacaacttcacacattacgaccgcattcagagcttgctgatggcaaa
cctgccgcaggtggccaccccgcaggatcgccgcttcctccaggccgtca
gcctgatgcatagcgaatttgcccagctgcccgcgctttatgaaatgact
gtcagaaatgcctccacggctgtgtacgcctgttgcaaccccatccagga
gacatatttccagcagctggcacctgcagcacggagctccggcttcccaa
accctcaggatggcgccttcagcctctccggcaaagcaaagcagaagctg
ctgaagcacggggtgaacttgctctga
>bK1048E9.C22.5
atggctgcggccgcagctgcggcgctggaatcctggcaggcggcggctcc
gcggaagaggcgctccgcggctcgacggccgcggcggagggaggcggcgc
cccgggggagagaggcggcgccccgggggagagaggcggcgccccggggc
cccgaggcggagttcgagtctgacagcggagtcgtgcttcgtcgcatctg
ggaggctgagaaggacctgtttatctctgatttctggagttcagcactag
aaaccatcaatagatgtctcacaaaacatctggaacaactgaaggcccct
gtggggactctttcagacatctttggaaacctgcatcttgactcattgcc
agaggagtcagatgtggccactgattctatcccaagagagatcttggtca
caggaacctgccatttgaagtgtgtgtgttacggcattgggaactttgcc
acctgcatcgtagctagaaaccagctaacgtttttgctgcttttgttgga
aaagtgccagattcccagaagtcactgttgggtatatgaccctctgttta
gccaacttgaaattgaagtccttaacacccttggtgtgactgttctcagt
gagaacgaggaagggaaacggagtattcgcggggagcctaccatctttta
catgctccattgtgggacggccttgtacaacaatcttttatggagtaact
ggtcagtagatgccctttctaagatggtcatcattgggaacagtttcaaa
ggacttgaggagaggttgttggcaaggattctgcagaaaaattatcccta
cattgcaaagattttaaaaggactggaggagcttgagtttcctcagactt
cacaatacatggacatatttaatgatacctctgtccactggttccctgtg
caaaagctagaacagctctccatagatatttgggagtttcgggaagaacc
agattatcaggactgtgaggaccttgaaatcatcaggaacaagagagaag
atccttctgctactgactga
>bK1191B2.C22.2
atgtctgaagtaagacccctctccagagacatcttgatggagaccctcct
gtatgagcagctcctggaacccccgaccatggaggttcttggcatgactg
actctgaagaggacctggaccctatggaggacttcgattctttggaatgc
atggagggcagtgacgcattggccctgcggctggcctgcatcggggacga
gatggacgtgagcctcagggccccgcgcctggcccagctctccgaggtgg
ccatgcacagcctgggtctggctttcatctacgaccagactgaggacatc
agggatgttcttagaagtttcatggacggtttcaccacacttaaggagaa
cataatgaggttctggagatccccgaaccccgggtcctgggtgtcctgcg
aacaggtgctgctggcgctgctgctgctgctggcgctgctgctgccgctg
ctcagcgggggcctgcacctgctgctcaagtga
>bK1191B2.C22.3a
atgagcgtccgggtcgcacgggtagcgtgggtcaggggcttgggcgccag
ctaccgccgcggcgcctcgagcttcccggtgcctccgccgggcgcccagg
gtgtagcggagctgctgcgagatgcgaccggggcggaggaggaggcgccc
tgggcggcgacggagcggcgaatgccgggccagtgctccgtgctgctctt
cccgggccagggcagccaggtggtgggcatgggccgcggtctgctcaact
acccgcgcgtccgcgaactctacgccgccgcccgccgcgtgctgggctac
gacctgctggaactgagcctgcacgggccgcaggagaccctggaccgcac
cgtgcactgtcagcccgcgatcttcgtggcatcgctggccgctgtcgaga
aactacatcacctgcagccctcggtgattgagaactgtgttgctgctgct
ggattcagtgtgggagagtttgcagccctagtgtttgccggagccatgga
atttgctgaaggtttgtatgcagtgaaaatccgagctgaggccatgcagg
aagcttcagaagctgtccccagtgggatgctgtctgtcctcggccagcct
cagtccaagttcaacttcgcctgtttggaagcccgggaacactgcaagtc
tttaggcatagagaaccccgtatgtgaagtgtccaactacctctttccag
attgcagggtgatttcaggacaccaagaggctctacggtttctccagaag
aattcctctaagtttcatttcagacgcaccaggatgttgccggttagtgg
cgcattccacacccgcctcatggagccagccgtggagcccctgacgcaag
ctttaaaggcagtcgacattaagaagcctctggtttctgtctactccaac
gtccacgcgcatagatacaggcatcccgggcacatccacaagctgctggc
ccagcagctggtctccccagtgaagtgggagcagacgatgcatgccatat
acgaaaggaaaaagggcagggggttcccccaaactttcgaagtaggccct
ggcaggcagctgggagccatcctgaagagctgtaacatgcaggcctggaa
gtcctacagcgccgtggatgtgctgcagaccctcgaacatgtggacctgg
accctcaggagcccccgagatga
>cB1E7.C22.1
atggacagtagcacctggagccccaagaccaccgcggtcacccggcctgt
tgagacccacgagctcattcgcaatgcagccgatatctccatcatcgtta
tctacttcgtggtagtgatggccgtcggactgtgggctatgttttccacc
aatcgtgggactgttggaggcttcttcctggcaggccgaagtatggtgtg
gtggccgattggagcctccctctttgctagtaacattggaagtggccact
ttgtggggctggccgggactggggcagcttcaggcatcgccattggaggc
tttgaatggaatgccctggttttggtggttgtgctgggctggctgtttgt
ccccatctatattaaggctggggtggtgacaatgccagagtacctgagga
agcggtttggaggccagcggatccaggtctacctttcccttctgtccctg
ctgctctacattttcaccaagatctcggcagacatcttctcgggggccat
attcatcaatctggccttaggcctgaatctgtatttagccatctttctct
tattggcaatcactgccctttacacaattacagggggcctggcggcggtg
atttacacggacaccttgcagacggtgatcatgctggtggggtctttaat
cctgactgggtttgcttttcacgaagtgggaggctatgacgccttcatgg
aaaagtacatgaaagccattccaaccatagtgtctgatggcaacaccacc
tttcaggaaaaatgctacactccaagggccgactccttccacatcttccg
agatcccctcacgggagacctcccatggcctgggttcatctttgggatgt
ccatccttaccttgtggtactggtgcacagatcaggtcattgtgcagcgc
tgcctctcagccaagaatatgtctcacgtgaagggtggctgcatcctgtg
tgggtatctaaagctgatgcccatgttcatcatggtgatgccaggaatga
tcagccgcattctgtacacagaaaaaattgcctgtgtcgtcccttcagaa
tgtgagaaatattgcggtaccaaggttggctgtaccaacatcgcctatcc
aaccttagtggtggagctcatgcccaatggactgcgaggcctgatgctat
cagtcatgctggcctccctcatgagctccctgacctccatcttcaacagc
gccagcaccctcttcaccatggacatctacgccaaggtccgcaagagagc
atctgagaaagagctcatgattgccggaaggttgtttatcctggtgctga
ttggcatcagcatcgcctgggtgcccattgtgcagtcagcacaaagtggg
caactcttcgattacatccagtccatcaccagttacttgggaccacccat
tgcggctgtcttcctgcttgctattttctggaagagagtcaatgagccag
gagccttttggggactgatcctaggacttctgattgggatttcacgtatg
attactgagtttgcttatggaaccgggagctgcatggagcccagcaactg
tcccacgattatctgtggggtgcactacttgtactttgccattatcctct
tcgccatttctttcatcaccatcgtggtcatctccctcctcaccaaaccc
attccggatgtgcatctctaccgtctgtgttggagcctgcgcaacagcaa
agaggagcgtattgacctggatgcggaagaggagaacatccaagaaggcc
ctaaggagaccattgaaatagaaacacaagttcctgagaagaaaaaagga
atcttcaggagagcctatgacctattttgtgggctagagcagcacggtgc
acccaagatgactgaggaagaggagaaagccatgaagatgaagatgacgg
acacctctgagaagcctttgtggaggacagtgttgaacgtcaatggcatc
atcctggtgaccgtggctgtcttttgccatgcatattttgcctga
>cB5E3.C22.2
atgcagtttattctactccaagagattctgcctcccttgtgtccgggaga
acatcaatgcttttcctcaggaaattcggcaagacttggagaaaaggaaa
gctccatcaaagaggacccccagccagcccggttctcggacgtgagtgca
actggggctaggtcatcgggcggcaccctgcacagagctcctgggccagc
ctgcgccagggatgctgctgagctgggagccgccatgcctggccttgttt
ctggaccactgggagcagcactgcagcccaggggagctggagtccagctt
ggagcagccacaggcccagggagctgtagcaagagggtagtccaaaggca
gatgccagacaagacacagccaggaacccggccaggtccccccacatgcc
cctcagggcccaggcctgagtga
>cB33B7.C22.1
atgtccaagccccccgacctcctgctgcggctgctccggggcgccccaag
gcagcgggtctgcaccctgttcatcatcggcttcaagttcacgtttttcg
tctccatcatgatctactggcacgttgtgggagagcccaaggagaaaggg
cagctctataacctgccagcagagatcccctgccccaccttgacaccccc
caccccaccctcccacggccccactccaggcaacatcttcttcctggaga
cttcagaccggaccaaccccaacttcctgttcatgtgctcggtggagtcg
gccgccagaactcaccccgaatcccacgtgctggtcctgatgaaagggct
tccgggtggcaacgcctctctgccccggcacctgggcatctcacttctga
gctgcttcccgaatgtccagatgctcccgctggacctgcgggagctgttc
cgggacacacccctggccgactggtacgcggccgtgcaggggcgctggga
gccctacctgctgcccgtgctctccgacgcctccaggatcgcactcatgt
ggaagttcggcggcatctacctggacacggacttcattgttctcaagaac
ctgcggaacctgaccaacgtgctgggcacccagtcccgctacgtcctcaa
cggcgcgttcctggccttcgagcgccggcacgagttcatggcgctgtgca
tgcgggacttcgtggaccactacaacggctggatctggggtcaccagggc
ccgcagctgctcacgcgggtcttcaagaagtggtgttccatccgcagcct
ggccgagagccgcgcctgccgcggcgtcaccaccctgccccctgaggcct
tctaccccatcccctggcaggactggaagaagtactttgaggacatcaac
cccgaggagctgccgcggctgctcagtgccacctatgctgtccacgtgtg
gaacaagaagagccagggcacgcggttcgaggccacgtccagggcactgc
tggcccagctgcatgcccgctactgccccacgacgcacgaggccatgaaa
atgtacttgtga
>cB42E1.C22.1
atggagcagtcgccgccgccggcgcccgagccgacccaagggccgacccc
cgcaaggagccgaaggcggcgggagccagagtcgccgccggcgtcggcgc
cgattcctctctttggtgctgacactattggccagagaagtcctgatgga
ccggtactgagcaaagctgaatttgttgagaaagttcgtcagagtaatca
ggcctgtcatgatggagatttccacacagctattgttctgtataatgaag
ccctggctgttgaccctcagaactgcatcttatacagcaatagatctgca
gcctacatgaaaatccagcagtatgacaaggcactggatgatgcaatcaa
agctcgacttctcaatcccaagtggccaaaggcatacttccgacagggtg
ttgccctccagtaccttggacgtcatgccgatgccctggcagcctttgca
tctggactggctcaagaccccaagagtctccagcttctggtggggatggt
ggaagccgccatgaaatctcccatgagagactccctcgagcccacttatc
agcagcttcagaaaatgaaactggacaagagtccctttgtggtcgtgtct
gtggttgggcaggaactcctgacagctggccatcatggggcctctgtggt
tgtcttagaagccgcactgaagattggcacctgcagcctcaaactgagag
gttctgttttctctgccctgagcagtgcttactggtctcttggaaataca
gagaagagcaccggatatatgcagcaggacttggatgtagccaagacctt
aggtgaccagacaggagaatgccgagctcatgggaatctgggctctgcat
tcttctccaaaggaaattaccgggaggctctcactaaccacaggcatcag
ttggtactcgccatgaaactcaaagatcgagaggcagcttcatcagcctt
gagcagtctgggccacgtgtacacagccattggagactaccccaatgcac
tggccagtcacaaacagtgtgttcttcttgccaagcaatccaaagatgaa
ctttctgaagcccgagaacttggcaacatgggagctgtgtatattgccat
gggtgactttgagaatgctgtgcagtgccatgagcagcatctgaagatag
ccaaggacctggggaacaagcgagaagaggcccgggcttatagcaacctg
ggcagtgcctatcactaccggaggaactttgacaaggccatgtcttacca
taactatgtcctggagctggcacaggagttgatggagaaggctattgaga
tgcgggcctatgctggactaggccatgctgccaggtgcatgcaggatttg
gagagagctaaacaataccatgagcagcagctgggcattgctgaggatct
caaggaccgggctgcagaggggcgagcatcctccaatctaggaatcatac
accagatgaaaggtgattatgacactgcactgaaactccacaagacccac
ctgtgcattgcccaggagctgagtgattatgctgcccagggccgtgccta
tgggaatatgggcaatgcctacaatgccctgggcatgtacgaccaggcgg
tcaaataccatcggcaggagctgcagatctccatggaagtgaatgaccgc
gcctcacaggcctccacacatgggaaccttgccgtggcctaccaggccct
gggtgcccatgaccgggccctgcaacactatcagaaccacttgaacatcg
cccgggagctacgagacatccagagcgaggcccgggccctcagcaacctg
ggcaatttccactgctctcggggagagtatgtccaggctgccccctatta
tgaacagtacctccggcttgctcccgaccttcaagacatggaaggagaag
ggaaggtctgccacaatcttggctatgcccattactgccttggaaactat
caggaggcagtgaagtactacgaacaggatctggcactggctaaagacct
tcacgacaagttgagccaagcaaaagcctactgcaacttgggcctagcat
tcaaggctctgctgaatttcagtaaagctgaagagtgtcagaagtaccta
ctgtccctagcccagtctctgaataattcccaggctaaatttcgagccct
aggaaacctgggcgatatattcatctgtaaaaaagatataaatggtgcaa
taaaattctatgagcagcaactgggcttagctcaccaggtaaaggacaga
agattagaagccagtgcatatgcagccctgggcactgcataccgaatgat
ccagaagtatgacaaggccctgggttatcacacacaggaactggaggtat
atcaggagctgagtgacttgccaggggagtgcagagctcatgggcacctg
gctgctgtctacatggcccttgggaaatacacaatggcattcaagtgtta
tgaagagcaactggatctagggcaaaagctgaaggatccgagtctggaag
cccaggtctatggcaacatgggcatcacaaagatgaacatgaatgtgatg
gaagaagccattggctactttgagcagcaattggccatgctgcagcagct
aagtggaaatgagtctgtgctcgacaggggccgggcctatggcaacctgg
gggattgctacgaagccctgggtgactatgaggaagctatcaaatactat
gaacaatatttatctgtcgcgcagagtctgaatcgcatgcaagaccaagc
caaggcttaccggggcctgggaaatggacacagggcaatggggagcttgc
agcaagcccttgtgtgctttgaaaagaggctcgtggttgctcatgaactt
ggagaggccttcaataaagcccaggcctatggagagctgggaagtctgca
cagccaattagggaattacgaacaagccatttcctgccttgaacgccagc
tgaacattgctagagatatgaaagaccgagccctggagagtgacgcagcc
tgtggcctggggggcgtttaccagcagatgggggagtatgacacagccct
gcagtaccaccagcttgatctacagatagcagaggaaaccaacaacccca
cgtgccagggccgagcctatgggaacctgggcctgacttatgaatccctg
ggcaccttcgagagggctgtggtctatcaagaacagcacttgagcattgc
tgcacagatgaatgacttggcggccaagacggtgtcatatagtagccttg
gaaggacccatcatgccttgcagaactattcccaagcagtcatgtactta
caggaaggtttaaggttagctgagcaactgggccgaagagaagatgaggc
aaaaattcgccatggccttggcctctccctttgggctagtggaaacttgg
aggaggcccaacaccagctttatagggcatcagccttgtttgaaacaatc
cgacatgaggcacagctgagcacggactacaaactctccctctttgacct
gcagacatcatcctaccaggccttgcagcgggtgctcgtcagcctaggcc
atcatgatgaagccctggctgtggcagaaaggggacggacaagggcattt
gctgatcttctggtggaacgacaaacaggacaacaagactccgaccccta
ctccccagtcactattgatcagatcttagagatggtaaatggccagaggg
gactagtgctttactattccctggctgcaggctatctgtatagctggctg
ctggctcctggggcaggaattgtgaagtttcatgaacactacctgggtga
gaacacagtggaaaactcaagtgacttccaggccagcagcagtgtaaccc
ttccaacagcaaccggctcagccctggagcagcacattgccagtgtccgg
gaggccctgggggtggagtctcactactcaagggcctgtgccagcagtga
gacagagagtgaagcgggagacatcatggaccagcaatttgaagagatga
acaacaaactcaactcggtcactgaccccactggctttctgcggatggtt
cgccgcaataacctgtttaacaggagctgccagagcatgacgagcctgtt
cagtaacactgtgtcaccgacccaggacgggacctcctctcttcccagga
ggcagagctcgtttgccaagcccccgctccgtgccctgtatgacctgctc
atcgcgcccatggaagggggcctgatgcactccagcggccccgtgggccg
gcaccggcagctcatcctggttctggagggggagctctacctcattcctt
tcgccctcctgaagggaagctcctccaatgagtacctctacgagcgcttc
ggcctccttgctgtcccttccatccgctccctcagcgtgcagtccaagtc
tcacttacggaagaacccgcccacatactccagctccacatccatggcgg
ctgtcatcggcaaccccaagctaccatcggccgtgatggacaggtggctg
tgggggcccatgccatcggccgaggaagaggcctacatggtgtccgagct
gctgggctgccagcccctagtgggcagtgtggccaccaaggagagggtca
tgagtgccctgacccaggctgaatgcgtccactttgccacccacatctcc
tggaagctgtcggccttggtcctcacgcccagcatggacggcaaccctgc
cagcagcaagagctccttcggccacccctacacgatccctgagtccttgc
gggtgcaggacgatgccagtgatggggagagcatctcggactgcccgccc
ctgcaggagctgctgcttactgccgccgacgtcctggacctgcagctgcc
tgtgaagctggtggtgcttggctcctcccaggagtccaacagcaaagtca
cagccgacggggtcatcgcgctgacaagggccttcctggctgccggcgct
cagtgtgtcctcgtgtctctgtggcctgtgccagtggctgcttctaagat
gttcatccatgccttctactcatccctgctgaacggcctgaaagccagcg
ccgccctgggggaggccatgaaggtggtgcagagcagcaaggccttctcg
cacccctccaactgggcagggttcatgctcatcgggagtgacgttaagct
gaacagcccctcatcactcatcggccaggccctcacagagatcctgcagc
acccggagcgtgcgcgggacgccctgcgagtgctgctgcacctggtggag
aaatccctgcagcgcatccagaatgggcagcgcaatgccatgtacacatc
ccagcagagtgtggagaacaaagtgggcggcatccctggctggcaggccc
tcctcaccgctgtgggcttccggctggaccccccaaccagtggcctgcca
gcggctgtcttcttcccaacctccgacccgggcgaccggctccagcagtg
cagcagcacactccagtccctgctgggtctgcccaatcctgccctccaag
ccctttgcaaactcatcactgcctccgagacgggcgagcagctcatcagc
cgggctgttaaaaatatggttggaatgctccaccaggtgctggttcagct
ccaggctggcgagaaggagcaggacttggcatcagctcccattcaggtct
ccatcagcgtccagctgtggcggctcccgggatgccacgagttcctggca
gctctaggttttgatctctgtgaagttggtcaggaggaagtaatcctgaa
aaccgggaagcaagctaatcgacggactgtgcacttcgcgctccagtccc
tgctgtctctgtttgattctactgagctacccaagcgcctcagccttgac
agctcctcctccctcgagtctcttgcttctgctcagtctgtttccaacgc
cctgcccttgggttaccagcaaccccccttctctcccaccggtgcggaca
gcatcgcctcagatgccatctctgtgtacagtctgagctccattgcctcc
tcaatgagctttgtctccaaacccgagggtggatcagagggtggaggccc
cggaggacggcaggaccatgaccggtccaagaacgcttacctgcagagat
ccaccctgcctaggagccagctgcctccccagacccgccctgcaggcaac
aaagatgaagaagaatatgaagggttttctatcatcagtaacgagccctt
ggcgacctaccaagaaaaccgaaacacatgcttctcaccagaccacaaac
aaccccaacctgggacagccggaggcatgagagtctcggtgagctccaaa
gggagcatcagcactccaaattctccagtgaaaatgactctgattcccag
ccccaactcacccttccaaaaggtgggaaaactagcaagctcagatacag
gagaatcagaccagtctagcacagaaacggacagtaccgtgaaatcccaa
gaagaaagcaacccaaaactggatccacaagagttagcccagaaaattct
ggaggagacacagagtcatctcattgcggtggagcgtcttcagaggagcg
gcggccaggtgagcaagagtaataaccctgaagacggcgttcaggcgccc
agcagcactgctgtcttcagagcgtcagaaaccagtgcgttcagcaggcc
tgttctctcccatcagaagagtcagccatcaccagtcactgttaaaccaa
agcccccagccaggagctcctccctgcccaaggtgagttccggatatagc
agccccaccacctcagagatgtccatcaaagacagcccgagccagcacag
tggccggccatcgcccggctgcgactcacagacttcccagctggaccagc
ctctctttaaactgaagtaccccagctctccttacagcgctcacatttcc
aaatcaccaaggaacatgtccccaagctccggccaccagtctcctgctgg
cagtgcaccctccccagctctctcctactcctcagctggatctgctcgct
caagtccagcagacgctcccgacatagacaaactgaaaatggcagccatt
gatgaaaaggtgcaggctgtccataacctgaagatgttctggcagagcac
accccagcattccacagggccaatgaagatcttccggggggctcctggca
cgatgacttccaaaagggatgtcctcagtctgttgaatttgtcaccacgg
cacaataagaaggaggagggagtggataagcttgaactgaaggagctgtc
cctgcagcagcatgacggagctccaccgaaagcccctcccaacggacact
ggcgcaccgagaccacctcgctgggctcactgccgctgcccgccggccct
cccgccacagcccccgcgcgccctttgaggcttccttctggaaatggcta
caagttcctgtctccaggaagatttttcccttcttccaaatgctaa
>cE81G9.C22.2
atggagctgggccacggagcaggtacaaccactttcaccagggcccatct
gaatgacaaggagggccaacaggacttggacccctggaaagcggcctaca
gttccttggacacctccaagttcaagaaccagggtctgtcatccccacag
cccctgcccctgggagccagcgctcaaggcagctccctagggcagtgcca
cttgaaggagattccccctccacccccgactgctgccagcagggattctc
tgggcatggacccacagtccaggtccctgaagaatgcgggctctcgatcc
tcctcgagagagaacagggccacctcgggagagggggctcagccatgcca
ggggacggatgacggtcccagcttgggggctcaggaccagaggagcacgc
ccacgaaccagaagggcagcatcattcctaacaacattcgccacaagttt
gggagcaatgtggtggaccagctggtctccgaggagcaggctcaaaaggc
tattgatgaagtcttcgagggccagaaaagggcaagctcatggcccagca
ggacccagaatcctgtggaaatctcctccgtcttctcagactactatgac
ctcggctacaacatgcggtcaaacttgtttcgaggggctgctgaggagac
aaagagcctcatgaaggcttcttacacaccagaggtcattgagaaatcag
tgagggacttagaacactggcatggcaggaagacggatgatctggggcgg
tggcaccagaaaaatgctatgaacctgaacttgcagaaagcactggaaga
gaaatatggagaaaacagcaaatccaagagctccaagtactag
>cE132D12.C22.1
atggtgaagctggcagccaaatgcatcctggcagacccagcagtgggcaa
gaccgccctggcacagatcttccgcagtgatggagcccatttccagaaaa
gctacaccctgacaacaggaatggatttggtggtgaagacagtgccagtt
cctgacacgggagacagtgtggaactcttcatttttgactctgctggcaa
ggagctgttttcggaaatgctggataaattgtgggagagtcccaatgtct
tatgtctcgtctatgatgtgaccaatgaagaatccttcaacaactgcagc
aagtggctggagaaggctcggtcacaggctccaggcatctctctcccagg
tgttttagttgggaacaagacagacctggccggcagacgagcagtggact
cagctgaggcccgggcatgggcgctgggccagggcctggaatgttttgaa
acatccgtgaaagagatggaaaacttcgaagcccctttccactgccttgc
caagcagttccaccagctgtaccgggagaaggtggaggttttccgggccc
tggcatga
>cE146D10.C22.1
atggttcatcaggtgctctaccgggcgctggtctccaccaagtggctggc
ggagtccatcaggactggcaagctggggcccggcctgcgggtgctggacg
cgtcctggtactcaccaggcacccgagaggcccgcaaggagtacctcgag
cgccacgtacccggcgcctctttctttgacatagaagagtgccgggacac
ggcgtcgccctacgagatgatgctgcccagcgaggctggcttcgccgagt
atgtgggccgcctgggcatcagcaaccacacgcacgtggtggtgtatgat
ggtgaacacctgggcagcttctatgctccccgggtctggtggatgttccg
tgtgtttggccaccgcaccgtatcagtgctcaatggtggcttccggaact
ggctgaaggagggccacccggtgacatccgagccctcacgcccagaaccg
gccgtcttcaaagccacactggaccgctccctgctcaagacctacgagca
ggtgctggagaaccttgaatctaagaggttccagctggtggattcaaggt
ctcaagggcggttcctgggcaccgagccggagccggatgcagtaggactg
gactcgggccatatccgtggtgccgtcaacatgcctttcatggacttcct
gactgaggatggcttcgagaagggcccagaagagctccgtgctctgttcc
agaccaagaaggtggatctctcgcagcctctcattgccacgtgccgcaag
ggagtcaccgcctgccacgtggccttggctgcctacctctgcggcaagcc
tgatgtggccgtgtacgatggctcctggtccgagtggtttcgccgggccc
ccccagagagccgtgtgtcccagggaaagtctgagaaggcctga
>cE146D10.C22.2
atggcttcgccgcagctctgccgcgcgctggtgtcggcgcaatgggtggc
ggaggcgctgcgggccccgcgcgctgggcagcctctgcagctgctggacg
cctcctggtacctgccgaagctggggcgcgacgcgcgacgcgagttcgag
gagcgccacatcccgggcgccgctttcttcgacatcgaccagtgcagcga
ccgcacctcgccctacgaccacatgctgcccggggccgagcatttcgcgg
agtacgcaggccgcctgggcgtgggcgcggccacccacgtcgtgatctac
gacgccagcgaccagggcctctactccgccccgcgcgtctggtggatgtt
ccgcgccttcggccaccacgccgtgtcactgcttgatggcggcctccgcc
actggctgcgccagaacctcccgctcagctccggcaagagccaacctgct
cccgccgagttccgcgctcagctcgaccccgccttcatcaagacctacga
ggacatcaaggagaacctggaatcccggcgcttccaggtggtggactccc
gagccactggcaggttccgcggcaccgagcccgagccccgagacggcatt
gaacctggccacatcccaggtaccgtgaacatccccttcacagacttcct
gagccaggaggggctggagaagagccctgaggagatccgccatctgttcc
aggagaagaaagtggacctgtctaagccactggtggccacgtgtggctct
ggcgtcacagcctgccacgtggcactaggggcctacctctgcggcaagcc
agacgtgcccatctacgatggctcctgggtggagtggtacatgcgcgccc
ggcccgaggatgtcatctcagagggccgggggaagacccactga
>cN5H6.C22.1
atggccgcagcctcgcctctgcgcgactgccaggcctggaaggatgcgag
gctcccgctctccaccacaagcaacgaagcctgcaagctgttcgatgcca
cgctgacccagtatgtaaaatggaccaatgacaagagtctcggtggcatc
gagggctgcctgtcaaagctcaaagcagcagatccaacctttgtgatggg
ccacgccatggctactggccttgtgctgattggcactggaagctccgtga
agctggacaaagagctggacctggctgtgaagacaatggtggagatttca
agaacccagccgctgacaaggcgggagcagctgcacgtgtctgcagtaga
gacatttgccaatgggaactttccgaaagcctgtgaactatgggaacaga
ttctccaggaccacccgacagacatgttggccctgaaattttcccatgat
gcttatttttacctgggctatcaggaacagatgagagattctgttgctcg
aatttaccccttctggacacctgacatccccctaagcagctatgtgaaag
gcatctactcttttggcttgatggaaaccaacttctacgaccaggcagaa
aaactcgccaaagaggctttatctattaacccgacagacgcatggtcggt
gcacaccgtcgctcacatccacgagatgaaagcagagatcaaggatgggt
tggaattcatgcagcactcagagaccttctggaaggactctgatatgttg
gcttgtcataactattggcactgggctttatatctgattgagaagggcga
atatgaggccgcgctgaccatctacgatacccacatccttcccagcctgc
aggccaacgatgcaatgctggacgtggtggacagctgctccatgctctac
cgcctgcagatggaaggagtgtctgtgggccagcggtggcaggatgtcct
gcctgtggcccggaagcacagccgagaccacatcctgctgttcaatgacg
cacacttcctgatggcatccctgggtgcacacgacccccagaccacacag
gagctgctgaccaccctgcgggacgccagcgaatccccaggggagaactg
ccagcacctcctggcccgagacgtggggctgcccctgtgccaggccctgg
tggaggctgaggacgggaaccctgaccgcgtcctggagctgctcctgccc
atccgctaccggatcgtccagctcggtgggagcaatgcccagagagacgt
cttcaaccagctgctgattcacgcggccttaaactgcacctccagcgtcc
ataagaacgtagcccggagccttctgatggagcgtgatgccttgaagccc
aactcgcccctgaccgagcggctcatccgcaaggcagctaccgtccacct
catgcagtga
>cN5H6.C22.4
atggaactcgagagcaccattttcagggacgaagataagctgtttatttg
gggcaggctgtggggagagctgtgcagcaaacagccacccggggcccagg
gcagaggccttccaggctggctcgggcacttctgggtcccatgtccctgg
ttttgcatcatccataccaatcactccatgttgctatgttccttcaccag
aagactgggggctcaaaaagggcagggcagccctcactcaccagtctccc
cagcctcacccagctcagcacagggcaccaggcaggggctgagagtgctg
gggtag
>cN10C3.C22.1
atgaatcgctgctgggcgctcttcctgtctctctgctgctacctgcgtct
ggtcagcgccgagggggaccccattcccgaggagctttatgagatgctga
gtgaccactcgatccgctcctttgatgatctccaacgcctgctgcacgga
gaccccggagaggaagatggggccgagttggacctgaacatgacccgctc
ccactctggaggcgagctggagagcttggctcgtggaagaaggagcctgg
gttccctgaccattgctgagccggccatgatcgccgagtgcaagacgcgc
accgaggtgttcgagatctcccggcgcctcatagaccgcaccaacgccaa
cttcctggtgtggccgccctgtgtggaggtgcagcgctgctccggctgct
gcaacaaccgcaacgtgcagtgccgccccacccaggtgcagctgcgacct
gtccaggtgagaaagatcgagattgtgcggaagaagccaatctttaagaa
ggccacggtgacgctggaagaccacctggcatgcaagtgtgagacagtgg
cagctgcacggcctgtgacccgaagcccggggggttcccaggagcagcga
gccaaaacgccccaaactcgggtgaccattcggacggtgcgagtccgccg
gccccccaagggcaagcaccggaaattcaagcacacgcatgacaagacgg
cactgaaggagacccttggagcctag
>cN28H9.C22.1
atgaatttcctccggcgacgtctctctgacagcagcttcatggccaacct
gcctaatggctatatgacggacctgcaacgcccagatagctccaccagct
cacctgcttcccccgccatggagaggaggcacccccagcccctggctgcc
tccttctcctctccaggatccagcctttttagctccctctccagtgccat
gaagcaggcccctcaggccacctcaggactgatggagcctccaggtccct
ccacgcccattgttcaaagacccaggatcctgttggtgatcgatgatgcc
catacagactggtcgaagtatttccatgggaagaaggtgaatggagagat
tgagatccgagtggagcaggctgaattctcagagttgaacctagctgcct
atgtgaccgggggctgcatggtggacatgcaggtcgtgagaaatgggacc
aaagtggtgagcagatccttcaagccagacttcatcctggtccgccagca
tgcctacagcatggccctgggggaagactaccgcagcctggtcatcggcc
tgcagtatggagggctgcctgctgtcaactctctctactccgtctacaac
ttctgcagcaagccctgggtgttctctcagctcattaagatcttccattc
cctgggtcctgagaagttcccgcttgtggagcaaacatttttccccaacc
ataagccaatggtcacagccccacacttcccggtggtagtcaagctggga
catgcccacgctggaatgggaaagatcaaagtggaaaaccagcttgactt
ccaggacatcaccagcgtggtcgccatggccaaaacctacgccaccaccg
aggccttcatcgactccaagtacgacatccgcatccagaaaattggatcc
aactacaaggcttacatgagaacctccatctctgggaactggaaggccaa
cacaggctctgccatgctggagcaggtggccatgacagagaggtacaggc
tgtgggtggacagctgctcggaaatgtttggcggcctggacatctgtgcc
gtcaaggctgtccacagcaaggatggcagagattacatcatcgaggtaat
ggacagctcaatgccgctgattggagagcatgtggaagaggacagacagc
tgatggccgaccttgttgtctccaaaatgagccagctcccgatgccagga
ggcacagcgccctcccccctcagaccttgggctccacagattaaatcagc
gaaatccccagggcaagcccagctggggcctcagctaggccagccccagc
cacgcccacctccgcaaggaggccctcgccaagctcagtctcctcagccc
cagagatctggaagcccctcccaacagaggctctccccacaaggccagca
gcccctgagcccccagtccggatctccacagcagcaaaggtcaccaggct
ctccgcagctatcccgggcatccagtggcagctccccaaaccaggcctcc
aagccaggtgccaccctcgcctcacagccccggccccctgtgcagggccg
tagtacctcccagcagggtgaagagtccaagaagccagcaccaccccatc
cgcatctcaacaaatctcagtccctgactaacagcctcagcacatccgac
acctcccagcgtgggaccccaagtgaagacgaggccaaggctgaaaccat
ccgcaacctgaggaagtcttttgccagcctgttctctgactaa
>cN44A4.C22.1
atgggggaccgggagcagctgctgcagcgggcgcggctggccgagcaggc
ggagcgctacgacgacatggcctccgctatgaaggcggtgacagagctga
atgaacctctctccaatgaagatcgaaatctcctctctgtggcctacaag
aatgtggttggtgccaggcgatcttcctggagggtcattagcagcattga
gcagaaaaccatggctgatggaaacgaaaagaaattggagaaagttaaag
cttaccgggagaagattgagaaggagctggagacagtttgcaatgatgtc
ctgtctctgcttgacaagttcctgatcaagaactgcaatgatttccagta
tgagagcaaggtgttttacctgaaaatgaagggtgattactaccgctact
tagcagaggtcgcttctggggagaagaaaaacagtgtggtcgaagcttct
gaagctgcctacaaggaagcctttgaaatcagcaaagagcagatgcaacc
cacgcatcccatccggctgggcctggccctcaacttctccgtgttctact
atgagatccagaatgcacctgagcaagcctgcctcttagccaaacaagcc
ttcgatgatgccatagctgagctggacacactaaacgaggattcctataa
ggactccacgctgatcatgcagttgctgcgagacaacctcaccctctgga
cgagcgaccagcaggatgaagaagcaggagaaggcaactga
>cN121E8.C22.1
atgcctccaccctgcaccaggcacggggctgcctctgctgcatattcacc
tggaaatcatccacatgccaagcaccgcagaggcaaggggagtctgccat
tggactgcgttcaacacggctgcagggatacagacaagcacattccctgg
cagaggcacgggcccggctggctggagctgcagcagctgtgtgtggtcac
agagcttccaaatgagggagatggatggcctcgcttcacagtgtgcccag
agcatgtccacggtgcctgggaagaccagggactcaccatgcccggctct
ggtttccctcacagtgaagcctccttgctggtaggatccatggccaagca
tgggggcaggggctgggggagctctgtcagtgacttctcgcaggcagcaa
ggcctctgggagctggccaggaaaacagaaactccatcctggagcagaag
atggaacccagcacatctcgagagcccactgcacagaggtggacactgag
ggaccgctggctcacacgcatgttgaaatatgtgctcagctga
>dJ5O6.C22.1
atggagctacgtgtggggaacaagtaccgcctgggacggaagatcgggag
cgggtccttcggagatatctacctgggtgccaacatcgcctctggtgagg
aagtcgccatcaagctggagtgtgtgaagacaaagcacccccagctgcac
atcgagagcaagttctacaagatgatgcagggtggcgtggggatcccgtc
catcaagtggtgcggagctgagggcgactacaacgtgatggtcatggagc
tgctggggcctagcctcgaggacctgttcaacttctgttcccgcaaattc
agcctcaagacggtgctgctcttggccgaccagatgatcagccgcatcga
gtatatccactccaagaacttcatccaccgggacgtcaagcccgacaact
tcctcatggggctggggaagaagggcaacctggtctacatcatcgacttc
ggcctggccaagaagtaccgggacgcccgcacccaccagcacattcccta
ccgggaaaacaagaacctgaccggcacggcccgctacgcttccatcaaca
cgcacctgggcattgagcaaagccgtcgagatgacctggagagcctgggc
tacgtgctcatgtacttcaacctgggctccctgccctggcaggggctcaa
agcagccaccaagcgccagaagtatgaacggatcagcgagaagaagatgt
caacgcccatcgaggtcctctgcaaaggctatccctccgaattctcaaca
tacctcaacttctgccgctccctgcggtttgacgacaagcccgactactc
ttacctacgtcagctcttccgcaacctcttccaccggcagggcttctcct
atgactacgtctttgactggaacatgctgaaattcggtgcagcccggaat
cccgaggatgtggaccgggagcggcgagaacacgaacgcgaggagaggat
ggggcagctacgggggtccgcgacccgagccctgccccctggcccaccca
cgggggccactgccaaccggctccgcagtgccgccgagcccgtggcttcc
acgccagcctcccgcatccagccggctggcaatacttctcccagagcgat
ctcgcgggtcgaccgggagaggaaggtgagtatgaggctgcacaggggtg
cgcccgccaacgtctcctcctcagacctcactgggcggcaagaggtctcc
cggatcccagcctcacagacaagtgtgccatttgaccatctcgggaagtg
a
>dJ5O6.C22.2
atgacagtgaggggggatgtgctggccccggatccagcgtcgcccacgac
cgcagcagcctcgcccagcgtctccgtgatccccgagggcagccccactg
ccatggagcagcctgtgttcctgatgacaactgccgctcaggccatctct
ggcttcttcgtgtggacggccctgctcatcacatgccaccagatctacat
gcacctgcgctgctacagctgccccaacgagcagcgctacatcgtgcgca
tcctcttcatcgtgcccatctacgcctttgactcctggctcagcctcctc
ttcttcaccaacgaccagtactacgtgtacttcggcaccgtccgcgactg
ctatgaggccttggtcatctataatttcctgagcctgtgctatgagtacc
taggaggagaaagttccatcatgtcggagatcagaggaaaacccattgag
tccagctgtatgtatggcacctgctgcctctggggaaagacttattccat
cggatttctgaggttctgcaaacaggccaccctgcagttctgtgtggtga
agccactcatggcggtcagcactgtggtcctccaggccttcggcaagtac
cgggatggggactttgacgtcaccagtggctacctctacgtgaccatcat
ctacaacatctccgtcagcctggccctctacgccctcttcctcttctact
tcgccacccgggagctgctcagcccctacagccccgtcctcaagttcttc
atggtcaagtccgtcatctttctttccttctggcaaggcatgctcctggc
catcctggagaagtgtggggccatccccaaaatccactcggcccgcgtgt
cggtgggcgagggcaccgtggctgccggctaccaggacttcatcatctgt
gtggagatgttctttgcagccctggccctgcggcacgccttcacctacaa
ggtctatgctgacaagaggctggacgcacaaggccgctgtgcccccatga
agagcatctccagcagcctcaaggagaccatgaacccgcacgacatcgtg
caggacgccatccacaacttctcacctgcctaccagcagtacacgcagca
gtccaccctggagcctgggcccacctggcgtggtggcgcccacggcctct
cccgctcccacagcctcagtggcgcccgcgacaacgagaagactctcctg
ctcagctctgatgatgaattctag
>dJ37E16.C22.2
atgatgaagaggcagctgcaccgcatgcggcagctggcccagacgggcag
cttgggacgcaccccggagaccgctgagttcctgggtgaggacctgctgc
aggtagaacagcggctggagccggccaagcgggcagcccacaacatccac
aagcggctgcaggcctgtctgcagggccagagcggggcagacatggacaa
gcgggtgaagaagcttcccctcatggctctgtccaccacgatggctgaga
gcttcaaggagctggaccctgattccagcatggggaaggccttggagatg
agctgtgccatccagaatcagctggcccgcatcctggccgagtttgagat
gaccctggagagggacgtcctgcagccactcagcaggctgagtgaggagg
agctgccagccatcctcaaacacaagaaaagcctccagaagctcgtgtcc
gactggaacacactcaagagcaggctcagtcaggcaaccaagaattcagg
cagcagtcaaggcctaggaggcagcccgggtagtcacagccatacgacca
tggccaacaaggtggagacgctgaaggaggaggaggaggagctgaagagg
aaagtggagcaatgcagggacgagtacttggctgacctgtaccactttgt
taccaaggaggactcctatgccaactacttcattcgtctcctggagattc
aggccgattaccatcgcaggtcactgagctcgctggacacagccctggct
gagctgagggagaaccacggccaagcagaccactccccttcgatgacagc
cacccacttccccagggtgtatggggtgtcgctggcaacccacctgcaag
agctgggccgggagattgccctgcccatcgaggcctgcgtcatgatgctg
ctttctgagggcatgaaggaagagggtctcttccgtctggctgctggggc
ctcggtgctgaagcgtctcaagcagacaatggcctcggacccccacagcc
tggaggagttctgctccgacccgcacgctgtggcaggtgccctcaagtcc
tatctgcgggagctgccagagcctctgatgaccttcgacctctatgatga
ctggatgagggcagccagcctgaaggagccaggggcccggctgcaggccc
tccaagaggtgtgcagccgcctaccccccgagaacctcagcaacctcagg
tacctgatgaagttcctggcacggctggccgaggagcaggaggtgaacaa
gatgacacccagcaacatcgccatagtcctgggacccaacttgctgtggc
cacctgagaaagaaggggaccaggcccagctggatgcagcctccgtgtct
tccatccaggtggtgggcgtcgtcgaggcgctgatccagagcgcagacac
cctcttccctggagacatcaacttcaacgtgtcaggcctcttctcagctg
ttaccctccaggacacagtcagtgacaggctggcctctgaggaacttccg
tccactgccgtgcccaccccagccaccaccccggctccggctccggctcc
agctccagctccggccccagccttggcttcagcagctaccaaggaaagga
cagagtctgaggtgcctcccagaccagcctcccccaaggtcaccaggagt
cccccggagacagctgccccagtggaggacatggctcggaggaccaagcg
cccggcgccagcccggcccaccatgccgcccccccaggtctccggctccc
gctcctcccctccagccccgcccttgccccctggctctggcagccctggg
accccccaagccctgccccgacgtctggttggcagcagcctccgagcccc
cacagtgccacccccgttaccccccacaccccctcagcctgcccggcgcc
aaagccggcgttcaccagcctcccccagcccggcctccccaggtccagcc
tcccccagcccagtctctttgagtaaccctgcacaggtggacctgggggc
tgccacagcagagggaggagcccctgaggctatcagtggggtccccactc
ccccagctatcccccctcagccccgccccaggagccttgcctcagagacc
aactga
>dJ37E16.C22.3
atggcttgtggtctggtcgccagcaacctgaatctcaaacctggagagtg
ccttcgagtgcgaggcgaggtggctcctgacgctaagagcttcgtgctga
acctgggcaaagacagcaacaacctgtgcctgcacttcaaccctcgcttc
aacgcccacggcgacgccaacaccatcgtgtgcaacagcaaggacggcgg
ggcctgggggaccgagcagcgggaggctgtctttcccttccagcctggaa
gtgttgcagaggtgtgcatcaccttcgaccaggccaacctgaccgtcaag
ctgccagatggatacgaattcaagttccccaaccgcctcaacctggaggc
catcaactacatggcagctgacggtgacttcaagatcaaatgtgtggcct
ttgactga
>dJ37E16.C22.4d
atgatcccgaggaggcctcgggaggggccgagagctgacagctcccaaag
ggctccgtctctcctcaccaggtcccctgtgggaggagatgctgcaggcc
agaaaaaggaggacaccggcggtgggggccggagcgcaggacagcactgg
gcaaggctccggggagaaagcgggttgtccctggagcggcaccggtcaac
actgacccaggcttcctccatgacaccacacagtggacctcgaagcacca
cgtctcaggcttctcctgcccaaagggacactgctcaggctgcctctaca
cgtgaaatccccagagcctcctctccccatcgaatcacccaaagggacac
ctccagggcctcatccacccaacaggaaatctccagggcctcatccaccc
aacaggaaacctccagggcctcatccacccaagaggacacccctagggcc
tcatccacccaagaggacacccccagggcctcatctacacagtggaacac
ccccagagcttcctctccctcacgaagcacccaactggataaccccagaa
cctcttctacccagcaggacaacccccaaacttcttttcctacttgtact
ccccagcgggaaaaccccaggacaccctgtgtccagcaggacgatcccag
agcctcctctcccaacagaaccactcaacgagagaattccagaacatcct
gtgcccagcgggacaatcccaaagcctccagaacctcctctcccaataga
gccacacgagacaaccccagaacatcctgcgcccagcgggacaatcccag
agcctcctctcccagtagagctacacgagacaaccccacaacatcctgtg
cccagcgggacaatcccagagcctccagaacctcctctcccaatagagcc
acacgagacaaccccagaacatcctgtgcccagcgggacaatcccagagc
ctcctctcccagtagagctacacgagacaaccccacaacatcctgtgccc
agcgggacaatcccagagcctccagaacctcctctcccaatagagccaca
cgagacaaccccagaacatcctgcgcccagcgggacaatcccagagcctc
ctctcccaatagagctgcacgagacaaccccacaacatcctgtgcccagc
gggacaatcccagagcctccagaacctcctctcccaatagagccacacga
gacaaccccagaacatcctgtgcccagcgggacaatcccagagcctcctc
tcccaatagagctacacgagacaaccccacaacatcctgtgcccagcggg
acaatcccagagcctccagaacctcctctcccaatagagccacacgagat
aaccccagaacatcctgtgcccagcgggacaatcccagagcctcctctcc
caacagaaccacccaacaagacagccccagaacatcctgtgcccgacggg
acgatcccagagcctcctctcctaacagaaccatccaacaagagaacccc
agaacatcctgtgccctacgggacaatcccagagcctcctctcccagcag
aaccatccaacaagagaaccccagaacatcctgtgcccaacgggacgatc
ccagagcctcctctcctaacagaaccacccaacaagagaaccccagaaca
tcctgtgcccgacgggacaatcccagagcctcctctcgcaacagaaccat
ccagcgagacaaccccagaacatcctgtgcccagcgggacaatcccagag
cctcctctcctaacagaaccatccaacaagagaacctcagaacatcctgt
acccgacaggacaatcccaggacctcctctcccaatagagccacacgaga
caaccccagaacatcctgtgcccagcgggacaatctcagagcctcctctc
ccatcagagccacccaacaggacaaccccagaacttgtattcaacagaac
atccccagatcatcttctacccaacaagacaaccctaaaacctcttgtac
caaacgagataacctcagacccacttgtacacagcgggaccgcacacagt
ccttttcctttcaacgagacaaccctggaacctcctcatctcaatgctgc
acccaaaaggagaatctgagaccatcatctccccaccgctccactcaatg
gaacaatcccaggaattcatctccccatcgtactaacaaagacatcccct
gggcctcgtttcccctccggccaactcagagtgatggtccccgaacctct
tccccatctcgctccaagcaaagcgaggttccctgggcatccatcgccct
ccggccaacccaaggtgacaggcctcagacatcctctcccagcaggccag
cccagcatgacccaccccagtcctcctttggccccacccagtacaacttg
ccatcccgggccacctcttcctcccataacccaggccaccagagcacctc
ccgaacttcctcacctgtgtaccccgctgcctatggggctcccctgacct
ctcctgagccctcccagcctccatgtgctgtgtgcattgggcaccgggat
gcccctcgagcctcttcgccccctcgctatttgcagcacgaccccttccc
cttcttcccagagccccgcgcccctgagagtgaaccgccccaccacgagc
ctccctatataccacctgctgtgtgcattggacaccgagatgccccccgg
gcgtcctcgcccccccgccacacccaatttgaccccttccccttcctccc
agacacatcagatgccgagcatcagtgtcagtccccccaacacgagcccc
ttcagctccctgcacctgtgtgtattgggtaccgagatgcaccccgggcc
tcctccccaccacgccaggccccagagccttccctcttattccaggacct
ccccagggccagcacagagagccttgtcccttccatggactctctgcacg
agtgcccccacatccccacccctgtgtgcattgggcaccgggatgcaccc
tccttctcatccccaccacgccaggctcctgagccatccctcttcttcca
ggatccccctggaactagtatggagagcctggccccctccactgactctc
tgcatggctccccagtgctgatcccccaagtgtgcatcgggcaccgggat
gcaccccgagcctcctccccaccccgccacccacccagtgacctagcgtt
cctggcaccctcaccttcaccgggcagctctgggggctcccggggctcag
cgcctcccggggagaccaggcacaacttggagcgggaggagtacactgtg
ctggccgacctgcccccacccaggaggctggcccagagacagccagggcc
ccaggcgcagtgcagcagcgggggccgcacccacagccctggccgtgcag
aggtggagcgcctcttcgggcaagagcgcaggaagtccgaggcagcgggg
gccttccaggcccaggacgagggacggtcacagcagcccagccaaggcca
gagccaacttctccgaagacagtccagccctgcccccagcaggcaggtga
ccatgctccctgccaaacaggcagaactgacccggcggagccaagcagag
ccccctcatccttggagtcctgagaagagacctgagggagatcggcagct
ccaggggtccccgctgccccccaggacatcagccaggacccctgagaggg
agctgcggacacagagacctctggagagtggccaagcaggcccaagacag
cctctgggggtgtggcagagtcaggaggaaccgccagggtcccagggccc
tcatagacacctagaaaggagctggagcagccaggagggaggcctgggcc
ctgggggctggtggggatgtggagagcccagcctgggggcagccaaagcc
ccggagggagcatgggggggcacttccagggagtacaaggagagctgggg
gcagccagaggcctgggaggagaagcccactcatgagctccccagagaac
taggaaagagaagcccactcacgagcccccctgagaactggggaggcccc
gcagagtcctcacaatcctggcactctgggacacccactgctgtgggctg
gggggcagagggagcgtgtccatacccgcgtggctctgagaggcgacccg
agcttgactggagggatctgcttggccttctccgggcaccaggagagggg
gtctgggcccgtgtccccagcctggactgggagggcctcttggagctcct
gcaggccaggctgccccgcaaggacccagctggacacagggatgacctgg
ccagggctttagggccagagctgggtcccccaggcacaaacgatgtccct
gagcaggagtcacacagccagccagaaggctgggccgaggccaccccagt
caatggacacagccccgcactgcagtcccagagcccggtccagctgccca
gccctgcctgcacctccacccagtggccaaagatcaaagtgacaagagga
ccagcgaccgcaactctggcaggcctggagcagacgggccccctggggag
caggagcactgcgaagggccccagcttgccagagctgcagttccaaccag
aggagcctgaggagtcagaaccaagcagaggccaagaccccctgactgac
cagaagcaggcagactcggcagacaagaggccagcagagggcaaggctgg
gagcccgctcaagggccgactggtgacctcatggcggatgcccggggacc
ggcccacgctgttcaatccgttcctgctgtctctgggggtcctcaggtgg
cgaaggcccgatctgctcaacttcaagaagggatggatgtcgatcttgga
cgagcctggagagcctccctccccctcgctcaccaccacctctacttcgc
agtggaagaaacattggtttgtgctgacagattcaagtctcaaatattac
agagactccactgctgaggaggcagatgagctggatggtgagatcgacct
gcgttcctgcacggatgtcactgagtacgcggtgcagcgcaactatggct
tccagatccacaccaaggatgctgtctataccttgtcggccatgacctca
ggcatccggcggaactggatcgaggctctgagaaagaccgtacgtccaac
ttcagccccagatgtcaccaagctctcggactctaacaaggagaacgcgc
tgcacagctacagcacccagaagggccccctgaaggcaggggagcagcgg
gcgggctctgaggtcatcagccggggtggccctcggaaggcggacgggca
gcgtcaggccttggactacgtggagctctcgccgctgacccaggcttccc
cgcagcgggcccgcaccccagcccgcactcctgaccgcctggccaagcag
gaggagctggagcgggacctggcccagcgctccgaggagcggcgcaagtg
gtttgaggccacagacagcaggaccccagaggtgcctgctggtgaggggc
cgcgccggggcctgggtgcccccctgactgaggaccagcaaaaccggctt
agtgaggagatcgagaagaagtggcaggagctggagaagctgcccctgcg
ggagaataagcgggtgcccctcactgccctgctcaaccaaagccgcggag
agcgccgagggcccccaagtgacggccacgaggcactggagaaggaggtt
caggctcttcgggcccagctggaggcgtggcgtctccaaggggaggctcc
tcagagtgcactgagatcccaggaggatggccacatccccccgggctaca
tctcacaggaggcatgtgagcgcagcctggcagagatggagtcctcgcac
cagcaggtgatggaggagctgcagcggcaccacgagcgggagctgcagcg
cctgcagcaggagaaggagtggctcctggctgaggagacggcagccacgg
cctcagccattgaagccatgaagaaggcctaccaggaagagctgagccga
gagctgagcaaaacacggagtctccagcagggcccggatggcctccggaa
gcagcaccagtcagatgtggaggcactgaagcgagagctgcaggtgctat
cggagcagtactcgcagaagtgcctggagattggggcactcatgcggcag
gctgaggagcgcgagcacacgctgcgccgctgccagcaggagggccagga
gctgctgcgccacaaccaggagctgcatggccgcctgtcagaggagatag
accagctgcgcggcttcattgcctcgcagggcatgggcaatggctgcggg
cgcagcaacgagcggagttcctgcgagctagaggtgctgcttcgcgtaaa
agaaaacgaactccagtacctaaagaaggaggtgcagtgcctccgggacg
agctccagatgatgcagaaggacaagcgcttcacctcgggaaagtaccag
gacgtctatgtggagctgagccacatcaagacacggtctgagcgggagat
cgagcagctgaaggagcacctgcgtcttgccatggccgccctccaggaga
aggagtcgatgcgcaacagcctggctgagtag
>dJ37E16.C22.6
atggcgcgctgcgagaggctgcgcggagcggccctgcgcgacgtgctggg
ccgggcgcagggggtcctgttcgactgtgacggggtgctgtggaacggcg
agcgcgccgtgccgggcgccccggagctgctggagcggctggcgcgggcc
ggcaaggcggctctgtttgtgagcaacaacagccggcgcgcgcggcccga
gctggccctgcgcttcgcgcgcctcggcttcggggggctgcgcgccgagc
agctcttcagctccgcgctgtgcgccgcgcgcctgctgcgccagcgcctg
cccgggcctccggacgcgccgggcgccgtgttcgtgctgggcggcgaggg
gctgcgcgccgagctgcgcgccgcggggctgcgcctggccggggacccga
gcgcgggggacggcgcggccccgcgcgtgcgcgccgtgcttgtgggctac
gacgagcacttctccttcgccaagctgagggaggcgtgcgcgcacctgcg
cgaccccgagtgcctactcgtggccaccgaccgtgacccatggcacccgc
tgagcgacggcagccggacccctggcaccgggagcctggccgctgcagtg
gagacagcctcgggacgccaggccctggtggtgggcaagcccagccccta
catgttcgagtgcatcacggagaacttcagcatcgaccccgcacgcacgc
ttatggtgggtgaccgcctggagaccgacatcctctttggccaccgctgc
ggcatgaccactgtgctcacgctcacaggagtctcccgcctagaagaggc
ccaggcctacctagcggccggccagcacgacctcgtgccccattactatg
tggagagcatcgcagacttgacagaggggttggaggactga
>dJ37E16.C22.7
atgggccgcaacaagaagaagaagcgagatggtgacgaccggcggccgag
gctcgttcttagcttcgacgaggagaagaggcgggagtacctgacaggct
tccacaagcggaaggtcgagcgaaagaaggcagccattgaggagattaag
cagcggctgaaagaggagcagaggaagcttcgggaggagcgccaccagga
atacttgaagatgctggcagagagagaagaggctctggaggaggcagatg
agctggaccggttggtgacagcaaagacggagtcggtgcagtatgaccac
cccaaccacacagtcaccgtgaccaccatcagtgacctggacctctcggg
ggcccggctgctcgggctgaccccacctgagggaggggctggagacaggt
ctgaggaggaggcgtcatccacggagaaaccaaccaaagccttgcccagg
aagtccagagaccccctgctctctcagcggatctcctccctcacagcatc
actacatgcacacagccgcaaaaaggtcaagaggaaacatccccgacggg
cccaggactccaaaaagcccccaagggcccctcgtaccagcaaggcccag
cgccgccgtctcacaggcaaagcacggcacagcggggagtga
>dJ41P2.C22.1
atggagaaaaagaaaatggtaactcagggtaaccaggagccgacaacaac
tcctgacgcaatggttcagccttttactaccatcccatttccaccacctc
cgcagaatggaattcccacagagtatggggtgccacacactcaagactat
gccggccagaccggtgagcataacctgacactctacggaagtacgcaagc
ccacggggagcagagcagcaactcacccagcacacaaaatggatctctta
cgcagacagaaggtggagcacagacagacggccagcagtcacagacacaa
agtagtgaaaattcagagagtaaatctaccccgaaacggctgcatgtctc
taatattcctttccgcttccgggaccctgacctccggcagatgtttgggc
agtttggcaaaatcctagatgtagaaataatctttaatgaacgtggctct
aagggattcgggttcgtaactttcgagaatagtgctgatgcagacagggc
cagggagaaattacacggcaccgtggtagagggccgtaaaatcgaggtga
ataatgctacagcacgtgtaatgaccaataagaagatggtcacaccatat
gcaaatggttggaaattaagcccagtagttggagctgtatatggtccgga
gttatatgcagcatccagctttcaagcagatgtgtccctaggcaatgatg
cagcagtgcccctatcaggaagagggggtatcaacacttacattccttta
atcattcctggcttcccttaccctactgcagccaccacggcagccgcttt
cagaggagcccatttgaggggcagagggcggacagtatatggtgcagtcc
gagcggtacctccaacagccatccccgcctatccaggggtggatatgcag
cctacagatatgcacagcctgctactgcaaccgcagccaccgctgctgca
gccgctgcagccgcttacagtgacggttatggcagggtgtacacagccga
cccctaccatgcccttgcccctgccgctagctatggagttggcgctgtgg
cgagtttataccgaggtggctacagccgatttgccccctactgaagtgac
gtga
>dJ41P2.C22.2
atgccatgtggcaaacaaggaaatttgcaagttcccggttccaaggtgtt
acctggcttgggagaaggttgtaaagaaatgtggcttcgaaaggtaatct
acggaggtgaggtctgggggaagtccccagaacctgagttcccctcactc
gtgaacctgtgccagagttggaaaattaacaatttgatgtcaactgtcca
cagtgatgaggctggtatgctgtcctactttctgtttgaagagctgatgc
gatgtgacaaagattccatgccagatggaaatctgtcagaggaggaaaaa
ttgtttctctcatattttcctttgcacaagtttgagctagaacagaacat
caaagaacttaacacccttgcggaccaagttgacaccactcacgagttgc
ttaccaagaccagcctggtggccagctcttccggggctgtttctggggtc
atgaacatcctgggtttggccctagcacctgtgacagcaggaggcagtct
catgctctcagcaactgggacagggttgggggcagcagctgccatcacca
acatagtaacaaatgtcttagaaaatagaagcaattcagcagcaagagac
aaagccagccgactggggcctctgacaacatcacatgaggctttcggagg
aataaattggtctgaaatcgaggctgctggcttttgtgttaataagtgtg
taaaagctatccagggcatcaaggatcttcatgcctaccagatggccaaa
tccaactctggcttcatggctatggtcaagaattttgtggccaagagaca
catccctttctggacggctagaggggtgcagagagcctttgagggcacaa
ctctggccatgaccaatggtgcctgggtgatgggtgctgctggggctggc
ttcttacttatgaaagacatgagcagcttcctgcagagctggaagcacct
ggaggatggggcaaggacggagacagcagaggaactgagagcacttgcta
agaagctggagcaggagctggaccggctcacccagcaccaccggcacctg
ccgcagaaggcgagccagacctgttccagctcccggggcagggctgttcg
aggatcccgtgtggttaaaccagaagggtctcgctcacctctcccctggc
ctgttgtggagcaccagcctaggctgggccctggcgtggcactgaggaca
ccaaagaggacagtctctgccccaaggatgcttggccaccagccagcccc
accagcaccagcaagaaaggggagacaggccccgggaagacaccgacaat
ga
>dJ63G5.C22.1
atggacctgtgccacccagagcccgcggagctgagcagcggggagacgga
agagttacagaggatcaagtggcaccgaaagcagctcctggaggacatcc
agaagctgaaggatgagattgcagatgtgtttgcccaaatcgactgcttc
gagagtgcggaggagagccggatggcccagaaggagaaggagctgtgtat
tgggcgcaagaagttcaacatggaccccgccaagggtatccagtatttca
ttgagcacaagctgctgacccctgacgtccaggacattgcacggttcctg
tataaaggcgagggcctcaacaagacagccattggtacctacctggggga
gagggatcccatcaacctgcaggtcctccaggccttcgtggactgccacg
agttcgccaacctcaacctcgtccaggccctcaggcagttcctgtggagc
ttccggctgccgggcgaggcccagaagatagaccggatgatggaggcctt
tgccactcgatactgcctctgcaacccaggcgtcttccagtccacagaca
cctgctacgtgttgtccttctccatcatcatgctcaacaccagcctccac
aatcccaacgtccgggacaggccgccttttgagcgctttgtgtccatgaa
ccgcggcatcaacaatggtagcgacctgcccgaggaccagctgcggaacc
tcttcgacagcatcaagagtgagccattctccatccctgaggacgacggc
aatgacctcactcacaccttcttcaatccagaccgggagggttggctgct
caagctagggggccgcgtgaagacgtggaaacggcgctggttcatcctga
ccgacaactgcctctactacttcgagttcaccactgacaaggagccacgg
ggaattatacctcttgagaacctctcggtgcagaaggtggatgaccccaa
gaagccattctgcctggagctctacaaccctagctgccgaggccagaaaa
tcaaggcctgcaagaccgatggcgacggcagggtggtggagggcaagcac
gaatcgtaccgcatctcagccaccagtgccgaggaacgtgaccagtggat
cgagtccatccgagccagcatcacccgtgtccccttctacgacctggtct
ctactcggaagaagaagattgccagcaagcagtga
>dJ63G5.C22.3
atgctgcgcctggggctgtgcgcggcggcgctgctgtgcgtgtgccggcc
gggtgccgtgcgtgccgactgctggctcattgagggcgacaagggctacg
tgtggctggccatctgcagccagaaccagccgccctacgagaccatcccg
cagcacatcaatagcaccgtgcacgacctgcggctcaacgagaacaagct
caaagccgtgctctactcctcgctcaaccgctttgggaacctcaccgacc
tcaacctcaccaagaacgagatctcctacatcgaggacggtgccttcctg
ggccagtcgagcctgcaggtcctgcagctgggctacaacaagctcagcaa
cctgacggagggcatgctgcgaggcatgagccgcctgcagttcctctttg
tccagcacaacctcatcgaggtggtgacgcccaccgccttctccgagtgc
ccgagcctcatcagcatcgacctgtcctccaaccgcctcagccgcctgga
cggtgccacctttgccagcctcgccagcctgatggtgtgtgagctggccg
gcaaccccttcaactgtgagtgcgacctcttcggcttcctggcctggctg
gtggtcttcaacaacgtcaccaagaactacgaccgcctgcagtgtgagtc
gccgcgggagtttgccggctacccgctgctggtgccccggccctaccaca
gcctcaacgccatcaccgtactccaggccaagtgtcggaatggctcgctg
cccgcccggcccgtgagccaccccacgccctactccaccgacgcccagag
ggagccagacgagaactcgggcttcaaccccgacgagatcctttcggtgg
agccgccggcctcgtccaccacggatgcgtcggcagggccagccatcaag
ctgcaccacgtcacgttcacctcggccaccctggtggtcatcatcccaca
cccctacagcaagatgtacatcctcgtgcagtacaacaacagctacttct
ccgacgtcatgaccctcaagaacaagaaggagatcgtgacgctggacaaa
ctgcgggcgcacactgagtacaccttctgcgtgacctcgctgcgcaacag
ccgccgcttcaaccacacctgcctgaccttcaccacgcgggaccccgtcc
ccggagacttggcgcccagcacctccaccaccacccactacatcatgacc
atcctgggctgcctctttggcatggttatcgtgctgggagccgtgtacta
ctgcctgcgcaagcggcgcatgcaggaggagaagcagaagtctgtcaacg
tcaagaagaccatcctggagatgcgctacggggctgatgtggatgccggc
tccattgtgcacgccgcccagaagctgggcgagcctcccgtgctgcccgt
atctcgcatggcctccatcccctccatgatcggggagaagctgcccaccg
ccaaggggttggaggccgggctggacacacccaaggtagccaccaaaggc
aactatatcgaggtgcgcacaggcgccggcggggacggtctggctcggcc
cgaggatgacctcccggacctcgagaacggccagggctcggctgcagaga
tctccaccattgccaaggaggtggacaaggtcaaccagatcattaacaac
tgcatcgatgctctcaagctggactcggcctcttttctgggaggcggcag
cagcagtggggaccccgagctggccttcgagtgccagtccctccctgcag
ctgctgccgcctcctcagccactggccccggggccctggagcggcccagc
ttcctttcgcctccctacaaggagagctcccaccacccactacagcgcca
gctgagcgccgacgcggccgtgacccgcaagacctgcagcgtgtcgtcca
gtggttccatcaagagcgccaaggtctttagcctggacgtgcccgaccat
ccggccgccacagggctggctaagggcgactccaagtacatcgagaaggg
cagccccctcaacagcccgctggaccggctcccgctggtgccggcgggca
gcggcgggggcagcggcgggggcgggggcatccaccacctggaggtgaag
ccggcctaccactgcagcgagcaccggcacagctttcccgccctgtacta
cgaggagggtgccgacagcctgagccagcgcgtgtccttcctcaagccgc
tgacccgctccaagcgtgactccacctactcgcagctctcccccagacac
tactactcagggtactcctccagccccgagtactcatccgagagcacgca
caagatctgggagcgcttccggccctacaagaagcaccaccgggaggagg
tgtacatggccgccggtcacgccctgcgcaagaaggtccagttcgccaag
gacgaggatctgcatgacatccttgattactggaagggggtctccgccca
gcagaagctgtga
>dJ68O2.C22.1
atgagattcaaaagccacactgtggaattgaggaggccctgcagcgacat
ggagggagctgctttgctgagagtctctgtcctctgcatctggatgagtg
cacttttccttggtgtgggagtgagggcagaggaagctggagcgagggtg
caacaaaacgttccaagtgggacagatactggagatcctcaaagtaagcc
cctcggtgactgggctgctggcaccatggacccagagagcagtatcttta
ttgaggatgccattaagtatttcaaggaaaaagtgagcacacagaatctg
ctactcctgctgactgataatgaggcctggaacggattcgtggctgctgc
tgaactgcccaggaatgaggcagatgagctccgtaaagctctggacaacc
ttgcaagacaaatgatcatgaaagacaaaaactggcacgataaaggccag
cagtacagaaactggtttctgaaagagtttcctcggttgaaaagtgagct
tgaggataacataagaaggctccgtgcccttgcagatggggttcagaagg
tccacaaaggcaccaccatcgccaatgtggtgtctggctctctcagcatt
tcctctggcatcctgaccctcgtcggcatgggtctggcacccttcacaga
gggaggcagccttgtactcttggaacctgggatggagttgggaatcacag
ccgctttgaccgggattaccagcagtaccatggactacggaaagaagtgg
tggacacaagcccaagcccacgacctggtcatcaaaagccttgacaaatt
gaaggaggtgagggagtttttgggtgagaacatatccaactttctttcct
tagctggcaatacttaccaactcacacgaggcattgggaaggacatccgt
gccctcagacgagccagagccaatcttcagtcagtaccgcatgcctcagc
ctcacgcccccgggtcactgagccaatctcagctgaaagcggtgaacagg
tggagagggttaatgaacccagcatcctggaaatgagcagaggagtcaag
ctcacggatgtggcccctgtaagcttctttcttgtgctggatgtagtcta
cctcgtgtacgaatcaaagcacttacatgagggggcaaagtcagagacag
ctgaggagctgaagaaggtggctcaggagctggaggagaagctaaacatt
ctcaacaataattataagattctgcaggcggaccaagaactgtga
>dJ68O2.C22.2
atggcacagcaagctgccgataagtatctctatgtggataaaaacttcat
caacaatccgctggcccaggccgactgggctgccaagaagctggtatggg
tgccttccgacaagagtggctttgagccagccagcctcaaggaggaggtg
ggcgaagaggccatcgtggagctggtggagaatgggaagaaggtgaaggt
gaacaaggatgacatccagaagatgaacccgcccaagttctccaaggtgg
aggacatggcagagctcacgtgcctcaacgaagcctcggtgctgcacaac
ctcaaggagcgttactactcagggctcatctacacctattcaggcctgtt
ctgtgtggtcatcaatccttacaagaacctgcccatctactctgaagaga
ttgtggaaatgtacaagggcaagaagaggcacgagatgccccctcacatc
tatgccatcacagacaccgcctacaggagtatgatgcaagaccgagaaga
tcaatccatcttgtgcactggtgaatctggagctggcaagacggagaaca
ccaagaaggtcatccagtatctggcgtacgtggcgtcctcgcacaagagc
aagaaggaccagggcgagctggagcggcagctgctgcaggccaaccccat
cctggaggccttcgggaacgccaagaccgtgaagaatgacaactcctccc
gcttcggcaaattcattcgcatcaactttgatgtcaatggctacattgtt
ggagccaacattgagacttatcttttggagaaatctcgtgctatccgcca
agccaaggaagaacggaccttccacatcttctattatctcctgtctgggg
ctggagagcacctgaagaccgatctcctgttggagccgtacaacaaatac
cgcttcctgtccaatggacacgtcaccatccccgggcagcaggacaagga
catgttccaggagaccatggaggccatgaggattatgggcatcccagaag
aggagcaaatgggcctgctgcgggtcatctcaggggttcttcagctcggc
aacatcgtcttcaagaaggagcggaacactgaccaggcgtccatgcccga
caacacagctgcccaaaaggtgtcccatctcttgggtatcaatgtgaccg
atttcaccagaggaatcctcaccccgcgcatcaaggtgggacgggattac
gtccagaaggcgcagactaaagagcaggctgactttgccatcgaggcctt
ggccaaggcgacctatgagcggatgttccgctggctggtgctgcgcatca
acaaggctctggacaagaccaagaggcagggcgcctccttcatcgggatc
ctggacattgccggcttcgagatctttgatctgaactcgtttgagcagct
gtgcatcaattacaccaatgagaagctgcagcagctcttcaaccacacca
tgttcatcctggagcaggaggagtaccagcgcgagggcatcgagtggaac
ttcatcgactttggcctcgacctgcagccctgcatcgacctcattgagaa
gccagcaggccccccgggcattctggccctgctggacgaggagtgctggt
tccccaaagccaccgacaagagcttcgtggagaaggtgatgcaggagcag
ggcacccaccccaagttccagaagcccaagcagctgaaggacaaagctga
tttctgcattatccactatgccggcaaggtggattacaaagctgacgagt
ggctgatgaagaacatggatcccctgaatgacaacatcgccacactgctc
caccagtcctctgacaagtttgtctcggagctgtggaaggatgtggaccg
catcatcggcctggaccaggtggccggcatgtcggagaccgcactgcccg
gggccttcaagacgcggaagggcatgttccgcactgtggggcagctttac
aaggagcagctggccaagctgatggctacgctgaggaacacgaaccccaa
ctttgtccgctgcatcatccccaaccacgagaagaaggccggcaagctgg
acccgcatctcgtgctggaccagctgcgctgcaacggtgttctcgagggc
atccgtatctgccgccagggcttccccaacagggtggtcttccaggagtt
tcggcagagatatgagatcctgactccaaactccattcccaagggtttca
tggacgggaagcaggcgtgcgtgctcatgataaaagccctggagctcgac
agcaatctgtaccgcattggccagagcaaagtcttcttccgtgccggtgt
gctggcccacctggaggaggagcgagacctgaagatcaccgacgtcatca
tagggttccaggcctgctgcaggggctacctggccaggaaagcatttgcc
aagcggcagcagcagcttaccgccatgaaggtcctccagcggaactgcgc
tgcctacctgaagctgcggaactggcagtggtggcggctcttcaccaagg
tcaagccgctgctgcaggtgagccggcaggaggaggagatgatggccaag
gaggaggagctggtgaaggtcagagagaagcagctggctgcggagaacag
gctcacggagatggagacgctgcagtctcagctcatggcagagaaattgc
agctgcaggagcagctccaggcagaaaccgagctgtgtgccgaggctgag
gagctccgggcccgcctgaccgccaagaagcaggaattagaagagatctg
ccatgacctagaggccagggtggaggaggaggaggagcgctgccagcacc
tgcaggcggagaagaagaagatgcagcagaacatccaggagcttgaggag
cagctggaggaggaggagagcgcccggcagaagctgcagctggagaaggt
gaccaccgaggcgaagctgaaaaagctggaggaggagcagatcatcctgg
aggaccagaactgcaagctggccaaggaaaagaaactgctggaagacaga
atagctgagttcaccaccaacctcacagaagaggaggagaaatctaagag
cctcgccaagctcaagaacaagcatgaggcaatgatcactgacttggaag
agcgcctccgcagggaggagaagcagcgacaggagctggagaagacccgc
cggaagctggagggagactccacagacctcagcgaccagatcgccgagct
ccaggcccagatcgcggagctcaagatgcagctggccaagaaagaggagg
agctccaggccgccctggccagagtggaagaggaagctgcccagaagaac
atggccctcaagaagatccgggagctggaatctcagatctctgaactcca
ggaagacctggagtctgagcgtgcttccaggaataaagctgagaagcaga
aacgggaccttggggaagagctagaggctctgaaaacagagttggaggac
acgctggattccacagctgcccagcaggagctcaggtcaaaacgtgagca
ggaggtgaacatcctgaagaagaccctggaggaggaggccaagacccacg
aggcccagatccaggagatgaggcagaagcactcacaggccgtggaggag
ctggcggagcagctggagcagacgaagcgggtgaaagcaaacctcgagaa
ggcaaagcagactctggagaacgagcggggggagctggccaacgaggtga
aggtgctgctgcagggcaaaggggactcggagcacaagcgcaagaaagtg
gaggcgcagctgcaggagctgcaggtcaagttcaacgagggagagcgcgt
gcgcacagagctggccgacaaggtcaccaagctgcaggtggagctggaca
acgtgaccgggcttctcagccagtccgacagcaagtccagcaagctcacc
aaggacttctccgcgctggagtcccagctgcaggacactcaggagctgct
gcaggaggagaaccggcagaagctgagcctgagcaccaagctcaagcagg
tggaggacgagaagaattccttccgggagcagctggaggaggaggaggag
gccaagcacaacctggagaagcagatcgccaccctccatgcccaggtggc
cgacatgaaaaagaagatggaggacagtgtggggtgcctggaaactgctg
aggaggtgaagaggaagctccagaaggacctggagggcctgagccagcgg
cacgaggagaaggtggccgcctacgacaagctggagaagaccaagacgcg
gctgcagcaggagctggacgacctgctggtggacctggaccaccagcgcc
agagcgcgtgcaacctggagaagaagcagaagaagtttgaccagctcctg
gcggaggagaagaccatctctgccaagtatgcagaggagcgcgaccgggc
tgaggcggaggcccgagagaaggagaccaaggctctgtcgctggcccggg
ccctggaggaagccatggagcagaaggcggagctggagcggctcaacaag
cagttccgcacggagatggaggaccttatgagctccaaggatgatgtggg
caagagtgtccacgagctggagaagtccaagcgggccctagagcagcagg
tggaggagatgaagacgcagctggaagagctggaggacgagctgcaggcc
accgaagatgccaagctgcggttggaggtcaacctgcaggccatgaaggc
ccagttcgagcgggacctgcagggccgggacgagcagagcgaggagaaga
agaagcagctggtcagacaggtgcgggagatggaggcagagctggaggac
gagaggaagcagcgctcgatggcagtggccgcccggaagaagctggagat
ggacctgaaggacctggaggcgcacatcgactcggccaacaagaaccggg
acgaagccatcaaacagctgcggaagctgcaggcccagatgaaggactgc
atgcgcgagctggatgacacccgcgcctctcgtgaggagatcctggccca
ggccaaagagaacgagaagaagctgaagagcatggaggccgagatgatcc
agttgcaggaggaactggcagccgcggagcgtgccaagcgccaggcccag
caggagcgggatgagctggctgacgagatcgccaacagcagcggcaaagg
agccctggcgttagaggagaagcggcgtctggaggcccgcatcgcccagc
tggaggaggagctggaggaggagcagggcaacacggagctgatcaacgac
cggctgaagaaggccaacctgcagatcgaccagatcaacaccgacctgaa
cctggagcgcagccacgcccagaagaacgagaatgctcggcagcagctgg
aacgccagaacaaggagcttaaggtcaagctgcaggagatggagggcact
gtcaagtccaagtacaaggcctccatcaccgccctcgaggccaagattgc
acagctggaggagcagctggacaacgagaccaaggagcgccaggcagcct
gcaaacaggtgcgtcggaccgagaagaagctgaaggatgtgctgctgcag
gtggatgacgagcggaggaacgccgagcagtacaaggaccaggccgacaa
ggcatctacccgcctgaagcagctcaagcggcagctggaggaggccgaag
aggaggcccagcgggccaacgcctcccgccggaaactgcagcgcgagctg
gaggacgccactgagacggccgatgccatgaaccgcgaagtcagctccct
aaagaacaagctcaggcgcggggacctgccgtttgtcgtgccccgccgaa
tggcccggaaaggcgccggggatggctccgacgaagaggtagatggcaaa
gcggatggggctgaggccaaacctgccgaataa
>dJ85F18.C22.1
atggccgagaatgtggtggaaccggggccgccttcagccaagcggcctaa
actctcatctccggccctctcggcgtccgccagcgatggcacagattttg
gctctctatttgacttggagcacgacttaccagatgaattaatcaactct
acagaattgggactaaccaatggtggtgatattaatcagcttcagacaag
tcttggcatggtacaagatgcagcttctaaacataaacagctgtcagaat
tgctgcgatctggtagttcccctaacctcaatatgggagttggtggccca
ggtcaagtcatggccagccaggcccaacagagcagtcctggattaggttt
gataaatagcatggtcaaaagcccaatgacacaggcaggcttgacttctc
ccaacatggggatgggcactagtggaccaaatcagggtcctacgcagtca
acaggtatgatgaacagtccagtaaatcagcctgccatgggaatgaacac
agggatgaatgcgggcatgaatcctggaatgttggctgcaggcaatggac
aagggataatgcctaatcaagtcatgaacggttcaattggagcaggccga
gggcgacagaatatgcagtacccaaacccaggcatgggaagtgctggcaa
cttactgactgagcctcttcagcagggctctccccagatgggaggacaaa
caggattgagaggcccccagcctcttaagatgggaatgatgaacaacccc
aatccttatggttcaccatatactcagaatcctggacagcagattggagc
cagtggccttggtctccagattcagacaaaaactgtactatcaaataact
tatctccatttgctatggacaaaaaggcagttcctggtggaggaatgccc
aacatgggtcaacagccagccccgcaggtccagcagccaggcctggtgac
tccagttgcccaagggatgggttctggagcacatacagctgatccagaga
agcgcaagctcatccagcagcagcttgttctccttttgcatgctcacaag
tgccagcgccgggaacaggccaatggggaagtgaggcagtgcaaccttcc
ccactgtcgcacaatgaagaatgtcctaaaccacatgacacactgccagt
caggcaagtcttgccaagtggcacactgtgcatcttctcgacaaatcatt
tcacactggaagaattgtacaagacatgattgtcctgtgtgtctccccct
caaaaatgctggtgataagagaaatcaacagccaattttgactggagcac
ccgttggacttggaaatcctagctctctaggggtgggtcaacagtctgcc
cccaacctaagcactgttagtcagattgatcccagctccatagaaagagc
ctatgcagctcttggactaccctatcaagtaaatcagatgccgacacaac
cccaggtgcaagcaaagaaccagcagaatcagcagcctgggcagtctccc
caaggcatgcggcccatgagcaacatgagtgctagtcctatgggagtaaa
tggaggtgtaggagttcaaacgccgagtcttctttctgactcaatgttgc
attcagccataaattctcaaaacccaatgatgagtgaaaatgccagtgtg
ccctccctgggtcctatgccaacagcagctcaaccatccactactggaat
tcggaaacagtggcacgaagatattactcaggatcttcgaaatcatcttg
ttcacaaactcgtccaagccatatttcctacgccggatcctgctgcttta
aaagacagacggatggaaaacctagttgcatatgctcggaaagttgaagg
ggacatgtatgaatctgcaaacaatcgagcggaatactaccaccttctag
ctgagaaaatctataagatccagaaagaactagaagaaaaacgaaggacc
agactacagaagcagaacatgctaccaaatgctgcaggcatggttccagt
ttccatgaatccagggcctaacatgggacagccgcaaccaggaatgactt
ctaatggccctctacctgacccaagtatgatccgtggcagtgtgccaaac
cagatgatgcctcgaataactccacaatctggtttgaatcaatttggcca
gatgagcatggcccagccccctattgtaccccggcaaacccctcctcttc
agcaccatggacagttggctcaacctggagctctcaacccgcctatgggc
tatgggcctcgtatgcaacagccttccaaccagggccagttccttcctca
gactcagttcccatcacagggaatgaatgtaacaaatatccctttggctc
cgtccagcggtcaagctccagtgtctcaagcacaaatgtctagttcttcc
tgcccggtgaactctcctataatgcctccagggtctcaggggagccacat
tcactgtccccagcttcctcaaccagctcttcatcagaattcaccctcgc
ctgtacctagtcgtacccccacccctcaccatactcccccaagcataggg
gctcagcagccaccagcaacaacaattccagcccctgttcctacacctcc
tgccatgccacctgggccacagtcccaggctctacatccccctccaaggc
agacacctacaccaccaacaacacaacttccccaacaagtgcagccttca
cttcctgctgcaccttctgctgaccagccccagcagcagcctcgctcaca
gcagagcacagcagcgtctgttcctaccccaacagcaccgctgcttcctc
cgcagcctgcaactccactttcccagccagctgtaagcattgaaggacag
gtatcaaatcctccatctactagtagcacagaagtgaattctcaggccat
tgctgagaagcagccttcccaggaagtgaagatggaggccaaaatggaag
tggatcaaccagaaccagcagatactcagccggaggatatttcagagtct
aaagtggaagactgtaaaatggaatctaccgaaacagaagagagaagcac
tgagttaaaaactgaaataaaagaggaggaagaccagccaagtacttcag
ctacccagtcatctccggctccaggacagtcaaagaaaaagattttcaaa
ccagaagaactacgacaggcactgatgccaactttggaggcactttaccg
tcaggatccagaatcccttccctttcgtcaacctgtggaccctcagcttt
taggaatccctgattactttgatattgtgaagagccccatggatctttct
accattaagaggaagttagacactggacagtatcaggagccctggcagta
tgtcgatgatatttggcttatgttcaataatgcctggttatataaccgga
aaacatcacgggtatacaaatactgctccaagctctctgaggtctttgaa
caagaaattgacccagtgatgcaaagccttggatactgttgtggcagaaa
gttggagttctctccacagacactgtgttgctacggcaaacagttgtgca
caatacctcgtgatgccacttattacagttaccagaacaggtatcatttc
tgtgagaagtgtttcaatgagatccaaggggagagcgtttctttggggga
tgacccttcccagcctcaaactacaataaataaagaacaattttccaaga
gaaaaaatgacacactggatcctgaactgtttgttgaatgtacagagtgc
ggaagaaagatgcatcagatctgtgtccttcaccatgagatcatctggcc
tgctggattcgtctgtgatggctgtttaaagaaaagtgcacgaactagga
aagaaaataagttttctgctaaaaggttgccatctaccagacttggcacc
tttctagagaatcgtgtgaatgactttctgaggcgacagaatcaccctga
gtcaggagaggtcactgttagagtagttcatgcttctgacaaaaccgtgg
aagtaaaaccaggcatgaaagcaaggtttgtggacagtggagagatggca
gaatcctttccataccgaaccaaagccctctttgcctttgaagaaattga
tggtgttgacctgtgcttctttggcatgcatgttcaagagtatggctctg
actgccctccacccaaccagaggagagtatacatatcttacctcgatagt
gttcatttcttccgtcctaaatgcttgaggactgcagtctatcatgaaat
cctaattggatatttagaatatgtcaagaaattaggttacacaacagggc
atatttgggcatgtccaccaagtgagggagatgattatatcttccattgc
catcctcctgaccagaagatacccaagcccaagcgactgcaggaatggta
caaaaaaatgcttgacaaggctgtatcagagcgtattgtccatgactaca
aggatatttttaaacaagctactgaagatagattaacaagtgcaaaggaa
ttgccttatttcgagggtgatttctggcccaatgttctggaagaaagcat
taaggaactggaacaggaggaagaagagagaaaacgagaggaaaacacca
gcaatgaaagcacagatgtgaccaagggagacagcaaaaatgctaaaaag
aagaataataagaaaaccagcaaaaataagagcagcctgagtaggggcaa
caagaagaaacccgggatgcccaatgtatctaacgacctctcacagaaac
tatatgccaccatggagaagcataaagaggtcttctttgtgatccgcctc
attgctggccctgctgccaactccctgcctcccattgttgatcctgatcc
tctcatcccctgcgatctgatggatggtcgggatgcgtttctcacgctgg
caagggacaagcacctggagttctcttcactccgaagagcccagtggtcc
accatgtgcatgctggtggagctgcacacgcagagccaggaccgctttgt
ctacacctgcaatgaatgcaagcaccatgtggagacacgctggcactgta
ctgtctgtgaggattatgacttgtgtatcacctgctataacactaaaaac
catgaccacaaaatggagaaactaggccttggcttagatgatgagagcaa
caaccagcaggctgcagccacccagagcccaggcgattctcgccgcctga
gtatccagcgctgcatccagtctctggtccatgcttgccagtgtcggaat
gccaattgctcactgccatcctgccagaagatgaagcgggttgtgcagca
taccaagggttgcaaacggaaaaccaatggcgggtgccccatctgcaagc
agctcattgccctctgctgctaccatgccaagcactgccaggagaacaaa
tgcccggtgccgttctgcctaaacatcaagcagaagctccggcagcaaca
gctgcagcaccgactacagcaggcccaaatgcttcgcaggaggatggcca
gcatgcagcggactggtgtggttgggcagcaacagggcctcccttccccc
actcctgccactccaacgacaccaactggccaacagccaaccaccccgca
gacgccccagcccacttctcagcctcagcctacccctcccaatagcatgc
caccctacttgcccaggactcaagctgctggccctgtgtcccagggtaag
gcagcaggccaggtgacccctccaacccctcctcagactgctcagccacc
ccttccagggcccccacctgcagcagtggaaatggcaatgcagattcaga
gagcagcggagacgcagcgccagatggcccacgtgcaaatttttcaaagg
ccaatccaacaccagatgcccccgatgactcccatggcccccatgggtat
gaacccacctcccatgaccagaggtcccagtgggcatttggagccaggga
tgggaccgacagggatgcagcaacagccaccctggagccaaggaggattg
cctcagccccagcaactacagtctgggatgccaaggccagccatgatgtc
agtggcccagcatggtcaacctttgaacatggctccacaaccaggattgg
gccaggtaggtatcagcccactcaaaccaggcactgtgtctcaacaagcc
ttacaaaaccttttgcggactctcaggtctcccagctctcccctgcagca
gcaacaggtgcttagtatccttcacgccaacccccagctgttggctgcat
tcatcaagcagcgggctgccaagtatgccaactctaatccacaacccatc
cctgggcagcctggcatgccccaggggcagccagggctacagccacctac
catgccaggtcagcagggggtccactccaatccagccatgcagaacatga
atccaatgcaggcgggcgttcagagggctggcctgccccagcagcaacca
cagcagcaactccagccacccatgggagggatgagcccccaggctcagca
gatgaacatgaaccacaacaccatgccttcacaattccgagacatcttga
gacgacagcaaatgatgcaacagcagcagcaacagggagcagggccagga
ataggccctggaatggccaaccataaccagttccagcaaccccaaggagt
tggctacccaccacagcagcagcagcggatgcagcatcacatgcaacaga
tgcaacaaggaaatatgggacagataggccagcttccccaggccttggga
gcagaggcaggtgccagtctacaggcctatcagcagcgactccttcagca
acagatggggtcccctgttcagcccaaccccatgagcccccagcagcata
tgctcccaaatcaggcccagtccccacacctacaaggccagcagatccct
aattctctctccaatcaagtgcgctctccccagcctgtcccttctccacg
gccacagtcccagcccccccactccagtccttccccaaggatgcagcctc
agccttctccacaccacgtttccccacagacaagttccccacatcctgga
ctggtagctgcccaggccaaccccatggaacaagggcattttgccagccc
ggaccagaattcaatgctttctcagcttgctagcaatccaggcatggcaa
acctccatggtgcaagcgccacggacctgggactcagcaccgataactca
gacttgaattcaaacctctcacagagtacactagacatacactag
>dJ90G24.C22.1
atggaggtggctgaattaggcttcccagagactgcagtgtcccaatccag
gatctgtctatgtgctgtattgtgtggccactgggactttgcagacatga
tggtgataaggagcctgagcctcatcaggttagagggtgtggaagggcgt
gacccagtgggaggtgggaatctcaccaataaaaggccctcgtgtgcccc
ttccccacaagacctgagcgcccagtggaagcagctggaggacagaggag
cttccagcagaagagtggacatggctgcactcttccaagaagcaagcagc
tgtcccgtctgctcagactatctggaaaaaccaatgtccctggagtgtgg
atgcgccgtctgcctcaagtgcattaattcactgcagaaggagccccatg
gggaggatctactttgctgttgctcttccatggtctctcggaagaacaaa
atcaggcgcaatcggcagctagagaggctggcttcccacatcaaggaact
ggagcccaagctgaagaagattctgcagatgaacccaaggatgcggaagt
tccaagtggatatgaccttggatgccaacacagccaacaacttcctcctc
atttctgacgacctcaggagcgtccgaagtgggcgcatcagacagaatcg
gcaagaccttgccgagagatttgacgtgtccgtttgcatcctgggctccc
ctcgctttacctgtggccgccactgctgggaggtggacgtgggaacaagc
acagaatgggacctgggagtctgcagagaatctgttcaccgcaaagggag
gatccagctgaccacagagcttggattctggactgtgagtttgagggatg
gaggccgcctctctgccaccacggtgccgctgactttcctcttcgtagac
cgcaagttacagcgagtggggatttttctggatatgggcatgcagaacgt
ttccttttttgatgctgaaagtggttcccatgtctatacattcaggagcg
tatctgctgaggagccattgcgcccatttttggctccttcagttccacct
aatggtgatcaaggtgtcttgagcatctgtcctttgatgaactcaggcac
tactgatgctccagtccgtcctggggaggccaaataa
>dJ90G24.C22.4
atggccagtacggttagccccagcaccatagctgagaccccagagccacc
tccattgtctgaccacatccgaaatgctgctgacatctcagtcattgtca
tctattttctggtggtgatggctgttgggctgtgggcgatgctgaagacc
aaccgaggtactataggaggcttcttcctcgctggtcgtgatatggcctg
gtggccgatgggcgcctctctctttgccagtaacatcggcagcaaccact
atgtggggctggctgggacaggagcagcttcaggagtcgccaccgtaaca
tttgaatggacttcctcagtaatgttgctgattcttgggtggatctttgt
ccctatctacatcaagtcgggggtgatgaccatgccggaatatctcaaga
agcggtttggtggggagcgactccaggtctacctctccatcctctccctc
ttcatctgtgtggttttgttaatttctgcagacatatttgctggagccat
attcatcaagctggccttgggattggacctttacctggcaatcttcatcc
tcttggctatgactgctgtttacaccaccactgggggcttggcctcggtg
atttacacagacaccctccagaccatcatcatgctgattggctcttttat
tctcatggggtttgcatttaacgaagttggaggttatgagagctttaccg
agaagtacgtgaatgccaccccatccgtagtcgagggggacaacttgaca
atcagtgccagttgctacacacctcgggcggactccttccacatcttccg
agatgctgtgactggggacattccatggccaggaattatatttggaatgc
ccattacagctttgtggtactggtgcacaaatcaggtcattgtgcagcgc
tgcctgtgtggcaaggacatgtctcacgtgaaggccgcttgcattatgtg
tgcttacctgaagctgctgcccatgttcctcatggtgatgccggggatga
tcagccgcatcctgtacacagatatggtagcatgtgtggtaccttctgaa
tgcgtgaaacactgtggcgttgatgttggctgcaccaactacgcataccc
cacgatggtgctggaactgatgccccaaggactgcgaggcctgatgcttt
cggtcatgctggcctctctcatgagctccctgacctccatcttcaacagc
gccagcaccctcttcaccattgacctctacaccaagatgcggaagcaagc
gtcggagaaagagctcctgatagctggacggatatttgttcttctattaa
ctgttgtgagcattgtgtgggtcccactggtacaagtttctcaaaatgga
caactaatccattacacagaatcaatttctagctaccttgggcctccaat
tgcagctgtctttgtgcttgccatcttctgtaaaagagtcaatgaacagg
gagcattctggggtctaatggttggacttgcaatgggcctcattcgtatg
ataacagagtttgcttatggaacagggagttgcttggctcccagtaactg
tcccaagattatctgtggagtgcactatctgtacttttccatcgttctct
tttttgggtccatgctggtcaccctgggaatttccctcttaacaaaaccc
attcctgatgtacatctgtaccgcctgtgctgggttcttcggaacagtac
agaggagcgaatcgatatagatgcagaagagaaaagtcaggaagaaacag
atgatggtgttgaagaagattatcctgagaaatcacgtggatgcctcaag
aaagcttatgacttgttctgcggtttgcagaagggacccaagctaaccaa
ggaggaggaggaagccttgagcaagaagctcacagacacgtctgagaggc
cctcgtggaggacaatagtgaacatcaacgccatcctcctcctggctgtg
gtggtctttattcacggctactatgcctga
>dJ90G24.C22.6
atggggagcaaactgacttgctgcctgggccccagcgggggcctcaactg
tgactgctgcaggccagatgtgggaccctgccatgagtgtgagattcctg
agactgtggcagccacagcaccagcatccaccactgcaaagcctgccaaa
ttggatttgaaagctaagaaggcccaactcatgcagtacctcagcctccc
gaagacgccgaagatgctgaagatgtccaaaggtttggacgcccgctcca
agcgctggttaaaaataatatggagacggcacgggatttggcctctagaa
aatataggtcccactgaagatgtgcaggcgtctgcacacggcggtgtgga
ggagaatatgacatcagatattgaaatacctgaggccaagcacgaccacc
gtcccactgaagatgtgcaggtgtctgcacacggcggtgtggaggagaat
ataacgtcagatattgaaatatctgaggccaagcacgaccaccatttggt
cgaagatctcagtgaaagcctatctgtctgtcttgaagacttcatgacat
cggatctcagtgaaagcctatctgtctctcttgaagacttcatgacatca
ggtctcagtgaaagcctatctgtctctcttgaagacctcatgacaccgga
gatggtaagatgcatttctttgtctggaagagaaatgctgggttaa
>dJ102D24.C22.2
atgaggcaaaatgacaaaatcatgtgcatattggaaaaccggaaaaagag
ggataggaaaaatctctgtagggctatcaatgacttccaacagagctttc
agaagccagaaactcgccgtgaatttgatctgtccgaccccctagccctt
aagaaagatcttccagcccggcagtcagataatgatgttcggaatacgat
atcaggaatgcagaaattcatgggagaggatttaaacttccatgagagga
agaaattccaagaggaacaaaacagagaatggtctttgcagcagcaaagg
gaatggaagaacgcccgtgctgaacaaaaatgcgcagaggccctctacac
agagacaaggctgcagtttgacgagacagccaagcacctccagaagctgg
aaagcaccaccagaaaggcagtttgtgcatctgtgaaagacttcaacaag
agccaggccatcgagtcagtggaaaggaaaaagcaagagaaaaagcaaga
acaagaggacaacttggccgagatcaccaacctcctgcgtggggacctgc
tctccgagaacccgcagcaggcagccagctccttcgggccccaccgcgtg
gtccctgaccgctggaagggcatgacccaggagcagctggagcagatccg
cctagtccagaagcagcaaatccaggagaagctgaggctccaggaagaaa
agcgccagcgagacctggactgggaccggcggaggattcagggggctcgc
gccaccctgctgtttgagcggcagcagtggcggcggcagcgcgacctgcg
cagagctctggacagcagcaacctcagcctggccaaggagcagcatttgc
agaaaaaatatatgaatgaagtctatacaaatcaacccacgggagactat
ttcacacaatttaatacaggaagtcgataa
>dJ127B20.C22.3
atggagctgcagagccggcccgaggcgctcgccgtggaactcgcgcgcca
ccagaacggcgacctcaagaagcagctccacgaaaggcagccgcggatcg
ccgcgctcagcgacaaacaagctttgggaacgatcactgcagtgcctgtc
acgggtcctcaggtcagctccttgcagaggttggccgggcaaggagcggc
agtgctacctcaggttaggccaaagactctgattccagacagcctccccg
ttgccccgggccgggaccggccacccaagcagcccccaacattccagaag
gccaccgtggtcagcgtcaagaaccccagcccagccctccccaccgccaa
caacactgtcagccatgtgccagcgcccggcagccagccccaggccctcg
ccgagcccgccgccctcgcctctccgctgagcagtgcgggggtggcctac
gccatcatctccacctcccccagcaatgccgccgccatggcccccagcac
cgccgtgtctgtggtcagtgacagcatcaaagtccagcccctcctcatca
gtgctgacaacaaggtcatcatcattcagcctcaagtgcagacgcagccc
gagagcacggcagagtcgcggccgcccacagaggagccatctcagggagc
tcaggccaccaaaaagaagaaggaagaccggcccccgacccaggagaacc
ccgagaaaatcgccttcatggtagcgctaggcctggttaccacggaacat
ttggaagaaatccagagcaagcgacaggagcggaagagaagaagcacagc
caaccctgcctacagcggcctcctggagaccgagaggaaacggctggcct
ccaactatctcaacaaccccctgttcctcacagcgagagccaatgaggac
ccctgctggaagaacgagatcacccacgatgagcactgtgccgcctgcaa
gcgaggggccaacctgcagccctgcggcacctgcccgggggcctaccacc
tcagctgcctggagccgcccctcaagacggcgcccaagggcgtgtgggtg
tgccccaggtgccagcagaaggccttaaagaaagacgagggtgtgccctg
gactgggatgctggccatcgtgcactcttattcatccctggaccgcctgc
gggccctcctgagactgatacagggcgagcagctgctccaggtcaccatg
acgaccactagccctgccccactgctggccgggccctggaccaagccctc
agtggcagccacacaccccaccgtccagcacccccagggccacaactga
>dJ149A16.C22.2
atgaaaaggttgtcacttgtcacaactaacaggctttcacctcaaggaaa
ttttcttcccttgtgtacttttcccctggcagtggacatggctgcactct
tccaagaagcaagcagctgtcccgtctgctcagactatctggaaaaacca
atgtccctggagtgtggatgcaccgtctgcctcaagtgcatcaattcgct
gcagaaggagccccatggggaggatctgctttgctgttgctgttccatgg
tctctcagaggaacaaaatcaggcccaatcggcagctagagaggctggtt
tcccacatcaaggaactggagcccaagctgaagaagattctacagatgaa
cccaaggatgcggaagttccaagtggatatgaccttggatgccgacacag
ccaacaacttcctcctcatttctgacgacctcaggagcgtccgaagtggg
ctcatcacacagaatcggcaagaccttgccgagagatttgacgtgtccgt
ttgcatcctgggctcccctcgctttacctgtggccgccactactgggagg
tggacgtgggaacaagcacagaatgggacctgggagtctgcagagaatct
gttcactgcaaagggaagatccagctgaccacagagcttggattctggac
tgtgagtttgagggatggaagccgcctctctgccagcacggtgccgctga
ctttcctcttagtagaccgcaagttacagcgagtggggatttttctggat
atgggcatgcagaacgtttccttttttgatgctgaaagtggttcccatgt
ctatacattcaggagcgtctctgctgaggagccactgcgcccatttttgg
ctccttcaattccacctaatggtgatcaaggtgtcttgagcatctgtcct
ttgatgaactcaggcactactgatgctccagtccgtcctggggaggccaa
ataa
>dJ149A16.C22.3
atgcaaacggacacgtcaaatctctcggcaaggtcttgccgattctgtgt
gatgagcccacttcggacgctcctgaggtcgtcagaaatgaggaggaagt
tgttggctgtgtcggcatccaaggtcatatccactgtgaaaaggaaaaca
agttgctcagcaagtggacagaagccaaccccatgcctctcttctacttc
aaaggcccaaatatctcctgactttagtttctttaattctgtttcttcct
ccaaaatcaaaacttttcatgaggaaacttccctatttcaaattttcata
ggtatgctttgtggcaatacgtga
>dJ149A16.C22.6
atgagtcgcagctataatgatgagctgcagttcttggagaagatcaataa
aaactgctggaggatcaagaagggcttcgtgcccaacatgcaggttgaag
gtgttttctatgtgaatgatgctctggagaaattgatgtttgaggaatta
aggaatgcctgtcgaggtggtggtgttggtggcttcctgccagccatgaa
acagattggcaatgtggcagccctgcctggaattgttcatcgatctattg
ggcttcctgatgtccattcaggatatgggtttgctattgggaacatggca
gcctttgatatgaatgaccctgaagcagtagtatccccaggtggtgtcgg
gtttgacatcaactgtggtgtccgcttgctaagaaccaatttagatgaaa
gtgatgtccagcctgtgaaggagcaacttgcccaagctatgtttgaccac
attcctgttggggtggggtcaaaaggtgtcatcccaatgaatgccaaaga
cttggaggaggccttggagatgggggtggactggtccttaagagaagggt
atgcctgggctgaagacaaggagcactgcgaggagtacggaaggatgctg
caggctgaccccaataaagtttctgcaagggcgaagaaaagaggccttcc
tcagttggggaccctgggagcaggcaaccattatgcagaaatccaggttg
tggatgagattttcaatgagtatgctgctaaaaaaatgggcatcgaccat
aagggacaggtgtgtgtgatgatccacagtggaagcagaggcttgggcca
ccaagtagccacagatgcgctggtagctatggagaaggccatgaagagag
acaagattatagtcaatgatcggcagttggcttgtgctcgaatcgcttcc
ccagagggtcaagactatctgaagggaatggcagctgctgggaactatgc
ctgggtcaaccgctcttccatgaccttcttaacccgtcaggctttcgcca
aggtcttcaacacaacccctgatgacttggacctacatgtgatctatgat
gtttctcacaacattgccaaagtggagcagcatgtggtggacggaaagga
acggacactgttagtacacaggaagggatccacccgcgctttccctcctc
accatcccctcattgctgttgattaccaactcactggacagccagtgctc
attggtggcaccatgggaacctgtagttatgttcttactggcactgaaca
gggcatgactgagacctttggaacaacctgtcatggagcgggccgtgcat
tgtcccgagcaaaatctcgacgtaatttagatttccaggatgtcttagac
aaattggcagatatgggaattgcgatccgtgttgcctcacccaaactggt
tatggaagaggctcctgagtcctataagaatgtgacagatgtggtaaata
cctgccatgatgctggaatcagcaagaaagccattaaactgagaccaatt
gctgtgatcaaaggatag
>dJ149A16.C22.8.1
atgaggctgcgggtgcggcttctgaagcggacctggccgctggaggtgcc
cgagacggagccgacgctggggcatttgcgctcgcacctgaggcagtccc
tgctgtgcacctgggggtacagttctaatacccgatttacaattacattg
aactacaaggatcccctcactggagatgaagagaccttggcttcatatgg
gattgtttctggggacttgatatgtttgattcttcaagatgacattccag
cgcctaatataccttcatccacagattcagagcattcttcactccagaat
aatgagcaaccctctttggccaccagctccaatcagactagcatgcagga
tgaacaaccaagtgattcattccaaggacaggcagcccagtctggtgttt
ggaatgacgacagtatgttagggcctagtcaaaattttgaagctgagtca
attcaagataatgcgcatatggcagagggcacaggtttctatccctcaga
acccatgctctgtagtgaatcggtggaagggcaagtgccacattcattag
agaccttgtatcaatcagctgactgttctgatgccaatgatgccttgata
gtgttgatacatcttctcatgttggagtcaggttacatacctcagggcac
cgaagccaaagcactgtccatgccggagaagtggaagttgagcggggtgt
ataagctgcagtacatgcatcctctctgcgagggcagctccgctactctc
acctgtgtgcctttgggaaacctgattgttgtaaatgctacactaaaaat
caacaatgagattagaagtgtgaaaagattgcagctgctaccagaatctt
ttatttgcaaagagaaactaggggaaaatgtagccaacatatacaaagat
cttcagaaactctctcgcctctttaaagaccagctggtgtatcctcttct
ggcttttacccgacaagcactgaacctaccagatgtatttgggttggtcg
tcctcccattggaactgaaactacggatcttccgacttctggatgttcgt
tccgtcttgtctttgtctgcggtttgtcgtgacctctttactgcttcaaa
tgacccactcctgtggaggtttttatatctgcgtgattttcgagacaata
ctgtcagagttcaagacacagattggaaagaactgtacaggaagaggcac
atacaaagaaaagaatccccgaaagggcggtttgtgatgctcctgccatc
gtcaactcacaccattccattctatcccaaccccttgcaccctaggccat
ttcctagctcccgccttcctccaggaattatcgggggtgaatatgaccaa
agaccaacacttccctatgttggagacccaatcagttcactcattcctgg
tcctggggagacgcccagccagtttcctccactgagaccacgctttgatc
cagttggcccacttccaggacctaaccccatcttgccagggcgaggcggc
cccaatgacagatttccctttagacccagcaggggtcggccaactgatgg
ccggctgtcattcatgtga
>dJ149A16.C22.10
atgtgtacaaagacaatcccagtcctctggggatgtttcctcctgtggaa
tctctatgtctcatcctctcagaccatttaccctggaatcaaggcaagga
ttactcagagggcacttgactatggtgttcaagctggaatgaagatgatt
gagcaaatgctaaaagaaaagaaactcccagatttaagcggttctgagtc
tcttgaatttctaaaagttgattatgtaaactacaatttttcaaatataa
aaatcagtgccttttcatttccaaatacctcattggcttttgtgcctgga
gtgggaatcaaagcgctaaccaaccatggcactgccaacatcagcacaga
ctgggggttcgagtctccacttttccaagacacaggaggggctgatctgt
ttctctccggagtctactttaccggtatcattatcctaacccgaaatgac
tttggtcatcctaccctgaagctccaagattgctacgcccaactgagcca
tgcccacgtctcattttccggagaactcagtgttctgtataactcctttg
ctgagcccatggagaaacccattttaaagaacttaaatgaaatgctctgt
cccattattgcaagtgaagtcaaagcgctaaatgccaacctcagcacact
ggaggttttaaccaagattgacaactacactctgctggattactccctaa
tcagttctccagaaattactgagaactaccttgacctgaacttgaagggt
gtattctacccactggaaaacctcaccgacccccccttctcaccagttcc
ttttgtgctcccagaacgcagcaactccatgctctacattggaatcgccg
agtatttctttaaatctgcgtcctttgctcatttcacagctggggttttc
aatgtcactctctccaccgaagagatttccaaccattttgttcaaaactc
tcaaggccttggcaacgtgctctcccggattgcagagatctacatcttgt
cccagcccttcatggtgaggatcatggccacagagcctcccataatcaat
ctacaaccaggcaatttcaccctggacatccctgcctccatcatgatgct
cacccaacccaagaactccacagttgaaaccatcgtttccatggacttcg
ttgctagtaccagtgttggcctggttattttgggacaaagactggtctgc
tccttgtctctgaacagattccgccttgctttgccagagtccaatcgcag
caacattgaggtcttgaggtttgaaaatattctatcgtccattcttcact
ttggagtcctcccactggccaatgcaaaattgcagcaaggatttcctctg
tccaatccacacaaattcttattcgtcaattcagatattgaagttcttga
gggtttccttttgatttccaccgacctgaagtatgaaacatcctcaaagc
agcagccaagtttccacgtatgggaaggtctgaacctgataagcagacag
tggagggggaagtcagccccttga
>dJ151B14.C22.2
atgcaggccatcaagtgtgtggtggtgggagatggggccgtgggcaagac
ctgccttctcatcagctacaccaccaacgcctttcccggagagtacatcc
ccaccgtgtttgacaactattcagccaatgtgatggtggacagcaagcca
gtgaacctggggctgtgggacactgctgggcaggaggactacgaccgtct
ccggccgctctcctatccacagacggacgtcttcctcatctgcttctccc
tcgtcagcccagcctcttatgagaacgtccgcgccaagtggttcccagaa
gtgcggcaccactgccccagcacacccatcatcctggtgggcaccaagct
ggacctgcgggacgacaaggacaccatcgagaaactgaaggagaagaagc
tggctcccatcacctacccgcagggcctggcactggccaaggagattgac
tcggtgaaatacctggagtgctcagctctcacccagagaggcctgaaaac
cgtgttcgacgaggccatccgggccgtgctgtgccctcagcccacgcggc
agcagaagcgcgcctgcagcctcctctag
>dJ151B14.C22.3
atggacatgcttcatccatcatcggtgtccacgacctcagaacctgagaa
tgcctcctcggcctggcccccagatgccaccctgggcaacgtgtcggcgg
gcccaagcccggcagggctggccgtcagtggcgttctgatccccctggtc
tacctggtggtgtgcgtggtgggcctgctgggtaactcgctggtcatcta
tgtggtcctgcggcacacggccagcccttcagtcaccaacgtctacatcc
tcaacctggcgctggccgacgagctcttcatgctggggctgcccttcctg
gccgcccagaacgccctgtcctactggcccttcggctccctcatgtgccg
cctggtcatggcggtggatggcatcaaccagttcaccagcatattctgcc
tgactgtcatgagcgtggaccgctacctggccgtggtacatcccacccgc
tcggcccgctggcgcacagctccggtggcccgcacggtcagcgcggctgt
gtgggtggcctcagccgtggtggtgctgcccgtggtggtcttctcgggag
tgccccgcggcatgagcacctgccacatgcagtggcccgagccggcggcg
gcctggcgagccggcttcatcatctacacggccgcactgggcttcttcgg
gccgctgctggtcatctgcctctgctacctgctcatcgtggtgaaggtgc
gctcagctgggcgccgggtgtgggcaccctcgtgccagcggcggcggcgc
tccgaacgcagggtcacgcgcatggtggtggccgtggtggcgctcttcgt
gctctgctggatgcccttctacgtgctcaacatcgtcaacgtggtgtgcc
cactgcccgaggagcctgccttctttgggctctacttcctggtggtggcg
ctgccctatgccaacagctgtgccaaccccatcctttatggcttcctctc
ctaccgcttcaagcagggcttccgcagggtcctgctgcggccctcccgcc
gtgtgcgcagccaggagcccactgtggggcccccggagaagactgaggag
gaggatgaggaggaggaggatggggaggagagcagggaggggggcaaggg
gaaggagatgaacggccgggtcagccagatcacgcagcctggcaccagcg
ggcaggagcggccgcccagcagagtggccagcaaggagcagcagctccta
ccccaagaggcttccactggggagaagtccagcacgatgcgcatcagcta
cctgtag
>dJ151B14.C22.4
atgcagtggctcagggtccgtgagtcgcctggggaggccacaggacacag
ggtcaccatggggacagccgccctgggtcccgtctgggcagcgctcctgc
tctttctcctgatgtgtgagatccctatggtggagctcacctttgacaga
gctgtggccagcggctgccaacggtgctgtgactctgaggaccccctgga
tcctgcccatgtatcctcagcctcttcctccggccgcccccacgccctgc
ctgagatcagaccctacattaatatcaccatcctgaagggtgacaaaggg
gacccaggcccaatgggcctgccagggtacatgggcagggagggtcccca
aggggagcctggccctcagggcagcaagggtgacaagggggagatgggca
gccccggcgccccgtgccagaagcgcttcttcgccttctcagtgggccgc
aagacggccctgcacagcggcgaggacttccagacgctgctcttcgaaag
ggtctttgtgaaccttgatgggtgctttgacatggcgaccggccagtttg
ctgctcccctgcgtggcatctacttcttcagcctcaatgtgcacagctgg
aattacaaggagacgtacgtgcacattatgcataaccagaaagaggctgt
catcctgtacgcgcagcccagcgagcgcagcatcatgcagagccagagtg
tgatgctggacctggcctacggggaccgcgtctgggtgcggctcttcaag
cgccagcgcgagaacgccatctacagcaacgacttcgacacctacatcac
cttcagcggccacctcatcaaggccgaggacgactga
>dJ172B20.C22.1
atggctgagagcgcctccccgccctcctcatctgcagcagccccagccgc
tgagccaggagtcaccacggagcagcccggaccccggagccccccatcct
ccccgccaggcctggaggagcctctggatggagctgatcctcatgtccca
cacccagacctggcgcctattgccttcttctgcctgcgacagaccaccag
cccccggaactggtgcatcaagatggtgtgcaacccgtggtttgaatgtg
tcagcatgctggtgatcctgctgaactgcgtgacacttggcatgtaccag
ccgtgcgacgacatggactgcctgtccgaccgctgcaagatcctgcaggt
ctttgatgacttcatctttatcttctttgccatggagatggtgctcaaga
tggtggccctggggatttttggcaagaagtgctacctcggggacacatgg
aaccgcctggatttcttcatcgtcatggcagggatggtcgagtactccct
ggaccttcagaacatcaacctgtcagccatccgcaccgtgcgcgtcctga
ggcccctcaaagccatcaaccgcgtgcccagtatgcggatcctggtgaac
ctgctcctggacacactgcccatgctggggaatgtcctgctgctctgctt
ctttgtcttcttcatctttggcatcataggtgtgcagctctgggcgggcc
tgctgcgtaaccgctgcttcctggaggagaacttcaccatacaaggggat
gtggccttgcccccatactaccagccggaggaggatgatgagatgccctt
catctgctccctgtcgggcgacaatgggataatgggctgccatgagatcc
ccccgctcaaggagcagggccgtgagtgctgcctgtccaaggacgacgtc
tacgactttggggcggggcgccaggacctcaatgccagcggcctctgtgt
caactggaaccgttactacaatgtgtgccgcacgggcagcgccaaccccc
acaagggtgccatcaactttgacaacatcggttatgcttggattgtcatc
ttccaggtgatcactctggaaggctgggtggagatcatgtactacgtgat
ggatgctcactccttctacaacttcatctacttcatcctgcttatcatag
tgggctccttcttcatgatcaacctgtgcctcgttgtcatagcgacccag
ttctcggagaccaagcaacgggagcaccggctgatgctggagcagcggca
gcgctacctgtcctccagcacggtggccagctacgccgagcctggcgact
gctacgaggagatcttccagtatgtctgccacatcctgcgcaaggccaag
cgccgcgccctgggcctctaccaggccctgcagagccggcgccaggccct
gggcccggaggccccggcccccgccaaacctgggccccacgccaaggagc
cccggcactaccatgggaagactaagggtcagggagatgaagggagacat
ctcggaagccggcattgccagactttgcatgggcctgcctcccctggaaa
tgatcactcgggaagagagctgtgcccgcaacatagccccctggatgcga
cgccccacaccctggtgcagcccatccccgccacgctggcttccgatccc
gccagctgcccttgctgccagcatgaggacggccggcggccctcgggcct
gggcagcaccgactcgggccaggagggctcgggctccgggagctccgctg
gtggcgaggacgaggcggatggggacggggcccggagcagcgaggacgga
gcctcctcagaactggggaaggaggaggaggaggaggagcaggcggatgg
ggcggtctggctgtgcggggatgtgtggcgggagacgcgagccaagctgc
gcggcatcgtggacagcaagtacttcaaccggggcatcatgatggccatc
ctggtcaacaccgtcagcatgggcatcgagcaccacgagcagccggagga
gctgaccaacatcctggagatctgcaatgtggtcttcaccagcatgtttg
ccctggagatgatcctgaagctggctgcatttgggctcttcgactacctg
cgtaacccctacaacatcttcgacagcatcattgtcatcatcagcatctg
ggagattgtggggcaggcggacggtgggctgtcggtgctgcggaccttcc
ggctgctgcgcgtgctgaaactggtgcgcttcatgcctgccctgcggcgc
cagctcgtggtgctcatgaagaccatggacaacgtggccaccttctgcat
gctgctcatgctcttcatcttcatcttcagcatccttgggatgcatattt
ttggctgcaagttcagcctccgcacggacactggagacacggtgcccgac
aggaagaacttcgactccctgctgtgggccatcgtcactgtgttccagat
cctcacccaggaggactggaacgtcgttctctacaatggcatggcctcca
cttctccctgggcctccctctactttgtcgccctcatgaccttcggcaac
tatgtgctcttcaacctgctggtggccatcctggtggagggcttccaggc
ggagggtgacgccaatcgctcctactcggacgaggaccagagctcatcca
acatagaagagtttgataagctccaggaaggcctggacagcagcggagat
cccaagctctgcccaatccccatgacccccaatgggcacctggaccccag
tctcccactgggtgggcacctaggtcctgctggggctgcgggacctgccc
cccgactctcactgcagccggaccccatgctggtggccctgggctcccga
aagagcagtgtcatgtctctagggaggatgagctatgaccagcgctccct
gtccagctcccggagctcctactacgggccatggggccgcagcgcggcct
gggccagccgtcgctccagctggaacagcctcaagcacaagccgccgtcg
gcggagcatgagtccctgctctctgcggagcgcggcggcggcgcccgggt
ctgcgaggttgccgcggacgaggggccgccgcgggccgcacccctgcaca
ccccacacgcccaccacattcatcacgggccccatctggcgcaccgccac
cgccaccaccgccggacgctgtccctcgacaacagggactcggtggacct
ggccgagctggtgcccgcggtgggcgcccacccccgggccgcctggaggg
cggcaggcccggcccccgggcatgaggactgcaatggcaggatgcccagc
atcgccaaagacgtcttcaccaagatgggcgaccgcggggatcgcgggga
ggatgaggaggaaatcgactacaccctgtgcttccgcgtccgcaagatga
tcgacgtctataagcccgactggtgcgaggtccgcgaagactggtctgtc
tacctcttctctcccgagaacaggttccgggtcctgtgtcagaccattat
tgcccacaaactcttcgactacgtcgtcctggccttcatctttctcaact
gcatcaccatcgccctggagcggcctcagatcgaggccggcagcaccgaa
cgcatctttctcaccgtgtccaactacatcttcacggccatcttcgtggg
cgagatgacattgaaggtagtctcgctgggcctgtacttcggcgagcagg
cgtacctacgcagcagctggaacgtgctggatggctttcttgtcttcgtg
tccatcatcgacatcgtggtgtccctggcctcagccgggggagccaagat
cttgggggtcctccgagtcttgcggctcctgcgcaccctacgccccctgc
gtgtcatcagccgggcgccgggcctgaagctggtggtggagacactcatc
tcctccctcaagcccatcggcaacatcgtgctcatctgctgtgccttctt
catcatctttggcatcctgggagtgcagctcttcaagggcaagttctacc
actgtctgggcgtggacacccgcaacatcaccaaccgctcggactgcatg
gccgccaactaccgctgggtccatcacaaatacaacttcgacaacctggg
ccaggctctgatgtccctctttgtcctggcatccaaggatggttgggtga
acatcatgtacaatggactggatgctgttgctgtggaccagcagcctgtg
accaaccacaacccctggatgctgctgtacttcatctccttcctgctcat
cgtcagcttctttgtgctcaacatgtttgtgggtgtcgtggtggagaact
tccacaagtgccggcagcaccaggaggctgaagaggcacggcggcgtgag
gagaagcggctgcggcgcctggagaagaagcgccggaaggcccagcggct
gccctactatgccacctattgtcacacccggctgctcatccactccatgt
gcaccagccactacctggacatcttcatcaccttcatcatctgcctcaac
gtggtcaccatgtccctggagcactacaatcagcccacgtccctggagac
agccctcaagtactgcaactatatgttcaccactgtctttgtgctggagg
ctgtgctgaagctggtggcatttggtctgaggcgcttcttcaaggaccga
tggaaccagctggacctggccattgtgctactgtcagtcatgggcatcac
cctggaggagatcgagatcaatgcggccctgcccatcaatcccaccatca
tccgcatcatgagggttctgcgcattgcccgagtgctgaagctgttgaag
atggccacaggaatgcgggccctgctggacacggtggtgcaagctttgcc
ccaggtgggcaacctgggcctcctcttcatgctgctcttcttcatctatg
ctgctctcggggtggagctctttgggaagctggtctgcaacgacgagaac
ccgtgcgagggcatgagccggcatgccaccttcgagaacttcggcatggc
cttcctcacactcttccaggtctccacgggtgacaactggaacgggatca
tgaaggacacgctgcgggactgcacccacgacgagcgcagctgcctgagc
agcctgcagtttgtgtcgccgctgtacttcgtgagcttcgtgctcaccgc
gcagttcgtgctcatcaacgtggtggtggctgtgctcatgaagcacctgg
acgacagcaacaaggaggcgcaggaggacgccgagatggatgccgagctc
gagctggagatggcccatggcctgggccctggcccgaggctgcctaccgg
ctccccgggcgcccctggccgagggccgggaggggcgggcggcgggggcg
acaccgagggcggcttgtgccggcgctgctactcgcctgcccaggagaac
ctgtggctggacagcgtctctttaatcatcaaggactccttggaggggga
gctgaccatcatcgacaacctgtcgggctccatcttccaccactactcct
cgcctgccggctgcaagaagtgtcaccacgacaagcaagaggtgcagctg
gctgagacggaggccttctccctgaactcagacaggtcctcgtccatcct
gctgggtgacgacctgagtctcgaggaccccacagcctgcccacctggcc
gcaaagacagcaagggtgagctggacccacctgagcccatgcgtgtggga
gacctgggcgaatgcttcttccccttgtcctctacggccgtctcgccgga
tccagagaacttcctgtgtgagatggaggagatcccattcaaccctgtcc
ggtcctggctgaaacatgacagcagtcaagcacccccaagtcccttctcc
ccggatgcctccagccctctcctgcccatgccagccgagttcttccaccc
tgcagtgtctgccagccagaaaggcccagaaaagggcactggcactggaa
ccctccccaagattgcgctgcagggctcctgggcatctctgcggtcacca
agggtcaactgtaccctcctccggcaggccaccgggagcgacacgtcgct
ggacgccagccccagcagctccgcgggcagcctgcagaccacgctcgagg
acagcctgaccctgagcgacagcccccggcgtgccctggggccgcccgcg
cctgctccaggaccccgggccggcctgtcccccgccgctcgccgccgcct
gagcctgcgcggccggggcctcttcagcctgcgggggctgcgggcgcatc
agcgcagccacagcagcgggggctccaccagcccgggctgcacccaccac
gactccatggacccctcggacgaggagggccgcggtggcgcgggcggcgg
gggcgcgggcagcgagcactcggagaccctcagcagcctctcgctcacct
ccctcttctgcccgccgcccccgccgccagcccccggcctcacgcccgcc
aggaagttcagcagcaccagcagcctggccgcccccggccgcccccacgc
cgccgccctggcccacggcctggcccggagcccctcgtgggccgcggacc
gcagcaaggacccccccggccgggcaccgctgcccatgggcctgggcccc
ttggcgcccccgccgcaaccgctccccggagagctggagccgggagacgc
cgccagcaagaggaagagatga
>dJ172B20.C22.3
atggcgttcaggagacaagtgaaaaactttgtgaaaaattactcagatgc
tgaaataaaagtcagggaagcaacttctaacgacccttggggtccctcta
gttctctgatgttagatatcagtgacttgactttcaacacaatttctctc
tcagagattatgaatatgctgtggcacagactcaatgaccatgggaagaa
ctggcgccacgtgtataaatcccttaccctaatggattatctcatcaaga
atggatcaaagaaagttattcagcattgcagagaggggttctgtaacctt
caaacactaaaagattttcagcacatagatgaagctggaaaagaccaagg
ttattatatccgggaaaaatctaagcaagtcatcacattgctgatggatg
aaccattgctgtgtaaagagagggaagtggcatgtcggactagacagcgt
acctcccactctatattgttttctaaaagacaacttggttcaagtaactc
actgacagcgtgcacttctgcccccacaccggatatttctgcttcagaga
agaagtataagcttcctaagtttggaaggttacataataaaagaaatgtg
tgcaaggcaggattgaaacaagagcattgccaagatgttcatttgcctac
agaaactatgttgtcccaggaaacacttccactcaagattcatggttgga
aatcaacagaggacctgatgacatttttggatgatgatccagagctgcct
ttactagcaacacctccttccattgtctctccaatcacttgcttgtcaga
agcagaagaagtttgtaatctttcgggtgcagatgctgtgcctactctct
cagaaaatagtccttctgggcagagagatgtgagtttggacaagagatca
gatggtatctttacaaatactgtcacagaaaacctcttggaaacaccttt
agaaaagcaatcagctgcagaaggtcttaaaacattgacaattttaccag
catgttggtcaagtaaagaggagtttatcagccccgacttaagggtatca
aagtcagattctactttccataaccaggcctctgtagaaacactctgtct
ctctccctcattcaaaatatttgaccgagtgaaggagattgtaatcaaca
aggcctaccagaaaccagcacaatccagcattcagatggatgataaaatc
ctcaagacaaccacacgggtttcaactgcttctgagggagcatcttcctt
ttctcctttatccatgtcatctcctgatttagcctctccagagaagtcag
ctcatctcttatcaccaattctggccggaccttccttctggactctgtcc
catcaacagttgtcttctacctcctttaaagatgaagataagacagccaa
gctgcatcactcctttgcttctaggggcccagtgtcttctgatgtagagg
aaaatgatagcctcaatctactgggaattcttccaaataactctgattct
gctaaaaagaatataagtcacatttctagtagtcactggggggagttttc
cacccaaaatgtagaccagttcatccctctgtcctgttctggttttcagt
caaccaaagacttcccccaggaacctgaagcaaagaattccattagtgtt
cttttaagggaggtaaaacgtgcgatcgctagattacatgaagatctgag
cacagtgatccaagaacttaatgtcatcaataacatcttgatgagcatga
gtctgaatagttcacaaataagccagtcttcccaggtcccccagtcttct
gaggggagctcagatcagatctaa
>dJ181C9.C22.2
atgaggactctccgcaggttgaagttcatgagttcgcccagcctcagtga
cctgggcaagagagagccggccgccgccgcggacgagcggggcacgcagc
agcgccgggcctgcgccaacgccacctggaacagcatccacaacggggtg
atcgccgtcttccagcgcaaggggctgcccgaccaggagctcttcagcct
caacgagggcgtccggcagctgttgaagacagagctggggtccttcttca
cggagtacctgcagaaccagctgctgacaaaaggcatggtgatccttcgg
gacaagattcgcttctatgagggacagaagctgctggactcactggcaga
gacctgggacttcttcttcagtgacgtgctgcccatgctgcaggccatct
tctacccggtgcagggcaaggagccatcggtgcgccagctggccctgctg
cacttccggaatgccatcaccctcagtgtgaagctagaggatgcgctggc
ccgggcccatgcccgtgtgccccctgccatcgtgcagatgctgctggtgc
tgcagggggtacatgagtccaggggcgtgactgaggactacctgcgcctg
gagacgctggtccagaaggtggtgtcgccatacctgggcacctacggcct
ccactccagcgaggggcccttcacccattcctgcatcctggagctgcaga
gagacaaggcggcggcggctgctgtgctgggtgcagtgaggaagaggccc
tcggtggtgcccatggctggccaggatcctgcgctgagcacgagtcaccc
gttctacgacgtggccagacatggcattctgcaggtggcaggggatgacc
gctttggaagacgtgttgtcacgttcagctgctgccggatgccaccctcc
cacgagctggaccaccagcggctgctggagtacaagaagaacttgaaggc
cctctacgtggtgcaccccaccagcttcatcaaggtcctgtggaacatct
tgaagcccctcatcagtcacaagtttgggaagaaagtcatctatttcaac
tacctgagtgagctccacgaacaccttaaatacgaccagctggtcatccc
tcccgaagttttgcggtacgatgagaagctccagagcctgcacgagggcc
ggacgccgcctcccaccaagacaccaccgccgcggcccccgctgcccaca
cagcagtttggcgtcagtctgcaatacctcaaagacaaaaatcaaggcga
actcatcccccctgtgctgaggttcacagtgacgtacctgagagagaaag
gcctgcgcaccgagggcctgttccggagatccgccagcgtgcagaccgtc
cgcgagatccagaggctctacaaccaagggaagcccgtgaactttgacga
ctacggggacattcacatccctgccgtgatcctgaagaccttcctgcgag
agctgccccagccgcttctgaccttccaggcctacgagcagattctcggg
atcacctgtgtggagagcagcctgcgtgtcactggctgccgccagatctt
acggagcctcccagagcacaactacgtcgtcctccgctacctcatgggct
tcctgcatgcggtgtcccgggagagcatcttcaacaaaatgaacagctct
aacctggcctgtgtcttcgggctgaatttgatctggccatcccagggggt
ctcctccctgagtgcccttgtgcccctgaacatgttcactgaactgctga
tcgagtactatgaaaagatcttcagcaccccggaggcacctggggagcac
ggcctggcaccatgggaacaggggagcagggcagcccctttgcaggaggc
tgtgccacggacacaagccacgggcctcaccaagcctaccctacctccga
gtcccctgatggcagccagaagacgtctctag
>dJ186O1.C22.1
atggcgtccggagcggctcgctggctagtattggcacccgtcaggtccgg
ggctctccggagcgggcctagcttgaggaaagatggcgatgtctccgccg
catggagcggctcaggccggagcctggtaccgtcgaggtcagtcatcgtt
acccgcagcggcgccattttgcccaaaccggtgaaaatgtccttcggcct
tctccgtgtgttctccattgtgatcccctttctctatgtcgggacactca
ttagcaagaactttgctgctctacttgaggaacatgacatttttgttcca
gaggatgatgatgatgatgactaa
>dJ186O1.C22.2
atgaagctgaacgagaggagtgtagcccactatgcactcagcgactcccc
agcggaccacatgggcttcctgcgcacctgggggggcccagggaccccac
cgacccccagtggcactggccgaagatgctggtttgtcctcaagggcaac
ctgctattctcctttgagagtcgcgagggccgggccccactgagcctggt
ggtgctggaaggctgcacagtggaactggccgaggctcccgtgcccgagg
agtttgcctttgccatctgctttgatgcccctggagtgcgcccacacctg
ctggccgcagaagggccggcggcccaggaggcctgggtgaaggtgctgtc
ccgggcaagctttggctacatgcgcctggtggtacgcgagttggagagcc
agttgcaggacgcacgccagagcctggctttgcaacgccgctcatcctgg
aagtctgttgccagccgctgtaagccccaggctcctaaccaccgagctgc
gggcctggagaatggccactgcctctccaaggacagcagccctgtgggct
tggttgaagaagcgggcagcaggtctgcagggtgggggttggctgagtgg
gagctgcagggccctgccagcctcctcctaggcaaggggcagagccctgt
gtcccctgagacctcctgcttctctaccctgcatgactggtatggccagg
agatcgtggagctgcggcagtgttggcagaagagggcccaggggagccac
tcaaaatgtgaggaacaggataggccctaa
>dJ199H16.C22.1
atgaaggaggatcaagttgtggcggaagaaccaggattccaagatgaaga
ggaatctttgtttcaagatattgacctgttacagaaacatggaattaacg
tggctgacattaagaaactgaaatcagtaggaatctgtaccatcaaaggt
atacagatgacaacaagaagagctctatgcaatgtcaaaggactctcaga
agccaaagtagacaagattaaagaggcagcgaacaaactaattgaaccag
gattcttgactgcatttgagtatagtgaaaagaggaaaatggttttccat
atcaccaccgggagccaggaatttgataagttactaggaggtggaattga
aagtatggcaattacagaagcttttggagaatttcgtactggaaaaaccc
agctttctcataccctctgtgtgacagctcaacttccaggagctggtggc
tacccaggaggaaagattatcttcattgatacagaaaatactttccgtcc
agatcgccttagggacattgctgatcgctttaatgtagaccatgatgcag
tactggacaacgtactttatgcacgtgcatatactagtgaacatcagatg
gagctacttgattatgtagcagcaaagttccatgaagaagctggcatctt
caagctattgattatcgattcaataatggcactttttcgagtggatttca
gtggccgtggggagttggccgaacggcagcaaaaattggcccagatgttg
tcacgactccaaaaaatctcagaagaatataacgtggctgtttttgtgac
caatcaaatgactgccgatccaggagcaactatgacctttcaggcagatc
ccaaaaaacccattgggggacacattctggctcatgcttcaacaacaaga
ataagcttgcgaaagggaagaggagagctcagaattgccaagatttatga
cagtcctgagatgcctgaaaatgaagccaccttcgcaataactgctggag
gaattggggatgccaaggagtag
>dJ215F16.C22.1
atgtgtgctgaggtgggccctgctctctgcaggggtatggagagaaatag
cttggggtgctgtgaggccccgaagaagctgagcctgtccttctccattg
aggcgatcctaaagaggcctgccaggaggagtgatatggacagaccagaa
gggccaggtgaagagggccccggagaagctgcggcctcaggctctgggct
agaaaagcctccaaaggaccagccccaggaaggaaggaagagcaagcgga
gggttcgtaccaccttcaccactgagcagctgcatgagctggagaagatc
ttccactttacccactacccagacgttcacatccgcagccagctggcagc
caggatcaacctcccagaagctcgggtgcagatctggttccagaatcagc
gagccaagtggcggaagcaggagaagattggcaacctgggggctccacag
cagctgagtgaagccagtgtggccctgcccacaaatctggatgtggctgg
gcccacgtggacatccactgctctgcgcaggctggctcctcccacgagct
gttgtccatcggctcaagatcagctggcctctgcctggttccctgcctgg
atcaccctcctcccagcgcacccatgggaaacacagcctgtcccaggtct
tcccatccatcaaacttgcatccctgtgctatgcatccttccacctccac
accccaaatggggcagcatctgtgctacttcaacatag
>dJ222E13.C22.1
atgagtgagaacgccgcaccaggtctgatctcagagctgaagctggctgt
gccctggggccacatcgcagccaaagcctggggctccctgcagggccctc
cagttctctgcctgcacggctggctggacaatgccagctccttcgacaga
ctcatccctcttctcccgcaagacttttattacgttgccatggatttcgg
aggtcatgggctctcgtcccattacagcccaggtgtcccatattacctcc
agacttttgtgagtgagatccgaagagttgtggcagccttgaaatggaat
cgattctccattctgggccacagcttcggtggcgtcgtgggcggaatgtt
tttctgtaccttccccgagatggtggataaacttatcttgctggacacgc
cgctctttctcctggaatcagatgaaatggagaacttgctgacctacaag
cggagagccatagagcacgtgctgcaggtagaggcctcccaggagccctc
gcacgtgttcagcctgaagcagctgctgcagaggttactgaagagcaata
gccacttgagtgaggagtgcggggagcttctcctgcaaagaggaaccacg
aaggtggccacaggtctggttctgaacagagaccagaggctcgcctgggc
agagaacagcattgacttcatcagcagggagctgtgtgcgcattccatca
ggaagctgcaggcccatgtcctgttgatcaaagcagtccacggatatttt
gattcaagacagaattactctgagaaggagtccctgtcgttcatgataga
cacgatgaaatccaccctcaaagagcagttccagtttgtggaagtcccag
gcaatcactgtgtccacatgagcgaaccccagcacgtggccagtatcatc
agctccttcttacagtgcacacacatgctcccagcccagctgtag
>dJ222E13.C22.3a
atggcggacatctccctggacgaactcatcaggaagcgcggggcggcggc
gaaaggacggcttaatgccagaccgggagttggaggtgtccgatctcgag
ttgggatccagcaaggccttctcagccagtcaacacgcacagccaccttc
cagcagagatttgatgcccggcagaagattggcctctcagatgcccggct
caaactgggagtcaaggatgcccgggagaagcttttgcagaaagatgccc
gatttcgaatcaaagggaaagtgcaggatgccagagagatgttgaactct
cgcaagcagcagaccacggtgccccagaagccccgccaggttgctgatgc
ccgggagaagatcagcttgaagaggagttcccctgctgccttcataaacc
cacccattgggacagtgacccctgctctgaagctcaccaaaaccatccag
gttccacagcagaaagccatggcaccacttcatccccatcctgccggaat
gagaatcaatgttgtcaataaccaccaggccaaacagaatttatatgacc
tggatgaagatgatgatggtatagcttccgttcctactaaacagatgaag
tttgcagcctcaggcggctttctccaccacatggctgggctaagcagttc
caagctttccatgtccaaggccctccctctcaccaaagtggttcagaatg
atgcatacacagctcctgctctcccttcctctattcgaacaaaagccttg
accaacatgtcccggacactggtgaacaaggaagaaccccccaaagagct
gccagctgctgagcctgttctcagcccattggaaggcaccaagatgactg
tgaataatctgcaccctcgagtcactgaggaggacattgttgagcttttc
tgtgtgtgtggggccctcaagcgagctcgactggtccatcctggggtagc
ggaggtggtgtttgtgaaaaaggacgatgccatcaccgcatataagaagt
acaacaaccggtgtctggacgggcagccgatgaagtgcaaccttcacatg
aatgggaatgttatcacctcagaccagcccatcctgctgcggctgagtga
cagcccatcaatgaaaaaggagagcgagctgcctcgcagggtgaactctg
cctcctcctccaacccccctgccgaagtggaccctgacaccatcctgaag
gcactcttcaagtcctcaggggcctctgtgaccacgcagcccacagaatt
caaaatcaagctttga
>dJ222E13.C22.4
atgggggcccagctcagcacgttgggccatatggtgctcttcccagtctg
gttcctgtacagtctgctcatgaagctgttccagcgctccacgccagcca
tcaccctcgagagcccggacatcaagtacccgctgcggctcatcgaccgg
gagatcatcagccatgacacccggcgcttccgctttgccctgccgtcacc
ccagcacatcctgggcctccctgtcggccagcacatctacctctcggctc
gaattgatggaaacctggtcgtccggccctatacacccatctccagcgat
gatgacaagggcttcgtggacctggtcatcaaggtttacttcaaggacac
ccatcccaagtttcccgctggagggaagatgtctcagtacctggagagca
tgcagattggagacaccattgagttccggggccccagtgggctgctggtc
taccagggcaaagggaagttcgccatccgacctgacaaaaagtccaaccc
tatcatcaggacagtgaagtctgtgggcatgatcgcgggagggacaggca
tcaccccgatgctgcaggtgatccgcgccatcatgaaggaccctgatgac
cacactgtgtgccacctgctctttgccaaccagaccgagaaggacatcct
gctgcgacctgagctggaggaactcaggaacaaacattctgcacgcttca
agctctggtacacgctggacagagcccctgaagcctgggactacggccag
ggcttcgtgaatgaggagatgatccgggaccaccttccacccccagagga
ggagccgctggtgctgatgtgtggccccccacccatgatccagtacgcct
gccttcccaacctggaccacgtgggccaccccacggagcgctgcttcgtc
ttctga
>dJ257I20.C22.3
atgggaaaagacattcgcccgcggtccgcacgcgctgcttgcaaaggggt
ggggttgtggagtggatgctttggcaagatggcggggagcggcgtccgcc
aagctacttctaccgccagcaccttcgtgaagcccattttcagtcgggac
atgaacgaggccaagcggagggtgcgcgagctctaccgcgcctggtatcg
ggaggtgccgaacactgtgcaccaattccagctggacatcactgtgaaaa
tgggacgggataaagtccgagaaatgtttatgaagaatgcccatgtcaca
gaccccagggtggttgatcttctggtcattaagggaaagatcgaactgga
agaaacaattaaagtatggaagcagcggacacatgttatgcggttcttcc
atgaaacagaagcgccaaggccaaaggatttcctatccaagttctatgtt
ggccacgatccatga
>dJ268D13.C22.1b
atgcccgcggcccggccgcccgccgcgggactccgcgggatctcgctgtt
cctcgctctgctcctggggagcccggcggcagcgctggagcgagatgctc
ttcccgagggagatgctagccctttgggtccttacctcctgccctcagga
gccccggagagaggcagtcctggcaaagagcaccctgaagagagagtggt
aacagcgccccccagttcctcacagtcggcggaagtgctgggcgagctgg
tgctggatgggaccgcaccctctgcacatcacgacatcccagccctgtca
ccgctgcttccagaggaggcccgccccaagcacgccttgccccccaagaa
gaaactgccttcgctcaagcaggtgaactctgccaggaagcagctgaggc
ccaaggccacctccgcagccactgtccaaagggcagggtcccagccagcg
tcccagggcctagatctcctctcctcctccacggagaagcctggcccacc
gggggacccggaccccatcgtggcctccgaggaggcatcagaagtgcccc
tttggctggaccgaaaggagagtgcggtccctacaacacccgcacccctg
caaatctcccccttcacttcgcagccctatgtggcccacacactccccca
gaggccagaacccggggagcctgggcctgacatggcccaggaggcccccc
aggaggacaccagccccatggccctgatggacaaaggtgagaatgagctg
actgggtcagcctcagaggagagccaggagaccactacctccaccattat
caccaccacggtcatcaccaccgagcaggcaccagctctctgcagtgtga
gcttctccaatcctgaggggtacattgactccagcgactacccactgctg
cccctcaacaactttctggagtgcacatacaacgtgacagtctacactgg
ctatggggtggagctccaggtgaagagtgtgaacctgtccgatggggaac
tgctctccatccgcggggtggacggccctaccctgaccgtcctggccaac
cagacactcctggtggaggggcaggtaatccgaagccccaccaacaccat
ctccgtctacttccggaccttccaggacgacggccttgggaccttccagc
ttcactaccaggccttcatgctgagctgcaactttccccgccggcctgac
tctggggatgtcacggtgatggacctgcactcaggtggggtggcccactt
tcactgccacctgggctatgagctccagggcgctaagatgctgacatgca
tcaatgcctccaagccgcactggagcagccaggagcccatctgctcagct
ccttgtggaggggcagtgcacaatgccaccatcggccgcgtcctctcccc
aagttaccctgaaaacacaaatgggagccaattctgcatctggacgattg
aagctccagagggccagaagctgcacctgcactttgagaggctgttgctg
catgacaaggacaggatgacggttcacagcgggcagaccaacaagtcagc
tcttctctacgactcccttcaaaccgagagtgtcccttttgagggcctgc
tgagcgaaggcaacaccatccgcatcgagttcacgtccgaccaggcccgg
gcggcctccaccttcaacatccgatttgaagcgtttgagaaaggccactg
ctatgagccctacatccagaatgggaacttcactacatccgacccgacct
ataacattgggactatagtggagttcacctgcgaccccggccactccctg
gagcagggcccggccatcatcgaatgcatcaatgtgcgggacccatactg
gaatgacacagagcccctgtgcagagccatgtgtggtggggagctctctg
ctgtggctggggtggtattgtccccaaactggcccgagccctacgtggaa
ggtgaagattgtatctggaagatccacgtgggagaagagaaacggatctt
cttagatatccagttcctgaatctgagcaacagtgacatcttgaccatct
acgatggcgacgaggtcatgccccacatcttggggcagtaccttgggaac
agtggcccccagaaactgtactcctccacgccagacttaaccatccagtt
ccattcggaccctgctggcctcatctttggaaagggccagggatttatca
tgaactacatagaggtatcaaggaatgactcctgctcggatttacccgag
atccagaatggctggaaaaccacttctcacacggagttggtgcggggagc
cagaatcacctaccagtgtgaccccggctatgacatcgtggggagtgaca
ccctcacctgccagtgggacctcagctggagcagcgaccccccattttgt
gagaaaacggaggagtccctggcatgtgacaacccagggctgcctgaaaa
tggataccaaatcctgtacaagcgactctacctgccaggagagtccctca
ccttcatgtgctacgaaggctttgagctcatgggtgaagtgaccatccgc
tgcatcctgggacagccatcccactggaacgggcccctgcccgtgtgtaa
agtagcagaagcggcagcagagacgtcgctggaaggggggaacatggccc
tggctatcttcatcccggtcctcatcatctccttactgctgggaggagcc
tacatttacatcacaagatgtcgctactattccaacctccgcctgcctct
gatgtactcccacccctacagccagatcaccgtggaaaccgagtttgaca
accccatttacgagacaggggaaaccagagagtatgaggtttctatctaa
>dJ293L6.C22.1
atggggctgtttgatcgaggtgttcaaatgcttttaaccaccgttggtgc
tttcgctgccttcagcctgatgaccatagctgtgggaaccgactattggc
tctactccagaggggtttgcaagaccaaaagtgtcagtgagaatgaaacc
agcaaaaagaacgaggaagttatgacccattccggattatggagaacctg
ctgcctagaagggaatttcaaaggtctgtgcaagcaaattgatcacttcc
cagaggatgcagattacgaagctgacacagcagaatatttcctccgggcc
gtgagggcctccagcattttcccaatcctgagtgtgattctgcttttcat
gggtggcctctgcatcgcagccagcgagttctacaaaactcgacacaaca
tcatcctgagtgccggcatcttcttcgtgtctgcaggtctgagtaacatc
attggcatcatagtgtacatatctgccaatgccggagacccctccaagag
cgactccaaaaagaatagttactcatacggctggtccttctacttcgggg
ccctgtccttcatcatcgccgagatggtcggggtgctggcggtgcacatg
tttatcgaccggcacaaacagctgcgggccacggcccgcgccacggacta
cctccaggcctctgccatcacccgcatccccagctaccgctaccgctacc
agcgccgcagccgctccagctcgcgctccacggagccctcacactccagg
gacgcctcccccgtgggcatcaagggcttcaacaccctgccgtccacgga
gatctccatgtacacgctcagcagggaccccctgaaggccgccaccacgc
ccaccgccacctacaactccgacagggataacagcttcctccaggttcac
aactgtatccagaaggagaacaaggactctctccactccaacacagccaa
ccgccggaccacccccgtataa
>dJ309I22.C22.1
atgaccccttggctcgggctcatcgtgctcctgggcagctggagcctggg
ggactggggcgccgaggcgtgcacatgctcgcccagccacccccaggacg
ccttctgcaactccgacatcgtgatccgggccaaggtggtggggaagaag
ctggtaaaggaggggcccttcggcacgctggtctacaccatcaagcagat
gaagatgtaccgaggcttcaccaagatgccccatgtgcagtacatccata
cggaagcttccgagagtctctgtggccttaagctggaggtcaacaagtac
cagtacctgctgacaggtcgcgtctatgatggcaagatgtacacggggct
gtgcaacttcgtggagaggtgggaccagctcaccctctcccagcgcaagg
ggctgaactatcggtatcacctgggttgtaactgcaagatcaagtcctgc
tactacctgccttgctttgtgacttccaagaacgagtgtctctggaccga
catgctctccaatttcggttaccctggctaccagtccaaacactacgcct
gcatccggcagaagggcggctactgcagctggtaccgaggatgggccccc
ccggataaaagcatcatcaatgccacagacccctga
>dJ323M22.C22.1
atgtctgtcacatatgatgattccgttggagtagaagtgtccagcgacag
cttctgggaggtcgggaactacaagcggactgtgaagcggatcgacgatg
gccaccgcctgtgcagcgacctcatgaactgcctgcatgagcgggcgcgc
atcgagaaggcgtatgcgcagcagctcactgagtgggcccggcgctggag
gcagctcgtggagaaagggccccagtacgggaccgtggagaaggcctgga
tggccttcatgtccgaggcagagagggtgagcgagctgcacctcgaggtg
aaggcctcactgatgaacgatgacttcgagaagatcaagaactggcagaa
ggaagcctttcacaagcagatgatgggcggcttcaaggagaccaaggaag
ctgaggacggctttcggaaggcacagaagccctgggccaagaagctgaaa
gaggtagaagcagcaaagaaagcccaccatgcagcgtgcaaagaggagaa
gctggctatctcacgagaagccaacagcaaggcagacccatccctcaacc
ctgaacagctcaagaaattgcaagacaaaatagaaaagtgcaagcaagat
gttcttaagaccaaagagaagtatgagaagtccctgaaggaactcgacca
gggcacaccccagtacatggagaacatggagcaggtgtttgagcagtgcc
agcagttcgaggagaaacgccttcgcttcttccgggaggttctgctggag
gttcagaagcacctagacctgtccaatgtggctggctacaaagccattta
ccatgacctggagcagagcatcagagcagctgatgcagtggaggacctga
ggtggttccgagccaatcacgggccgggcatggccatgaactggccgcag
tttgaggagtggtccgcagacctgaatcgaaccctcagccggagagagaa
gaagaaggccactgacggcgtcaccctgacgggcatcaaccagacaggcg
accagtctctgccgagtaagcccagcagcacccttaatgtcccgagcaac
cccgcccagtctgcgcagtcacagtccagctacaaccccttcgaggatga
ggacgacacgggcagcaccgtcagtgagaaggacgacactaaggccaaaa
atgtgagcagctacgagaagacccagagctatcccaccgactggtcagac
gatgagtctaacaaccccttctcctccacggatgccaatggggactcgaa
tccattcgacgacgacgccacctcggggacggaagtgcgagtccgggccc
tgtatgactatgaggggcaggagcatgatgagctgagcttcaaggctggg
gatgagctgaccaagatggaggacgaggatgagcagggctggtgcaaggg
acgcttggacaacgggcaagttggcctatacccggcaaattatgtggagg
cgatccagtga
>dJ323M22.C22.2.a
atggcagggaaagtaaaatgggtcactgatatcgagaagtcagtgctgat
caataactttgaaaagagaggatgggtccaagtgacagaaaacgaggact
ggaatttttactggatgagtgtgcaaaccatccgaaatgtgttcagcgtt
gaagctggatatcggctctcagatgaccaaatagtcaaccattttccaaa
ccactatgaactgacccggaaggacctgatggtgaagaacatcaaaagat
acaggaaggagctggagaaagaagggagtcctctggcagaaaaagatgaa
aatggaaaatacctctatctggactttgttccagtcacctatatgctgcc
cgctgactacaacctgtttgtagaggagttccggaagagcccgtccagca
cctggatcatgaagccttgtggcaaggcccagggaaagggcatcttcctt
atcaacaagctctcacagatcaaaaagtggtcccgggacagcaagacatc
ttcgtttgtgtctcaatctaataaggaagcctacgtgatctctctctata
ttaacaacccgttactaattggcgggaggaagttcgacctgcgcttgtac
gttctggtgtccacgtaccgtccactgcgctgttacatgtacaagcttgg
gttttgccggttctgcacagtgaaatacaccccgagtaccagtgagctgg
acaacatgttcgttcatctcaccaacgtcgccatccagaaacacggggag
gactacaaccacatccatgggggcaagtggacagtgagtaacctgcggct
ctacctggagagcacccgcggcaaggaggtgaccagcaagctgttcgacg
agatccactggatcatcgtgcagtccctgaaggctgtggcgccggtgatg
aacaatgacaagcactgctttgaatgctatggctacgacatcatcatcga
cgacaagctgaagccctggctgatcgaggtgaatgcgtccccgtctctca
cgtccagcactgccaatgaccgaatcctcaagtacaacctgattaatgac
accctcaacatcgccgtcccgaatggtgaaatcccagactgcaaatggaa
caagtcgccacctaaggaagtcctcggcaattacgagattctgtatgatg
aagaattggcccagggtgacggggctgaccgggagctgagaagccgtcag
ggtcagtctctggggcccagagcaggccgatcgagagactcggggagagc
ggtcctcaccacctggaagtga
>dJ327J16.C22.1
atgggagaaacagaagggaagaaagatgaggctgattataagcgactgca
gaccttccctctggtcaggcactcggacatgccagaggagatgcgcgtgg
agaccatggagctatgtgtcacagcctgtgagaaattctccaacaacaac
gagagcgccgccaagatgatcaaagagacaatggacaagaagttcggctc
ctcctggcacgtggtgatcggcgagggctttgggtttgagatcacccacg
aggtgaagaacctcctctacctgtacttcgggggcaccctggctgtgtgc
gtctggaagtgctcctga
>dJ327J16.C22.2
ctgaagttcctggccgtgctgctggccgcgggcatgctggcgttcctcgg
tgccgtcatctgcatcatcgccagcgtgcccctggcggccagcccggcgc
gggcgctgcccggcggcgccgacaatgcttcggtcgcctcgggcgccgcc
gcgtccccgggcccgcagcggagcctgagcgcgctgcacggcgcgggcgg
ttcagccgggccccccgcgctgcccggggcacccgcggccagcgcgcacc
cgctgccgcccgggcccctgttcagccgcttcctgtgcacgccgctggct
gctgcctgcccgtcgggggcccagcagggggacgcggcgggcgctgcgcc
gggcgagcgcgaagagctgctgctgctgcagagcacggccgagcagctgc
gccagacggcgctgcagcaggaggcgcgcatccgcgccgaccaggacacc
atccgtgagctcaccggcaagctgggccgctgcgagagcggcctgccgcg
cggcctccagggcgccgggccccgccgcgacaccatggccgacgggccct
gggactcgcctgcgctcattctggagctggaggacgccgtgcgcgccctg
cgggaccgcatcgaccgcctggaggagcttccagcccgtgtgaacctctc
agctgccccagccccagtctctgctgtgcccaccggcctacactccaaga
tggaccagctggaggggcagctgctggcccaggtgctggcactggagaag
gagcgtgtggccctcagccacagcagccgccggcagaggcaggaagtgga
aaaggagttggacgtcctgcagggtcgtgtggctgagctggagcacgggt
cctcagcctacagtcctccagatgccttcaagatcagcatccccatccgt
aacaactacatgtacgcccgcgtgcggaaggctctgcccgagctctacgc
attcaccgcctgcatgtggctgcggtccaggtccagcggcaccggccagg
gcacccccttctcctactcagtgcccgggcaggccaacgagattgtactg
ctagaggcgggccatgagcccatggagctgctgatcaacgacaaggtggc
ccagctgcccctgagcctgaaggacaatggctggcaccacatctgcatcg
cctggaccacaagggatggcctatggtctgcctaccaggacggggagctg
cagggctccggtgagaacctggctgcctggcaccccatcaagcctcatgg
gatccttatcttgggccaggagcaggataccctgggtggccggtttgatg
ccacccaggcctttgtcggtgacattgcccagtttaacctgtgggaccac
gccctgacaccagcccaggtcctgggcattgccaactgcactgcgccact
gctgggcaacgtccttccctgggaagacaagttggtggaggcctttgggg
gtgcaacaaaggctgccttcgatgtctgcaaggggagggccaaggcatga
>dJ327J16.C22.3
atggagctgtctgcagtgggcgagcgggtcttcgcggccgaatccatcat
caaacggcggatccgaaagggacgcatcgagtacctggtgaaatggaagg
ggtgggcgatcaagtacagcacttgggagcccgaggagaacatcctggac
tcgcggctcattgcagccttcgaacaaaaggagagggagcgtgagctgta
tgggcccaagaagaggggacccaaacccaaaactttcctcctgaaggcgc
gggcccaggccgaggccctccgcatcagtgatgtgcatttctctgtcaag
ccgagcgccagtgcctcctcgcccaagctgcactccagcgcagccgtgca
ccggctcaagaaggacatccgccgctgccaccgtatgtcccgccgtcccc
tgccccgcccggacccgcaggggggcagccccggactgcgcccgcccatt
tcgcccttctcggagacggtgcgcatcatcaaccgcaaggtgaagccgcg
ggagcccaagcggaaccgcatcatcctgaacctgaaggtgatcgacaagg
gcgctggcggcgggggcgccgggcagggggccggggcgctggcccgcccc
aaagtcccctcgcggaaccgcgttataggcaagagcaagaagttcagcga
gagcgtcctgcgtacacagatccgccacatgaagttcggcgcctttgcgc
tgtacaagcctccgcccgcccccctggtagccccgtcccccggcaaggct
gaggcctcagccccgggccctgggctacttctggccgcccccgccgcccc
ctacgacgcccgcagctctggctcctccggctgcccctcgcctacaccac
agtcctctgaccccgacgacacgccccccaagctcctccccgagaccgtg
agcccatccgcccccagctggcgcgagccggaggtgctcgacctgtccct
ccctcccgagtcggcagccaccagcaagcgggcaccgcctgaggtcacag
ctgctgccggcccggcacctcccacggcccctgagcccgccggtgcctcc
tccgagcccgaggctggggactggcgccccgagatgtcaccctgctccaa
tgtggtcgtcaccgatgtcaccagcaacctcctgacggtcacaatcaagg
aattctgcaaccctgaggatttcgagaaggtggctgctggggtagcaggc
gccgctgggggcggtggcagcattggggcgagcaagtga
>dJ333H23.C22.1.1
atgtctcacagaaagttctccgctcccagacatgggtccctcggcttcct
gcctcggaagcgcagcagcaggcatcgtgggaaggtgaagagcttcccta
aggatgacccgtccaagccggtccacctcacagccttcctgggatacaag
gctggcatgactcacatcgtgcgggaagtcgacaggccgggatccaaggt
gaacaagaaggaggtggtggaggctgtgaccattgtagagacaccaccca
tggtggttgtgggcattgtgggctacgtggaaacccctcgaggcctccgg
accttcaagactgtctttgctgagcacatcagtgatgaatgcaagaggcg
tttctataagaattggcataaatctaagaagaaggcctttaccaagtact
gcaagaaatggcaggatgaggatggcaagaagcagctggagaaggacttc
agcagcatgaagaagtactgccaagtcatccgtgtcattgcccacaccca
gatgcgcctgcttcctctgcgccagaagaaggcccacctgatggagatcc
aggtgaacggaggcactgtggccgagaagctggactgggcccgcgagagg
cttgagcagcaggtacctgtgaaccaagtgtttgggcaggatgagatgat
cgacgtcatcggggtgaccaagggcaaaggctacaaaggggtcaccagtc
gttggcacaccaagaagctgccccgcaagacccaccgaggcctgcgcaag
gtggcctgtattggggcatggcatcctgctcgtgtagccttctctgtggc
acgcgctgggcagaaaggctaccatcaccgcactgagatcaacaagaaga
tttataagattggccagggctaccttatcaaggacggcaagctgatcaag
aacaatgcctccactgactatgacctatctgacaagagcatcaaccctct
gggtggctttgtccactatggtgaagtgaccaatgactttgtcatgctga
aaggctgtgtggtgggaaccaagaagcgggtgctcaccctccgcaagtcc
ttgctggtgcagacgaagcggcgggctctggagaagattgaccttaagtt
cattgacaccacctccaagtttggccatggccgcttccagaccatggagg
agaagaaagcattcatgggaccactgaagaaagaccgaattgcaaaggaa
gaaggagcttaa
>dJ333H23.C22.2.2
atggaagggggtgcgtacggagcgggcaaagccgggggcgccttcgaccc
ctacaccctggtccggcagccgcacaccatcctgcgcgtcgtgtcttggc
tgttctccatagtggtgttcggctccatcgtgaacgagggctacctcaac
agcgcctccgagggggaggagttctgcatctacaaccgcaaccccaacgc
ctgcagctatggcgtggccgtgggcgtgctcgccttcctcacctgcctgc
tgtacctggccctggacgtgtacttcccgcagatcagcagcgtcaaggac
cgcaagaaagccgtcctgtccgacatcggtgtctcggccttctgggcttt
cctctggttcgtgggattctgctacctggccaaccagtggcaggtctcca
agcccaaggacaacccactgaacgaagggacggacgcagcccgggccgcc
atcgccttctcctttttctccatcttcacctgggcgggccaggctgtgct
ggccttccagcggtaccagattggcgccgactcggccctcttctcccagg
actacatggaccccagccaggactccagcatgccttacgcgccctacgtg
gagcccactgggccggatcccgccggtatgggcggcacctaccagcagcc
ggccaacaccttcgacaccgagccccagggctaccagtcgcagggctact
ga
>dJ345P10.C22.4
atgtgcaaaatggcgattataccagactggcttaggtcgcatcctcacac
acgaaaatttacacattcaagaccccattcttcaccgtgtagagtatatt
caaggaatggttccccaaataagttcagatcttcttcaaccacagctgtt
gcaaatccaacactgtcctccttagatgttaaacggattttatttcaaaa
aattaccgacagaggggatgagttgcaaaaagcctttcagctgctggata
ctggtcagaacttgactgtgtcaaaaagtgaactgagaagaatcatcaca
gacttcctgatgccgctcacacgagaacagtttcaggacgtgttggctca
gatcccccttagcacctctggtactgtaccgtaccttgcctttctgtcca
ggtttggtggaattgacctatatataaatggtataaagaggggaggtggg
aatgaaatgaattgctgccgcacattaagagaacttgaaatccaagtggg
agaaaaggttttcaaaaacattaagactgttatgaaagcctttgagctca
ttgatgttaacaagactggactggttcgaccgcaggagctaagaagggtt
ctggagaccttctgtatgaagttaagagacgaggaatacgaaaagttttc
gaaacactacaacatccacaaggatactgcagtagattacaacgtgtttt
tgaagaatctcagcataaataacgacttgaaccttagatattgtatggga
aatcaagaggtctcgttggagaatcaacaagccaaaaattccaaaaagga
acgtttgctaggttctgcatcatctgaagatatctggagaaactactcct
tggatgaaattgagaggaacttttgtctacaactttcgaagtcttatgaa
aaggttgaaaaggccctcagtgcaggggacccctgtaaaggtggctacgt
gtcttttaattatctaaagattgtcctcgacacttttgtataccaaatac
caagaagaatttttatccagttaatgaaaagatttggacttaaagccacc
actaaaatcaattggaagcaatttctaacatcatttcatgagcctcaggg
gttgcaagttagcagtaaaggtcccctgacaaaaagaaatagcatcaact
ctagaaatgaatctcacaaggaaaacatcatcacaaagttatttagacac
actgaagatcactctgcgtcactgaagaaagcattactgataatcaacac
taaacccgatggaccgataacaagagaagaatttcgatatattctaaatt
gcatggctgtaaaactaagcgattcagaattcaaagaactaatgcaaatg
cttgaccctggggacactggagtggtcaacaccagcatgtttattgatct
gattgaagagaactgtaggatgagaaagacatctccctgtacagatgcta
agacacctttcctcctggcctgggattcagtggaagaaattgttcatgat
acaattactaggaacctacaagctttttataacatgctacgctcatatga
ccttggagacacagggcgcattggccgaaataatttcaagaaaatcatgc
acgtcttctgtccatttttaacgaatgcacatttcataaaactctgcagt
aagattcaggacattggttcaggaagaatcctttacaagaaacttttggc
atgcataggaattgatggcccacccactgtctctccagttcttgttccaa
aggatcagctgttaagtgaacatttacaaaaagatgaacagcagcagcca
gatctttctgagagaaccaagctcacggaggataaaaccaccctgaccaa
gaagatgaccacagaagaagtgattgaaaaattcaaaaagtgtatacagc
agcaggacccggcattcaaaaaacgatttcttgacttcagcaaggagcct
aatggaaaaattaacgtgcatgactttaagaaggtactggaagacactgg
gatgcccatggacgatgatcagtatgccctgctgaccactaaaataggct
tcgagaaggaagggatgagctatcttgattttgcagcaggatttgaagat
cctccaatgagagggccggaaaccactccgccgcagcctccaactccttc
aaaaagttacgtgaacagccactttatcaccgcagaagaatgcctgaagc
ttttccctaggaggctgaaggagtcattccgggacccctactctgccttc
tttaaaacagatgctgacagggatggcataatcaacatgcatgaccttca
cagactgctcctgcatctactgcttaatctcaaagacgacgagtttgagc
gcttccttggccttcttggcttgagacttagtgtcactttaaattttcgg
gaatttcaaaatttgtgtgagaagagaccatggagaacagatgaagcgcc
tcaaagactcattagaccaaaacagaaggttgcggattcagaactagctt
gtgagcaggctcatcagtatcttgttaccaaagcaaaaaacagatggtca
gacttgtctaagaattttctagaaaccgataatgagggcaatggcattct
tcgacgccgggacataaagaacgcactgtacggttttgatattcccctca
caccaagagagtttgaaaagctttgggcaagatacgacaccgagggaaaa
gggcacattacttaccaggaatttttacagaaattgggtattaactattc
gcctgctgtccatcggccctgtgcagaggattatttcaacttcatgggtc
attttacaaagccacagcagctacaggaagagatgaaggagctgcagcag
agcacagagaaggctgtggcagccagggataagcttatggaccgccatca
agatatcagcaaagcattcaccaaaactgatcaatccaaaaccaactaca
tatccatatgcaagatgcaggaagtgctggaagaatgtggatgttctctt
accgaaggggagctgacccatctgctaaacagttggggagtcagccggca
tgataatgctatcaattacctcgacttcctgagagcagtggagaacagca
agtcaacaggagctcagcccaaggaaaaagaagagagcatgccaatcaat
tttgcaacgctgaatccacaggaggctgtgaggaagatccaggaagtagt
tgagtcctcccagctggctttgtccacggcattttctgcattggataaag
aggatacaggatttgtaaaggctacagaattcggacaagttcttaaggat
ttctgttacaaactaacggacaatcagtatcattattttttgaggaaact
aagaattcatctaaccccctatataaattggaaatattttctccagaact
ttagctgtttccttgaggagacagctgatgagtgggctgagaaaatgccc
aaaggcccgccgcctacctctcccaaggccacagccgacagagacatcct
ggctcgcctccacaaagcagtgacttcccattaccatgccatcacccagg
agtttgagaattttgacaccatgaaaacgaacaccatctccagagaggag
tttagggccatttgtaatcgccgcgtccaaatcctgacggacgaacagtt
tgacagactctggaacgagatgccagtcaatgccaaggggaggctgaaat
acccggacttcctgagcaggttcagttccgagacagcagccacaccaatg
gccactggtgactcggccgtggcccagagagggagcagtgtccctgacgt
ctcggaaggcaccagatctgccctctcattgcccactcaggagctgagac
cagggtcaaagtcgcagagccacccctgtactccagcgagcaccaccgtg
atcccgggcactccacccttgcagaactgtgatcccatagagagcaggct
ccggaagagaatccagggctgctggcgccagctcctgaaagaatgcaagg
agaaggacgtggccagacagggggacatcaacgcctccgatttcctggct
cttgtggagaaattcaacctggacataagcaaagaggagtgtcagcagct
cattataaaatacgacttaaagagcaacgggaaatttgcatactgtgact
tcattcagagctgtgtcctcctgctaaaagcaaaggaaagctcactgatg
cacaggatgaagatccagaatgcacacaagatgaaagaagccggcgcgga
gacgccatctttttactctgctctgctgcgtattcagcccaaaattgtgc
actgctggaggccaatgcggcgcacgttcaaaagctatgatgaggctgga
acagggctgctaagcgtcgcagatttcaggacggtcctgagacagtacag
catcaacctctctgaggaagagttcttccatattctggagtattacgata
agacgctgtcttcaaaaatctcctacaacgacttcctccgggcattcctc
cagtag
>dJ347H13.C22.1
atggcgccctacagcctactggtgactcggctgcagaaagctctgggtgt
gcggcagtaccatgtggcctcagtcctgtgccaacgggccaaggtggcga
tgagccactttgagcccaacgagtacatccattatgacctgctagagaag
aacattaacattgttcgcaaacgactgaaccggccgctgacactctcgga
gaagattgtgtatggacacctggatgaccccgccagccaggaaattgagc
gaggcaagtcgtacctgcggctgcggccggaccgtgtggccatgcaggat
gcgacggcccagatggccatgctccagttcatcagcagcgggctgtccaa
ggtggctgtgccatccaccatccactgtgaccatctgattgaagcccagg
ttgggggcgagaaagacctgcgccgggccaaggacatcaaccaggaagtt
tataatttcctggcaactgcaggtgccaaatatggcgtgggcttctggaa
gcctggatctggaatcattcaccagattattctggaaaactatgcgtacc
ctggtgttcttctgattggcactgactcccacacccccaatggtggcggc
cttgggggcatctgcattggagttgggggtgccgatgctgtggatgtcat
ggctgggatcccctgggagctgaagtgccccaaggtgattggcgtgaagc
tgacgggctctctctccggttggtcctcacccaaagatgtgatcctgaag
gtggcaggcatcctcacggtgaaaggtggcacaggtgcaatcgtggaata
ccacgggcctggtgtagactccatctcctgcactggcatggcgacaatct
gcaacatgggtgcagaaattggggccaccacttccgtgttcccttacaac
cacaggatgaagaagtacctgagcaagaccggccgggaagacattgccaa
tctagctgatgaattcaaggatcacttggtgcctgaccctggctgccatt
atgaccaactaattgaaattaacctcagtgagctgaagccacacatcaat
gggcccttcacccctgacctggctcaccctgtggcagaagtgggcaaggt
ggcagagaaggaaggatggcctctggacatccgagtgggtctaattggta
gctgcaccaattcaagctatgaagatatggggcgctcagcagctgtggcc
aagcaggcactggcccatggcctcaagtgcaagtcccagttcaccatcac
tccaggttccgagcagatccgcgccaccattgagcgggacggctatgcac
agatcttgagggatctgggtggcattgtcctggccaatgcttgtggcccc
tgcattggccagtgggacaggaaggacatcaagaagggggagaagaacac
aatcgtcacctcctacaacaggaacttcacgggccgcaacgacgcaaacc
ccgagacccatgcctttgtcacgtccccagagattgtcacagccctggcc
attgcgggaaccctcaagttcaacccagagaccgactacctgacgggcac
ggatggcaagaagttcaggctggaggctccggatgcagatgagcttccca
aaggggagtttgacccagggcaggacacctaccagcacccacccaaggac
agcagcgggcagcatgtggacgtgagccccaccagccagcgcctgcagct
cctggagccttttgacaagtgggatggcaaggacctggaggacctgcaga
tcctcatcaaggtcaaagggaagtgtaccactgaccacatctcagctgct
ggcccctggctcaagttccgtgggcacttggataacatctccaacaacct
gctcattggtgccatcaacattgaaaacggcaaggccaactccgtgcgca
atgccgtcactcaggagtttggccccgtccctgacactgcccgctactac
aagaaacatggcatcaggtgggtggtgatcggagacgagaactacggcga
gggctcgagccgggagcatgcagctctggagcctcgccaccttgggggcc
gggccatcatcaccaagagctttgccaggatccacgagaccaacctgaag
aaacagggcctgctgcctctgaccttcgctgacccggctgactacaacaa
gattcaccctgtggacaagctgaccattcagggcctgaaggacttcaccc
ctggcaagcccctgaagtgcatcatcaagcaccccaacgggacccaggag
accatcctcctgaaccacaccttcaacgagacgcagattgagtggttccg
cgctggcagtgccctcaacagaatgaaggaactgcaacagtga
>dJ347H13.C22.2
atgacttcagagtcgacgtcacccccagttgtgcccccgctccactcccc
caagtccccagtctggcccaccttccccttccacagggagggcagcaggg
tctgggagcggggtggtgtcccacctcgggacctacccagccctctgccc
accaagcggaccaggacctattcagcgacagcccgggcctcagctggccc
cgtgttcaagggcgtctgtaagcagttctcacgctcacagggccatggct
tcatcacccccgagaacgggtccgaggacatcttcgtacatgtgtctgac
atcgagggggagtacgtgccagtggagggcgacgaggtgacctacaagat
gtgccctatccctcccaagaaccagaagttccaggccgtggaggtggtgc
tcactcagctggccccccacactccccacgagacgtggtctggccaggtc
gtgggctcctag
>dJ347H13.C22.3
atggcagtcaccgcccaggcagcccgcaggaaggagcgcgtcctctgcct
gtttgacgtggacgggaccctcacgccggctcgccagaaaattgaccctg
aggtggccgccttcctgcagaagctacgaagtagagtgcagatcggtgtg
gtgggcggctctgactactgtaagatcgctgagcagctgggtgacgggga
tgaagtcattgagaagtttgattatgtgtttgccgagaacgggacggtgc
agtataagcacggacgactgctctccaagcagaccatccagaaccacctg
ggggaggagctgctgcaggacttgatcaacttctgcctcagctacatggc
cctgctcaggctgcccaagaagcgtggaaccttcatcgagttccggaatg
gcatgctgaacatctcgcccatcggccggagctgcaccctggaggagagg
atcgagttctccgaactggacaagaaagagaagatccgggagaagttcgt
ggaagccctgaaaacagagtttgctggcaaagggctgaggttctctcgag
gaggcatgatcagctttgacgtcttccccgagggctgggacaagcgctac
tgcctggatagcctggaccaggacagcttcgacaccatccacttctttgg
gaacgagactagccctggtgggaacgactttgagatctttgccgaccccc
ggactgttggccacagcgtggtgtctcctcaggacacggtgcagcgatgc
cgggagattttcttcccagagacagctcatgaggcgtga
>dJ347H13.C22.4
atggagccgccgaatctctatccggtgaagctctacgtgtacgacctgtc
caaaggcctggcccggcggctcagccccatcatgctggggaaacaactgg
aaggcatctggcacacatccatagttgtgcacaaggatgagttcttcttc
ggcagtggtggtatctccagctgccccccgggagggacattgcttgggcc
tccagactctgtggttgatgtggggagtacagaagtcacagaagaaatct
ttctggagtacctctcctccctgggggagtccctgttccgaggtgaggcc
tacaacctctttgaacacaattgtaacaccttcagcaacgaagtggcaca
gttcctgactgggcggaagattccttcttacatcacagacctgccctctg
aagttctctccacgccctttggacaggcacttcggcccctcctggactcc
attcagatccagcctccaggagggagctccgtgggcagacccaacggcca
gagctaa
>dJ347H13.C22.5
atgttcgtcctggtggaaatggtggacaccgtccggatccccccttggca
gtttgagaggaagctcaacgactccattgccgaggagctgaacaagaagt
tggccaacaaggtcgtgtacaacgtgggactctgcatttgtctgtttgat
atcaccaaactggaggatgcctatgtattccctggggatggcgcatcaca
caccaaagtccattttcgctgcgtggtgtttcatccattcctagatgaga
ttctcattgggaagatcaaaggctgcagcccagaaggagtgcacgtctct
ctaggcttcttcgatgacattctcatccccccagagtcactgcagcagcc
agccaagttcgacgaagcggagcaggtgtgggtgtgggagtacgagacgg
aggaaggagcacacgacctctacatggacaccggcgaggagatccgcttc
cgggtggtggacgagagctttgttgacacgtcccccacagggcccagctc
agcagatgccaccacttccagtgaggagctgccaaagaaggaggctccgt
acacgcttgtgggatccatcagtgagccaggcctgggccttctctcctgg
tggaccagcaactag
>dJ353E16.C22.1
atggtgctgatcaaggaattccgtgtggttttgccatgttctgttcagga
gtatcaggttgggcagctttactctgttgcagaagctagtaagaatgaga
ctggtggtggagaaggaattgaagtcttaaagaatgaaccttatgagaag
gatggagaaaagggacagtatacgcacaaaatttatcacctaaagagcaa
agtgcctgcattcgtgaggatgattgctcccgagggctccttggtgtttc
atgagaaagcctggaatgcgtacccctactgtagaacaattgtaacgaat
gaatatatgaaagatgatttcttcattaaaatcgaaacatggcacaaacc
agacttgggaacattagaaaatgtacatggtttagatccaaacacatgga
aaactgttgaaattgtccatatagatattgcagatagaagtcaagttgaa
ccagcagactacaaagctgatgaagacccagcattattccagtcagtcaa
gaccaagagaggccctttgggacccaactggaagaaggagctggcaaaca
gccctgactgtccccagatgtgtgcctataagctggtgaccatcaaattc
aagtggtggggactgcaaagcaaagtagaaaacttcattcaaaagcaaga
aaaacggatatttacaaacttccatcgccagcttttttgttggattgaca
agtggatcgatctcacgatggaagacattaggagaatggaagacgagact
cagaaagaactagaaacaatgcgtaagaggggttccgttcgaggcacgtc
ggctgctgatgtctag
>dJ353E16.C22.2b
atgacaatggcagtagtggccagtgtctgccggcacgacctcccatcatc
ccgggaaggggcagcgccagtggggcgcagatgcctgccatcacagatgg
aaacagcaggtaaatggcacttgtttcctccaggtgtggagatgcttgta
tctgggaccccctgccatttctcaggacaccctcctgctcctagctggga
gatccagcatcctcatgaatgcggggcccaaggccaccaactgttccacc
tgctgtcagccaggcctgttgccccagccctacacccacagctcacccag
cagggactggagtgtgctgctgcactgctggagccggtcgcccgggtcgg
aggttgggaagaagacagccgctggcaggccactggttggggggtccagc
cggaagcccacagcggtgaggagggcctgccagccagggatgccgcccac
tttgttctccacactctgctgggatgtgtacatggcattgcgctgcccat
tctggatgcgctgcagggatttctccacctgagggggaattggggtaaac
actgggatgccggagctcaggcatcccagacaggaggaagtgtgtactca
caccagccaggaggaaacaagcctgcctgggaggacagacgatcagccct
ggctgtccctcaggagcggggggcctccaaggcacactgcccactgggtc
aaggagtatccaggaggagttag
>dJ355C18.C22.1
atgacccaggagccattcagagaggagctggcctatgaccggatgcccac
gctggagcggggccggcaagaccccgccagctatgccccagacgcgaagc
cgagcgacctgcagctgtcgaagagactgcccccctgcttcagccacaag
acgtgggtcttctctgtgctgatggggagctgcctcctggtgacctcggg
gttttcgctgtacctggggaacgtgttcccggctgagatggattacttgc
gctgtgctgcaggctcttgcatcccctcggcaattgtgagcttcaccgtc
tccaggaggaacgccaatgtgattcccaactttcagatattgtttgtttc
cacgtttgctgtgaccactacgtgtttaatttggtttggatgcaaactag
tcctgaacccatcagcaataaacatcaacttcaacctcatcctgctgctc
ctgctggagctgctcatggcggccacggtgatcatcgctgcacggtccag
cgaggaggactgcaagaaaaagaagggctccatgtctgacagcgccaaca
ttctggacgaagtgccatttcctgctcgggtcctgaaatcttactcagtc
gtcgaggtaatcgcaggcatctctgccgtcctcggggggatcattgccct
gaacgtggatgactcagtttcaggcccacacctctcagtgacgttctttt
ggatcctagtggcctgctttccaagtgccattgccagtcatgtggcagca
gagtgtcccagcaagtgtctggtggaggtcctgattgccataagcagcct
cacgtctccgctgctgttcacagcctctggatatctgtcattcagcatca
tgagaatcgtggagatgtttaaggattacccgccagccataaaaccatcc
tacgatgtgctgctgctgctgctgctgctagtgctcctgctgcaggccgg
cctcaacacgggcaccgccatccagtgcgtgcgcttcaaggtcagtgcaa
ggctgcagggtgcatcctgggacacccagaacggcccgcaggagcgcctg
gctggggaggtggccaggagccccctgaaggagttcgacaaggagaaagc
ctggagagccgtcgtggtgcaaatggcccagtga
>dJ362J20.C22.1
atggcttccgtgctgtcctacgaaagcctggtccacgccgtggccggagc
cgtgggaagcgtgacagcaatgacagtgttttttcccctggatacagcta
gacttcgacttcaggttgatgagaaaagaaaatccaaaactacacacatg
gtgctcctggagatcattaaagaagaaggactcctggcaccatatcgagg
gtggtttccagtgatttccagtctctgctgctccaattttgtctatttct
acacttttaatagcctcaaagcactctgggtcaaaggtcaacattctacc
actggaaaagatctggtagttgggtttgttgcaggagtggttaatgtgtt
gctaacaactccactctgggtggtaaacaccagactgaagcttcaaggag
caaaatttaggaatgaagacattgtaccaacaaactacaaaggtatcatt
gatgcttttcatcagatcattcgcgatgaaggaatctcggctttatggaa
tggcacatttccctcattgctgttggtcttcaatcctgccatccagttca
tgttttatgaaggtttaaaacggcagcttttaaagaaacggatgaagctt
tcttccttggatgtgttcatcattggtgcagtagccaaagcgattgccac
cacggtgacctatcccctgcagacggtacagtcaattctgaggtttgggc
gtcatagactaaacccagaaaacagaacattgggaagtcttcggaatatt
ctctatcttcttcaccaacgagtaagacgttttggaataatgggactcta
caaaggccttgaagccaaactgctgcagacagtcctcactgctgctctca
tgttccttgtttatgagaaactgacagctgccaccttcacagttatgggg
ctgaagcgtgcacaccaacactga
>dJ366L4.C22.1
atggctgcgctcggccggcccttcagcggcctccctctgagcggcggctc
ggacttcctgcagccgccgcagccggccttccccggccgggccttcccgc
cgggggctgacggcgccgagttggccccgcggccgggacctcgcgcagtc
cctagcagtcccgctgggagtgcggcgcgcggacgtgtttctgttcactg
taaaaagaaacacaagcgagaggaggaggaggatgatgattgtccagtaa
gaaagaaaaggataactgaagcagagctctgtgctggtcctaatgactgg
attctttgtgcacatcaggatgtagaggggcatggagtaaatcccagtgt
tagtggcctttccatacctgggatattagatgttatttgtgaagaaatgg
atcagacaactggagaaccacagtgtgaagttgcccgaaggaagcttcag
gagattgaggacaggataattgatgaagatgaagaagttgaagctgacag
aaatgttaaccatctccccagtcttgtcctttctgataccatgaaaacag
gtttgaagagggaatttgatgaagtttttacaaagaaaatgattgagtct
atgagccgtccttccatggagcttgttctctggaaacccctccctgaact
cctttctgataagccaaagccatcctctaatactaagaactatacaggag
agagccaagctaagcatgtagctgctggcactgccttccctcagagaact
gaactgttttcggaacctcggccaacagggatgtctctttataatagttt
ggagacagctactagcacagaagaagagatggaactctag
>dJ366L4.C22.2
atgtggcgggggagagccggggctttgctccgggtgtgggggttttggcc
gacaggggttcccagaaggagaccgctaagctgcgatgctgcgtcgcagg
cgggaagcaattatccccgctgttggaactgcggcggcccatggggcccc
gggcgggaggacaggttcttctgcccacagtgccgagcgctgcaggcacc
tgaccccactcgagactacttcagccttatggactgcaaccgttccttca
gagttgatacagcgaagctccagcacaggtaccagcaactgcagcgtctt
gtccacccagatttcttcagccagaggtctcagactgaaaaggacttctc
agagaagcattcgaccctggtgaatgatgcctataagaccctcctggccc
ccctgagcagaggactgtaccttctaaagctccatggaatagagattcct
gaaaggacagattatgaaatggacaggcaattcctcatagaaataatgga
aatcaatgaaaaactcgcagaagctgaaagtgaagctgccatgaaagaga
ttgaatccattgtcaaagctaaacagaaagaatttactgacaatgtgagc
agtgcttttgaacaagatgactttgaagaagccaaggaaattttgacaaa
gatgagatacttttcaaatatagaagaaaagatcaagttaaagaagattc
ccctttaa
>dJ370M22.C22.1
atggaagctgttgccaagtttgatttcactgcttcaggtgaggatgaact
gagctttcacactggagatgttttgaagattttaagtaaccaagaggagt
ggtttaaggcggagcttgggagccaggaaggatatgtgcccaagaatttc
atagacatccagtttcccaaatggtttcacgaaggcctctctcgacacca
ggcagagaacttactcatgggcaaggaggttggcttcttcatcatccggg
ccagccagagctccccaggggacttctccatctctgtcaggcatgaggat
gacgttcaacacttcaaggtcatgcgagacaacaagggtaattactttct
gtggactgagaagtttccatccctaaataagctggtagactactacagga
caaattccatctccagacagaagcagatcttccttagagacagaacccga
gaagaccagggtcaccggggcaacagcctggaccggaggtcccagggagg
cccacacctcagtggggctgtgggagaagaaatccgaccttcgatgaacc
ggaagctgtcggatcaccccccgacccttcccctgcagcagcaccagcac
cagccacagcctccgcaatatgccccagcgccccagcagctgcagcagcc
cccacagcagcgatatctgcagcaccaccatttccaccaggaacgccgag
gaggcagccttgacataaatgatgggcattgtggcaccggcttgggcagt
gaaatgaatgcggccctcatgcatcggagacacacagacccagtgcagct
ccaggcggcagggcgagtgcggtgggcccgggcgctgtatgactttgagg
ccctggaggatgacgagctggggttccacagcggggaggtggtggaggtc
ctggatagctccaacccatcctggtggaccggccgcctgcacaacaagct
gggcctcttccctgccaactacgtggcacccatgacccgataa
>dJ370M22.C22.4
atggccgagtcccagctgaactgcctggacgaggcgcacgtgaacgagaa
ggtgaccgaggcgcaggccgccttctactactgcgagcggcggcgggccg
cgctggaggcgctgctgggcggcggcgagcaggcctaccgcgagcggctc
aaggaggagcagctgcgggacttcctctccagcccggagcgccaggccct
gcgggccgcctggagcccctacgaggacgccgtccccgccgccaacgccc
ggggcaagagcaaggccaaggccaaggcccccgcgccggcgccggctgag
tccggcgagtccctggcctactggcccgaccgttccgacaccgaggtgcc
tcctctggacctgggctggacggacactggtttctaccgcggcgtgagcc
gggtcacgctcttcacccacccgcccaaggacgagaaggcgccgcacctc
aagcaggtggtcaggcagatgatccaacaggcccagaaggtcattgctgt
ggtcatggacctcttcactgatggtgatatctttcaagacattgtggatg
ctgcctgtaagcgccgggtcccagtgtacatcatcctggacgaggcagga
gtgaagtatttcctggagatgtgtcaggacctgcagctcactgacttccg
gattcggaacatccgtgtccgctctgtgacaggcgtcggcttctacatgc
ccatggggaggatcaaggggaccctgtcatcaaggttcctgatggtggac
ggtgacaaagtggccactggatcttacaggttcacctggagttcctccca
tgtggacagaaacctcctcctgctcctgacaggacagaacgtagagccct
ttgacacggagttccgggagctgtacgccatctccgaggaggtggacttg
taccggcagctgagcctggcgggcagggttggcctccattactcctccac
tgtggctcgaaagcttatcaaccccaagtacgccttggtgtcaggctgcc
gccacccgcctggggagatgatgcgctgggctgcccggcaacagcgggag
gcgggcggcaacccggaggggcaggaggagggcgccagcggtggcgagtc
ggcctggcgcctggagagcttcctgaaagacctggttacggtggagcagg
tgctgccccccgtggagcccatccccttgggagagctgagccagaaggat
ggcaggatggtctctcacatgcacagagacctgaagcccaaatcccgaga
ggcacccagccgaaacggcatgggagaagcggcccggggggaggccgccc
ccgccaggcgcttcagcagcaggctcttcagtcgccgagccaagaggcct
gcggcgcccaatggcatggccagctctgtctccaccgagacctctgaagt
ggagtttctgacggggaagaggcccaacgagaattccagtgctgacatct
caggtaaaacaagtcccagttctgccaagcctagcaactgtgtgatttcc
tga
>dJ388M5.C22.3
atggcggagagcgaggccgagacccccagcaccccgggggagttcgagag
caagtacttcgagttccatggcgtgcggctgccgcccttctgccgcggga
agatggaggagatcgccaacttcccggtgcggcccagcgacgtgtggatc
gtcacctaccccaagtccggcaccagcttgctgcaggaggtggtctactt
ggtgagccagggcgctgaccccgatgagatcggcttgatgaacatcgacg
agcagctcccggtcctggagtacccacagccgggcctggacatcatcaag
gaactgacctctccccgcctcatcaagagccacctgccctaccgctttct
gccctctgacctccacaatggagactccaaggtcatctatatggctcgca
accccaaggatctggtggtgtcttattatcagttccaccgctctctgcgg
accatgagctaccgaggcacctttcaagaattctgccggaggtttatgaa
tgataagctgggctacggctcctggtttgagcacgtgcaggagttctggg
agcaccgcatggactcgaacgtgctttttctcaagtatgaagacatgcat
cgggacctggtgacgatggtggagcagctggccagattcctgggggtgtc
ctgtgacaaggcccagctggaagccctgacggagcactgccaccagctgg
tggaccagtgctgcaacgctgaggccctgcccgtgggccggggaagagtt
gggctgtggaaggacatcttcaccgtctccatgaatgagaagtttgactt
ggtgtataaacagaagatgggaaagtgtgacctcacgtttgacttttatt
tataa
>dJ388M5.C22.4
atgggcttcttagaggaggagggcagatggaacctgtccttctccggcgc
cggctacctgggcgcccaccacgtgggcgccaccgaatgcctgcgccagc
gagccccgcgcctcctccagggcgcccgccgcatctacggttcctcgtct
ggggcgctcaacgcagtcagcatcgtctgcggcaagtcggtcgacttctg
ctgctcccacctcctgggcatggttgggcagttggagcggctgagcctaa
gcatcctgcacccggcctacgcgcccatcgagcacgtcaagcagcagctg
caggatgctctgccccccgacgcccacgtcctggcctcccagcggctggg
catttcgctgacccgctggcctgacggacgcaacttcttggtcactgact
tcgccacctgcgatgagctcatccaggccttggtctgcaccttatacttt
cctttctactgcgggctgatcccccccgagttcagaggggagcgctacat
cgatggggctctgagcaacaacttgccctttgcagactgcccctccacca
tcacggtgtcgcccttccatgggacagtggacatctgcccccagagcacc
tcccccaacctgcatgagctgaacgtcttcaacttcagcttccaaatctc
cactgagaacttcttcctggggctcatatgtctcataccccccagcctcg
aggtagtggccgacaactgcagacaaggctacctggatgccctgaggttc
ctggagagacgtggactcaccaaggaaccagtgctatggacgctggtgtc
taaggaacccccagccccggctgacggaaactgggatgctggctgtgacc
aacgctggaaggggggcctgtctctcaactggaaagtgccccatgtgcaa
gtcaaggatgtacccaactttgagcagctctcaccagagctggaggctgc
actgaagaaagcatgtacgagggatcccagccggtgggcccgcttctggc
actcggggcctggacaggtgctgacgtacctgctgctaccctgcacactg
cccttcgagtacatctacttccgcagcagaaggttggtggtgtggctgcc
cgatgtgccggcggacttgtggtggatgcagggcctgctgaggaacatgg
ccctcgaggttttctccaggaccaaggcccagctccttgggcccatcagc
cctccggccactcgcgtcctggaaacaagccccctccaaccccagatagc
tcctcatagagaggagctcgggcccacccaccaggcctga
>dJ394A18.C22.1
atggatgaagagactcggcacagccttgagtgcatccaggccaatcagat
ctttcccaggaagcagctgatccgggaggatgagaatcttcaggttcctt
tccttgaacttcatggagagagcacagagtttgtgggccgtgccgaggat
gccatcattgccctttccaattacagacttcacatcaagttcaaggagtc
tcttgttaatgttccattacagcttatagaaagtgttgaatgccgagata
tatttcagcttcatttgacttgcaaagactgcaaagttatcaggtgtcag
ttttcaacctttgagcagtgtcaagagtggctgaagagactgaacaacgc
aatccgaccacctgctaaaatagaagatctcttctcatttgcataccatg
cttggtgcatggaggtctatgccagtgaaaaagagcaacatggagacctg
tgcagaccaggggagcatgtaacttcaaggtttaaaaacgaggtggagag
gatgggttttgatatgaacaacgcctggaggatttccaacatcaatgaga
agtacaaattatgtggtagctatcctcaagagctcatagtgcctgcctgg
atcactgacaaagaactggaaagtgtatcaagtttcaggtcctggaagcg
catccctgccgtcatctacaggcaccagagcaatggagctgtcattgccc
gctgtggacagccagaggttagctggtggggctggcgaaatgcagatgat
gagcatctggtacagtcagtagccaaagcttgtgcctctgactcccgatc
gagtggcagcaagctgtcaactaggaacacttctcgagactttcccaatg
ggggagacctttctgacgtggagttcgattcttctctgtcaaatgcttca
ggagcagagagtttagccatccaaccgcagaagcttttgatcttggatgc
acgctcctatgcagctgctgtggcaaaccgagccaaaggaggaggctgcg
aatgcccagagtattacccaaactgtgaagttgtgtttatggggatggca
aacattcattctattcggaggagttttcagtctctgcggttgctgtgcac
tcagatgccagatccgggaaattggctatcagctcttgaaagcacaaaat
ggctccatcacttgtctgtgcttctgaaatcagcgcttctggtagtgcat
gctgtggatcaggatcagcggccggtgctagtacactgctcagatggctg
ggaccgcaccccccagattgtggcattggctaagctcttgctggaccctt
attaccgaaccatagagggtttccaggtcctcgtggaaatggagtggctg
gattttggccataaatttgctgaccggtgtggtcatggggagaactcgga
tgatctgaatgaacgttgcccagtgtttctgcagtggcttgactgtgttc
atcagcttcagaggcaatttccttgctcttttgagttcaatgaagcattc
cttgtgaaactggtgcagcatacctattcctgcctgtttggaacattcct
gtgcaacaacgccaaggagagaggggaaaagcatactcaggaacggacat
gttccgtgtggtcacttcttcgggcaggcaacaaggctttcaaaaaccta
ctgtattcctctcagtcagaagccgtgctgtaccctgtgtgccatgtgcg
taacctgatgctgtggagtgcagtgtacctgccctgcccatccccaacca
cccctgtggacgacagctgtgcaccatacccagccccaggcaccagccct
gatgatccccccctgagccggctaccaaagactagatcatacgacaatct
gaccacagcctgtgacaacacagtgcctctggccagccggcgctgcagcg
accccagcctgaacgagaagtggcaggagcaccggcgctcactagagctg
agcagcctggctggccctggagaggatcccctttctgccgacagcctagg
gaagcccaccagagtgccggggggtgccgagctttctgttgcagccggag
tagctgaggggcagatggagaacatcttgcaggaggccaccaaagaggag
agtggagtagaggaacctgcccacagggcaggcattgagatacaggaggg
taaagaggaccctctcttagaaaaggagagcaggaggaagacacctgagg
cctcagccattggacttcaccaagacccagaactgggtgatgctgctctg
aggagccatctggatatgagctggcctctgttctcacagggcatttctga
acagcagagtgggctcagtgttctcctcagttctctccaggtccccccca
ggggagaggattccctggaggtccctgtggagcagtttcgaatagaagag
attgcagagggtagggaggaagcagttcttccaatcccagtagatgcaaa
agttggctatggtacctcacagtcatgttctctgctaccttcccaagtcc
cttttgagaccagaggaccaaacgtggacagttctacagacatgttagtg
gaagataaggtgaagtcagtaagtgggccccaaggtcatcatagatcttg
ccttgtaaatagtggcaaggacaggcttcctcagaccatggaacccagcc
cttcagagacaagcctggtcgagaggccccaagtggggtctgtggtgcat
aggacttcccttggcagcactctcagcctgacacgttccccttgtgcctt
gcctttagccgaatgtaaagaggggcttgtgtgcaatggtgccccagaga
ctgaaaacagggcctcagagcagcccccaggtcttagcaccctccagatg
taccccacacccaatgggcattgcgccaatggggaggctggtaggagcaa
ggactcactgagccgtcagctgtctgctatgagctgcagctctgcccact
tacactcaaggaacttgcaccacaagtggctgcatagccactcaggaagg
ccatctgcaaccagcagccccgaccagccttcccgcagccacctggacga
tgatggcatgtcagtgtacacagacacgatccaacagcgcctgcgtcaga
ttgagtcaggccaccagcaggaagtagaaactttgaagaaacaagtccag
gagctgaagagtcgcctggagagccagtacctgaccagctccctacactt
taatggagactttggggatgaggtgacttcaatccccgactcggaaagca
atctggatcagaactgtttgtctcgctgcagcacagagattttctctgaa
gccagctgggagcaggtggataaacaggacacagagatgacccgttggct
tcctgaccacctggccgcccactgctatgcgtgcgacagtgccttctggc
ttgccagcaggaagcaccactgcaggaattgtgggaacgtattctgctcc
agttgttgtaaccagaaggttccagttcccagccagcagctctttgaacc
cagtcgagtatgcaagtcttgctatagcagcctacatcccacaagctcca
gcattgaccttgaactggataagcccattgctgccacttccaactga
>dJ402G11.C22.1
atgagctctccgccgcccgcccgcagtggcttttaccgccaggaggtgac
caagacggcctgggaggtgcgcgccgtgtaccgggacctgcagcccgtgg
gctcgggcgcctacggcgcggtgtgctcggccgtggacggccgcaccggc
gctaaggtggccatcaagaagctgtatcggcctttccagtccgagctgtt
cgccaagcgcgcctaccgcgagctgcgcctgctcaagcacatgcgccacg
agaacgtgatcgggctgctggacgtattcactcctgatgagaccctggat
gacttcacggacttttacctggtgatgccgttcatgggcaccgacctggg
caagctcatgaaacatgagaagctaggcgaggaccggatccagttcctcg
tgtaccagatgctgaaggggctgaggtatatccacgctgccggcatcatc
cacagagacctgaagcccggcaacctggctgtgaacgaagactgtgagct
gaagatcctggacttcggcctggccaggcaggcagacagtgagatgactg
ggtacgtggtgacccggtggtaccgggctcccgaggtcatcttgaattgg
atgcgctacacgcagacggtggacatctggtctgtgggctgcatcatggc
ggagatgatcacaggcaagacgctgttcaagggcagcgaccacctggacc
agctgaaggagatcatgaaggtgacggggacgcctccggctgagtttgtg
cagcggctgcagagcgatgaggccaagaactacatgaagggcctccccga
attggagaagaaggattttgcctctatcctgaccaatgcaagccctctgg
ctgtgaacctcctggagaagatgctggtgctggacgcggagcagcgggtg
acggcaggcgaggcgctggcccatccctacttcgagtccctgcacgacac
ggaagatgagccccaggtccagaagtatgatgactcctttgacgacgttg
accgcacactggatgaatggaagcgtgttacttacaaagaggtgctcagc
ttcaagcctccccggcagctgggggccagggtctccaaggagacgcctct
gtga
>dJ402G11.C22.2
atgtcgggccctcgcgccggcttctaccggcaggagctgaacaagaccgt
gtgggaggtgccgcagcggctgcaggggctgcgcccggtgggctccggcg
cctacggctccgtctgttcggcctacgacgcccggctgcgccagaaggtg
gcggtgaagaagctgtcgcgccccttccagtcgctgatccacgcgcgcag
aacgtaccgggagctgcggctgctcaagcacctgaagcacgagaacgtca
tcgggcttctggacgtcttcacgccggccacgtccatcgaggacttcagc
gaagtgtacttggtgaccaccctgatgggcgccgacctgaacaacatcgt
caagtgccaggcgctgagcgacgagcacgttcaattcctggtttaccagc
tgctgcgcgggctgaagtacatccactcggccgggatcatccaccgggac
ctgaagcccagcaacgtggctgtgaacgaggactgtgagctcaggatcct
ggattttgggctggcgcgccaggcggacgaggagatgaccggctatgtgg
ccacgcgctggtaccgggcacctgagatcatgctcaactggatgcattac
aaccaaacagtggatatctggtccgtgggctgcatcatggctgagctgct
ccagggcaaggccctcttcccgggaagcgactacattgaccagctgaagc
gcatcatggaagtggtgggcacacccagccctgaggttctggcaaaaatc
tcctcagaacacgcccggacatatatccagtccctgccccccatgcccca
gaaggacctgagcagcatcttccgtggagccaaccccctggccatagacc
tccttggaaggatgctggtgctggacagtgaccagagggtcagtgcagct
gaggcactggcccacgcctacttcagccagtaccacgaccccgaggatga
gccagaggccgagccatatgatgagagcgttgaggccaaggagcgcacgc
tggaggagtggaaggagctcacttaccaggaagtcctcagcttcaagccc
ccagagccaccgaagccacctggcagcctggagattgagcagtga
>dJ402G11.C22.4
atggacggggaggagcagcagccaccgcacgaggccaacgtggaacctgt
tgtgccgtcagaggcttcagagccggtgcccagggtgctttctggagacc
cccagaacctgtccgacgtggacgccttcaacctgctcctggagatgaag
ctgaagcggcggcgtcagcggcccaacctgccgcgcactgtgacccagtt
ggtggctgaggacgggagcagggtgtacgtggtggggacagcccacttca
gcgacgacagcaagagggacgttgtgaagaccatccgggaggtgcagcct
gacgtggtggtcgtggagctctgccaatatcgtgtgtccatgctgaagat
ggacgagagcacgctgctgcgggaggcccaggagctcagcctggagaagc
tgcagcaggccgtgaggcagaacgggctcatgtcggggctgatgcagatg
ctgctgctgaaggtgtctgcacacatcaccgagcagctgggcatggcccc
aggtggcgagttcagggaggccttcaaggaggccagcaaggtgcctttct
gcaagttccacctgggtgaccgacccatccccgtcaccttcaagagggcc
atcgcagcgctctccttctggcagaaggtcaggctggcttggggcctgtg
cttcctgtcagaccccatcagcaaggatgacgtggaacgctgcaagcaga
aggacctactggagcagatgatggccgagatgattggcgagttcccagac
ctgcaccgcaccatcgtctcggagcgcgacgtctacctaacctacatgct
gcgccaggccgcgcggcgcctcgagctgcctcgggcctctgacgccgagc
ccaggaagtgcgtcccctccgtggtcgtgggcgtcgtgggcatgggccac
gtgcctggcatcgagaagaactggagcaccgacctcaacatccaggagat
catgaccgtgcccccgccgtccgtctccggcagagtgtctcggttggccg
tgaaggccgccttcttcggcctgctgggctacagcctgtactggatgggc
cgccgcaccgcgagcctggtcctgtcgctgcccgccgcgcagtactgcct
gcagagggtgaccgaggcccggcacaagtag
>dJ402G11.C22.5
atgtacctgggcgaggtgtgcacggcgaccggcgagcgctgggagctgca
gctcaagggcgccgggcccacgcccttctccagacaggccgacggtcgca
aggtcctacggtcaagcatccgggagtttctatgcagcgaagccatgttc
cacctgggagtccccaccacacgggccggcgcctgcgtcacgtccgagtc
cacggtggtgcgcgacgtgttctatgatggtaatcccaaatatgaacaat
gcacggttgtgttgcgtgtagcttccactttcataaggtttggatccttt
gagatttttaagtctgcagatgagcacacagggcgtgcaggccccagcgt
ggggaggaacgacattcgagtgcagctgctcgactatgtcatcagctcct
tttaccccgagatccaggctgctcatgccagcgacagcgtgcagagaaat
gctgccttcttccgggaggtgacgcggcgcacggcgcggatggtggccga
gtggcagtgtgtgggcttctgccacggcgtgctcaacaccgacaacatga
gcatcctggggctcaccatcgactacgggccctttggcttcctggacagg
tacgaccccgaccacgtgtgcaatgcctccgacaacaccggccgctacgc
gtacagcaagcagcccgaggtgtgcaggtggaacctgcggaagctggccg
aggccctgcagccggaactgcccctggagctgggggaggccatcctggcc
gaggagtttgacgccgagttccaaaggcactacctgcagaagatgcgcag
gaagctgggcctcgtgcaggtggagctggaggaagacggggcgctggtgt
ccaagctcctggagaccatgcatctgaccggtgccgacttcacaaacacc
ttctacttgctgagctccttcccagtggagctagagtcgccaggcctggc
ggaattcctggccaggctgatggagcagtgtgcctccctggaggagctga
ggctggccttccggccccagatggatccccggcagctatccatgatgctg
atgctggcgcagtcaaacccgcagctgttcgcgcttatgggcacccgggc
aggcatcgccagggagctggagcgtgtggagcagcagtctcggctggagc
agctgagtgcggcagagctgcagagcaggaaccagggccactgggctgac
tggctacaggcgtacagagcccggctggacaaggacctggaaggcgctgg
ggacgctgccgcctggcaggctgagcacgtgcgcgtgatgcacgccaaca
acccgaagtacgtgctgaggaactacatcgcgcagaatgccatcgaggct
gccgagcgcggggacttctcagaggtgcggcgggtgctgaaactactgga
gaccccttaccactgcgaggcgggggccgccacagacgccgaggccacgg
aagccgacggggcggacggcaggcagcgctcctacagcagtaagcccccg
ctctgggcagcagaactgtgcgtgacatga
>dJ402G11.C22.6
atggccagcatcacgcagctgttcgacgacctgtgtgaggccctcctgcc
ggctgccaagactcacctgggccagcgcagtgtgaaccggaagagggcaa
agcggagcctcaagaaggtggcctacaatgctcttttcacaaatcttttt
caagatgagactcaacagctgcagcctgacatgtcaaaactaccagcgag
aaacaagatcctcatgttgtcctttgacttgagagtgggtggcctgggcc
ccaaggccgaccgtttggaggagcttgtggaggagctggaagcagcccct
tgctgtccgcttttggaggtggggtctgttttggacctcctggttcagct
ggcagggagtggtccccctcaagttctgccgagaaaacgagactacttcc
ttaacaacaagcatgtggggagaaacgttccgtacagcggctatgattgc
gacgacctgagtgtgtttgagatggacgttcagtctctgatctccagaga
agagtgtttgtgtcacagcatgatccaggaaacacttcaggttatggagg
ctgctccaggcactggcctgcccaccgtcgggctcttctcatttggtgac
ccttgtggtgacaggttcgagagagacacccgggtctcgctcttcggggc
ccttgtgcacagccgcacttatgacatggacgtccgactgggcctgcccc
ccgtgccagacaatgcggacctctctgggctggctattaaggtcccaccg
agtgtggatcagtgggaagacgaaggattccagtcagcgtccaacttgac
tcctgattcccagtctgagcccagcgtgaccccagacgtggacctgtggg
aagccgcacttacctatgaggccagcaagcggaggtgctgggagcgagtt
ggctgcccccctggccacagagaggagccttacctgacggaggcgggaag
ggacgctttcgacaagttctgcaggctccaccaaggggagctccagctgc
ttgctgggggcgtcctacaggccccgcagcccgtgctggtgaaggagtgc
gagctggtgaaagacgtgctgaacgtcttgattggggtcgtgtctgccac
gttttcgctctgccagccggcccaggcctttgtggtgaagcggggcgtcc
acgtgtcaggagcgtctcccgagagcatcagcagcctgctctcggaagtg
gccgagtatgggacctgctacacgcgcctgagtcatttctctctgcagcc
cgtcctggactctttgtacagcaagggcctcgtgttccaggccttcacca
gtggcctgaggaggtacctgcagtattaccgggcctgcgtcctttccact
ccgcccaccctgagcctcctcaccattggttttctcttcaagaaacttgg
ccggcagctcaggtacctggccgagctctgtggcgttggcgctgtgctcc
cgggcacctgtggaggaggccccagggccgcgtttcccaccggcgtgaag
ctgctgtcctacctctaccaggaggctctgcacaactgcagcaacgagca
ctaccctgtactgctgtccctgctgaagaccagctgcgagccctacaccc
ggttcatccacgactgggtgtacagcggggtgttcagagacgcttatggc
gagttcatgattcaggtgaaccacgagtacctcagcttccgagataagtt
gtactggacacatggctacgtgctcatctccaaagaggtggaggactgtg
ttcccgtgtttctgaagcacattgcccacgacatatacgtctgcggaaag
accattaacctgctgaagctctgctgcccccggcattacctctgttggtc
cgacgtccctgtcccccggatctcggtgattttctcccttgaggagttga
aggagattgagaaggactgtgccgtctacgttgggcgcatggagagggtg
gcccgccacagctctgtcagcaaggaggagaaggaattacgtatggaaat
tgcaaaacaagaattaatcgctcatgcccgggaagcagcatccagggtcc
tgagtgcactgagtgaccggcagatgtcagaacggatggccttggatgcc
cggaagcgtgagcagtttcagaggctgaaagaacaatttgtgaaggacca
ggagcgacgccaggcggccaggcaggaggagctggatgatgacttcagct
acgcccgtgaactccgagacagggagagaaggctgaagtccctggaggag
gagctggagaggaaggcgaggcaggcactggtcgaccactacagcaagct
ctctgcagaggcagctcgtcgggagcagaaggcactgtggagaatccaga
ggcaccgactggagagtgcacggcttcgttttctcttagaagatgagaaa
cacattcaggagatgctgaaagcagtgtctgaggctcaccagccccagga
gccgccagacgtcctcttgagcgtgcacccccaggtcacgtctccgggcc
ctgagcacccagagggaggccaaggctgtgattctgggtctgcagagcaa
cactcgcctgcctgggatggctggaacaggccaggcctgctgaccccaca
gccccttaagcctctagcagtgggggctggtggcagggggctgcagcagg
cggagggggccagacccttctctgacagcctcagcattggagacttccta
cctgtgggcccaggggctgagccgtccgtgcagactggcatggtccctct
cctggaggtggcgctgcagaccattaacttggacctgcccccctcagctc
ctggggaggcacccgcagcagccagcactcagccctccaggccacaggag
tacgactttagtactgtcctgaggccagctgtggccacctcacctgcacc
agggcccctgcaggctgcagagtgcagcttgggcagctcagggctacagc
tgtgggaggacagttgtgggaagatggatgcctgtggctccgcctcgcgg
gagactctgctcccctcacacccacccaggcgtgctgctctggaggaggg
gagcagccagcccacagagcggctctttgggcaggtgtcagggggtggtc
ttcccacaggggactacgcttctgaaatagctcccacccggccacggtgg
aacacccacgggcacgtgtctgacgccagcatcagggtcggggagaatgt
gtcagatgtggctcccacccagccacggtggaacacccacggacacgtat
ccaatgccagcatcagcttaggggagtctgtgtcagatgtggctcccact
cggccacggtggaacatccatggacatgtgtccaacgccagcatcagggt
cggggagaatgtgtcagatgtggctcccaccaggccacggtggaataccc
acgggcacgtgtccaacgccagcatcagggttggggagaacgtgtcggac
gtggctcccacccggccacggtggaacacccatggacacgtgtccgatgc
cagcatcagcttgggggagtctgtgtcagacatggctcccgcccggccac
ggtggaacacccatggacacgtgtctgatgccagcatcagcttgggggag
tctgtgtcagacatggctcccacccggccacggtggaacacccacggaca
tgtgtctgacaccagcatcagggttggggagaacgtatcggacgtggctc
ccatccggtcacggtgcaacacccatggacacgtgtccgacgccagcatc
agcttgggggagcctgtgtcggatgtggtttccacccggccacggtggaa
cacccatgtacccatccctccgccccacatggtgctgggggctctctcac
cagaagctgagcccaacacacccaggccccaacagagcccccctggccac
acgtcccagtcagcgctcagcctgggagcacagagcactgtgctggactg
tgggccacggctgcctgtagaagtggggccatctctgtcctcccccagct
cgggctgcggggaggggagcatcagcgtgggggagaacgtgtcagacgtg
gctcccacccaaccatggtggcccaacaccccgggagacagtgtctctga
agaactaggccctgggaggagcggggacactgaggacctctctccaaatt
ggcctctcaactcacaggaagacacagctgcccagagcagcccaggccgt
ggtgaggaggcggaggcatcggcggcggaggctcagggtggggagcaggc
ctacctggcaggcctggcagggcagtaccacttggagcggtacccggaca
gttacgagtccatgtccgagccgcccattgctcatcttttgcgccccgtg
cttccccgggccttcgccttccccgtggacccccaggtccagtctgccgc
tgatgagactgctgtgcagctgagcgagttgctgacgctgcccgtgctca
tgaagcgctccatcacggcaccgctggccgcccacatctccttggtgaac
aaggccgctgtcgactacttcttcgtggagctgcacctggaggcgcacta
tgaggcactgcggcacttcctgctgatggaggacggcgagttcgcccagt
ccctcagcgacctgctctttgagaagcttggagctgggcaaacgcccgga
gagctgctcaacccgctggtgctgaactctgtgctgagcaaggccctgca
gtgcagcctgcatggggacaccccgcacgcctccaacctctccctcgctc
tcaagtacctgcccgaggtgtttgcccccaacgccccggatgtgctgagc
tgcctggagctcaggtacaaggtggactggcctctcaacattgtcatcac
cgagggctgcgtgagcaagtacagcggcgtcttctccttcctgctgcagc
tgaagctcatgatgtgggcgctcaaggacgtctgcttccacctcaagcgc
acagccctgctgagccacatggccggctctgtgcagttccgtcagctgca
gctgttcaagcacgagatgcagcatttcgtgaaggtcatccagggctaca
tcgccaaccagatcctgcacgtcacctggtgcgagttcagggccaggttg
gccaccgtgggcgacctggaggagatccagcgtgcgcacgcagagtacct
gcacaaggccgtcttcaggggcctgctcacggagaaggcggcgcccgtca
tgaacgtcatccacagcatcttcagcctcgtgctcaagttccgcagccag
ctcatctcccaggcctgggggccccctgggggcccgcggggtgcagagca
ccccaactttgcactcatgcagcagtcctacaacaccttcaagtactact
cccactttctcttcaaagtggtgaccaagctggtgaaccgcggctaccag
ccccacctggaggactttctgctgcgcatcaacttcaacaactactacca
ggacgcctga
>dJ402G11.C22.7
atggggaccgcgcttgtgtaccatgaggacatgacggccacccggctgct
ctgggacgaccccgagtgcgagatcgagcgtcctgagcgcctgaccgcag
ccctggatcgcctgcggcagcgcggcctggaacagaggtgtctgcggttg
tcagcccgcgaggcctcggaagaggagctgggcctggtgcacagcccaga
gtatgtatccctggtcagggagacccaggtcctaggcaaggaggagctgc
aggcgctgtccggacagttcgacgccatctacttccacccgagtaccttt
cactgcgcgcggctggccgcaggggctggactgcagctggtggacgctgt
gctcactggagctgtgcaaaatgggcttgccctggtgaggcctcccgggc
accatggccagagggcggctgccaacgggttctgtgtgttcaacaacgtg
gccatagcagctgcacatgccaagcagaaacacgggctacacaggatcct
cgtcgtggactgggatgtgcaccatggccaggggatccagtatctctttg
aggatgaccccagcgtcctttacttctcctggcaccgctatgagcatggg
cgcttctggcctttcctgcgagagtcagatgcagacgcagtggggcgggg
acagggcctcggcttcactgtcaacctgccctggaaccaggtgcccaccc
tcaagccccagtttgaccctgagctggtgctggtctcggcaggatttgac
tcagccatcggggaccctgaggggcaaatgcaggccacgccagagtgctt
cgcccacctcacacagctgctgcaggtgctggccggcggccgggtctgtg
ccgtgctggagggcggctaccacctggagtcactggcggagtcagtgtgc
atgacagtacagacgctgctgggtgacccggccccacccctgtcagggcc
aatggcgccatgtcagaggtgcgaggggagtgccctagagtccatccaga
gtgcccgtgctgcccaggccccgcactggaagagcctccagcagcaagat
gtgaccgctgtgccgatgagccccagcagccactccccagaggggaggcc
tccacctctgctgcctgggggtccagtgtgtaaggcagctgcatctgcac
cgagctccctcctggaccagccgtgcctctgccccgcaccctctgtccgc
accgctgttgccctgacaacgccggatatcacattggttctgccccctga
cgtcatccaacaggaagcgtcagccctgagggaggagacagaagcctggg
ccaggccacacgagtccctggcccgggaggaggccctcactgcacttggg
aagctcctgtacctcttagatgggatgctggatgggcaggtgaacagtgg
tatagcagccactccagcctctgctgcagcagccaccctggatgtggctg
ttcggagaggcctgtcccacggagcccagaggctgctgtgcgtggccctg
ggacagctggaccggcctccagacctcgcccatgacgggaggagtctgtg
gctgaacatcaggggcaaggaggcggctgccctatccatgttccatgtct
ccacgccactgccagtgatgaccggtggtttcctgagctgcatcttgggc
ttggtgctgcccctggcctatggcttccagcctgacctggtgctggtggc
gctggggcctggccatggcctgcagggcccccacgctgcactcctggctg
caatgcttcgggggctggcagggggccgagtcctggccctcctggaggag
gtaagctgggcagggtggaggtgctgcggggtgggacgagggaaaggacc
agtgactgcttccgtcttcgcccctggtccagaactccacaccccagcta
gcagggatcctggcccgggtgctgaatggagaggcacctcctag
>dJ402G11.C22.8
atgctgagcctcgcagccaagctggtggccttcttctggaggacggcgga
cacccctagggaggaagccgggcagctggagcccgagctcgcggaaggtg
acactaagctgaaaactgtacggggtgtcgtgacaaggtactgcagcgat
tatggcatgattgatgatatgatctacttctccagtgatgctgtgactag
cagagtgcttctgaatgttggacaggaagtgattgcagttgtggaagaaa
ataaagtgtccaatggactgaaagcaatcagggtagaagctgtctctgat
aagtgggaagacgacagcagaaaccatgggagtccctcagactgcggccc
ccgagtgttgattggctgtgtgacttccctggtggagggcgcaggctgta
tcagtcagaccacctacttctctctggagagtgtgtgcgaaggcttcgag
ccctgcaagggagactgggtggaggctgagtaccggatccggcctggcac
gtggagcagcgaagccacctcagtgaagccactgagatacaagcgcgtgg
acaaggtctgcatctctagcctctgtggaaggaacggggtgttagaggaa
agcatcttctttaccttggactccttgaaactgccagatgggtacacacc
ccggagaggtgacgtggtcaatgcagtggtggtggagagcagccagtcat
gctatgtctggagggcactttgtatgaccctagtgaagaggcgagacgcc
gcccctgttcatgaggccactcatttctatggaacgattttgctgaagaa
caaaggtgatattgaagttacacaggtgacgcattttggaaccctaaagg
aaggaagaagtaaaaccatggtgatctggatagagaataaaggagacatt
cctcaaaacttagtcagctgtaaactggctggctgggataaatctaaaca
attcagattccaaatgctggataaagaccagatgtgccccgtggtatctt
ttgtttctgttcctgagaaggagaattcatcagatgaaaatattaattca
ttaaatagccacacaaaaaacaaaacctctcagatgtcggagagcagttt
ggtgaacaacagaggaatctctccaggtgattgtacctgtaaaggagaaa
atggagaaaaagacaacattctatcaaggaagcagatgacagagcctgag
cctggggggcttgtccctccagggggaaaaaccttcattgtggtcatctg
tgacggaaaaaatcctggccgctgcaaggagctccttttgctctgttttt
ccgatttcctaattgggcgataccttgaagtaaatgttatcagtggggag
gagtcactaattgctgcgcgcgaaccattttcttggaaaaagcttaaaag
ttcacaagcgttaacatccgcaaaaactacagttgttgtgaccgcacaga
aaaggaactcaagacgacaacttccaagttttcttccccaatatccaatc
ccagatagacttagaaaatgtgtggaacaaaaaattgacatcctgacttt
ccagccattacttgcagagcttctgaacatgtcaaattacaaggagaagt
tttcgactttgctgtggcttgaggagatttatgcagaaatggaactgaaa
gagtataacatgagcgggatcatcttaagaaggaatggggatctgctggt
tctggaggtcccagggttggccgaagggaggccttctctctacgcaggtg
ataaactgattttaaaaactcaagagtacaatggacatgccatcgaatac
atcagctacgtgactgagattcatgaagaagatgtaactcttaaaattaa
tccagaatttgaacaagcctataactttgaacctatggatgtggaattta
catataataggaccacaagcagacggtgtcactttgcacttgaacacgtc
atccacttaggtgtaaaagtgttgtttccagaagaaattattttacagtc
tccacaagtgacgggaaattggaaccatgcacaagacaccaaaagcagtg
gacagtccaccagcaaaaagaataggaaaacaatgacggaccaagctgag
catggaacagaggagaggcgtgttggtgacaaggacctgccggtgctggc
accctttactgcagagatgagcgattgggtagatgaaattcagaccccta
aagcaagaaagatggagtttttcaacccagtgctaaatgaaaatcagaag
ttagcagttaaaaggattctgagtggtgactgccgtcccctcccgtatat
tctctttggacctcctggtactggaaagacagtgacaataatagaggctg
ttttacaggtacactttgccttgccggacagtcggattttagtctgtgcg
ccctccaacagtgctgctgacctcgtgtgtctgcggctgcacgagagcaa
ggtgctacagccggccaccatggtccgggtgaacgccacctgcaggttcg
aggagatagttattgacgccgtcaaaccgtattgcagagacggagaagac
atctggaaagcctcacgcttccggataatcatcaccacatgcagcagctc
agggctgttttaccaaataggagtgagagttgggcacttcactcacgtgt
ttgtggacgaggctgggcaggcaagtgagccggaatgcctcattcctctg
gggctgatgtcggacatcagtggccagatcgtgctggcaggagaccccat
gcagctcggcccagtcattaagtccagactcgccatggcctatgggctga
acgtgtcctttttggaacggctgatgtctcgacccgcgtaccagagggac
gaaaatgctttcggtgcttgtggcgcacataatcccctgttggtcacaaa
gctggtgaagaactaccggtcccacgaggccctgctgatgctgccctcac
ggctgttctaccacagggaactcgaggtctgtgcggaccccacagtggtg
acctccttgctgggctgggagaagttgcctaagaaaggcttccctctcat
cttccatggtgtgcggggcagcgaggcacgggagggaaaaagcccatcgt
ggttcaacccggccgaggccgtccaggtcctgcgctactgctgcctcctg
gcccacagcatctccagtcaggtgtctgccagcgacattggcgtcatcac
gccctaccggaagcaggtggagaaaatcagaattcttttgcgtaatgttg
atctgatggatataaaggttggatcagtagaggagtttcaaggacaagag
tatctggtcatcatcatttcgaccgtacggtcaaatgaagatagatttga
agatgatcgatattttttgggtttcttgtccaactcaaaaagatttaatg
ttgcaatcaccagacccaaagctttgctgatagtgctgggaaacccccat
gttctcgttcgagacccctgttttggtgctttgctggaatacagtattac
aaacggtgtttacatgggatgcgatttacctcctgcactgcagtctctgc
aaaactgtggcgagggggtggcagacccctcctacccagtggtgccagaa
tccacaggaccagagaagcatcaggagcccagctga
>dJ402G11.C22.9
atgtacgtgcccgcgctgggctgggagttcctggcctccacgcgcctcac
ctccgagctcaacttcctgctgcaggagatcgacaactgttaccaccggg
cggccgagggccgcgcgcccaagatcgagaagcagatccagtccaagggc
ccgggcatcacggagcgcgagaagcgcgagatcatcgagaacgcggagaa
ggagaagagcccggagcagaacctgttcgagaagtacctggagcgccgcg
gccgcagcaacttcctggccaagctgtacctggcgcggcacgtgctgatc
ctgctgctgagcgccgtgcccatctcctacctgtgcacctactacgccac
gcagaagcagaacgagttcacctgcgcgctgggcgcgtccccggacgggg
cggcaggtgcggggcccgcggtgcgcgtgagctgcaagctcccgtccgtg
caactgcagcgcatcatcgcgggcgtggacatcgtgctgctgtgcgtcat
gaacctcatcatcctcgtcaacctcatccacctcttcatcttccgcaaga
gcaacttcatcttcgacaagctgcacaaggtgggcatcaagacgcgccgg
cagtggcgccgctcgcagttctgcgacatcaacatcctggccatgttctg
caacgagaaccgcgaccacatcaagtcgctcaaccggctggacttcatca
ccaacgagagcgacctcatgtacgacaacgtggtccggcagctgctggcg
gcgctggcgcagtccaaccacgacgccacccccacggtgcgcgactcggg
ggtgcagaccgtggaccccagcgccaaccccgccgagcccgacggcgccg
ccgagccgcccgtggtcaagcggccgcgcaagaagatgaagtggatcccc
accagcaacccgcttccgcagcccttcaaggagccgctggccatcatgcg
cgtggagaacagcaaggcggagaagccgaagcccgcgcgcaggaagacgg
ccacggacacgctgatcgcgccgctgctggaccgctccgcccaccactac
aagggcggagggggcgacccgggccccggccccgcccctgcccccgcccc
gccgcccgcccctgacaagaagcacgcgcgccacttctccctggacgtgc
acccctacatcctcggcaccaagaaggccaaggccgaggcggtgcccgcc
gccctgcccgcctcccggagccaggaggggggcttcctgtcccaggcgga
ggactgtgggctaggcctggccccggcgcccatcaaagatgctccgctcc
ccgagaaggaaatcccgtaccccacagagccagcccgggcagggcttccc
tcggggggcccgttccacgtccgctcacctcccgccgcccctgctgtggc
ccctctgacaccagccagcctgggcaaggcggagcccctcaccatcctga
gccgaaacgccacacacccgctgctgcacatcaacacgctgtacgaggcc
cgggaggaggaggacgggggcccccgcctgccgcaggacgtgggggacct
catcgccatccctgccccacagcagatcctcatcgccaccttcgacgagc
cgagaacggtcgtgagtactgtggagttttga
>dJ407F17.C22.1
atggcggcgcagaggaggagcttgctgcagagtgagcagcagccaagctg
gacagatgacctgcctctctgccacctctctggggttggctcagcctcca
accgcagctactctgctgatggcaagggcactgagagccacccgccagag
gacagctggctcaagttcaggagtgagaacaactgcttcctgtatggggt
cttcaacggctatgatggcaaccgagtgaccaacttcgtggcccagcggc
tgtccgcagagctcctgctgggccagctgaatgccgagcacgccgaggcc
gatgtgcggcgtgtgctgctgcaggccttcgatgtggtggagaggagctt
cctggagtccattgacgacgccttggctgagaaggcaagcctccagtcgc
aattgccagagggagtccctcagcaccagctgcctcctcagtatcagaag
atccttgagagactcaagacgttagagagggaaatttcgggaggggccat
ggccgttgtggcggtccttctcaacaacaagctctacgtcgccaatgtcg
gtacaaaccgtgcacttttatgcaaatcgacagtggatgggttgcaggtg
acacagctgaacgtggaccacaccacagagaacgaggatgagctcttccg
tctttcgcagctgggcttggatgctggaaagatcaagcaggtggggatca
tctgtgggcaggagagcacccggcggatcggggattacaaggttaaatat
ggctacacggacattgaccttctcagcgctgccaagtccaaaccaatcat
cgcagagccagaaatccatggggcacagccgctggatggggtgacgggct
tcttggtgctgatgtcggaggggttgtacaaggccctagaggcagcccat
gggcctgggcaggccaaccaggagattgctgcgatgattgacactgagtt
tgccaagcagacctccctggacgcagtggcccaggccgtcgtggaccggg
tgaagcgcatccacagcgacaccttcgccagtggtggggagcgtgccagg
ttctgcccccggcacgaggacatgaccctgctagtgaggaactttggcta
cccgctgggcgaaatgagccagcccacaccgagcccagccccagctgcag
gaggacgagtgtaccctgtgtctgtgccatactccagcgcccagagcacc
agcaagaccagcgtgaccctctcccttgtcatgccctcccagggccagat
ggtcaacggggctcacagtgcttccaccctggacgaagccacccccaccc
tcaccaaccaaagcccgaccttaaccctgcagtccaccaacacgcacacg
cagagcagcagctccagctctgacggaggcctcttccgctcccggcccgc
ccactcgctcccgcctggcgaggacggtcgtgttgagccctatgtggact
ttgctgagttttaccgcctctggagcgtggaccatggcgagcagagcgtg
gtgacagcaccgtag
>dJ408N23.C22.1
atggacccccgcaaagtgaacgagcttcgggcctttgtgaaaatgtgtaa
gcaggatccgagcgttctgcacaccgaggaaatgcgcttcctgagggagt
gggtggagagcatgggtggtaaagtaccacctgctactcagaaagctaaa
tcagaagaaaataccaaggaagaaaaacctgatagtaagaaggtggagga
agacttaaaggcagacgaaccatcaagtgaggaaagtgatctagaaattg
ataaagaaggtgtgattgaaccagacactgatgctcctcaagaaatggga
gatgaaaatgcggagataacggaggagatgatggatcaggcaaatgataa
aaaagtggctgctattgaagccctaaatgatggtgaactccagaaagcca
ttgacttattcacagatgccatcaagctgaatcctcgcttggccattttg
tatgccaagagggccagtgtcttcgtcaaattacagaagccaaatgctgc
catccgagactgtgacagagccattgaaataaatcctgattcagctcagc
cttacaagtggcgggggaaagcacacagacttctaggccactgggaagaa
gcagcccatgatcttgcccttgcctgtaaattggattatgatgaagatgc
tagtgcaatgctgaaagaagttcaacctagggcacagaaaattgcagaac
atcggagaaagtatgagcgaaaacgtgaagagcgagagatcaaagaaaga
atagaacgagttaagaaggctcgagaagagcatgagagagcccagaggga
ggaagaagccagacgacagtcaggagctcagtatggctcttttccaggtg
gctttcctgggggaatgcctggtaattttcccggaggaatgcctggaatg
ggagggggcatgcctggaatggctggaatgcctggactcaatgaaattct
tagtgatccagaggttcttgcagccatgcaggatccagaagttatggtgg
ctttccaggatgtggctcagaacccagcaaatatgtcaaaataccagagc
aacccaaaggttatgaatctcatcagtaaattgtcagccaaatttggagg
tcaagcgtaa
>dJ408N23.C22.2
atggtggattactatgaagttctaggactgcaaagatatgcttcacctga
ggacattaaaaaagcttatcataaagtggcacttaaatggcaccctgata
aaaatccagaaaataaagaagaagcagagagaaaattcaaagaagtagct
gaggcatacgaggtattatcaaatgatgagaaacgggacatttatgataa
atatggcacagaaggattaaacggaggtggaagtcattttgatgatgaat
gtgagtacggcttcacattccataagccagatgatgtttttaaagaaatt
tttcatgaaagggatccattttcttttcacttctttgaagactcgcttga
ggacctgttaaatcgtccaggaagctcctatggaaacagaaacagagatg
caggatactttttctccactgccagtgaatatccaatttttgagaaattt
tcttcatatgatacaggatatacatcacagggttcattggggcatgaagg
ccttacttctttctcttccctggcttttgataatagtgggatggacaact
acatatctgttacaacttcagacaaaatcgttaatggcagaaatattaat
acaaagaaaattattgaaagtgatcaagaaagagaagctgaagataatgg
agagttgacattttttcttgtaaatagtgtggccaatgaagagggctttg
caaaagaatgcagctggagaacacagtcattcaacaactattcaccaaat
tctcacagctccaaacatgtatctcaatatactttcgtggacaatgatga
gggaggtatatcttgggttaccagcaacagagatccccctattttctcag
caggagtcaaagagggtggtaagaggaaaaaaaagaagcgtaaagaggtg
caaaagaagtctaccaaaaggaattgttaa
>dJ430N8.C22.5a
atggggaaagcggcggctccgagccgaggcggcggctgtggcggccgctc
ccgcgggctctcgtcgctgttcacggttgtcccctgcctgtcgtgccaca
cggcggcgccgggcatgagcgcttccacgtccggctccgggccggagccc
aagccccagccccagcccgtgcccgaaccggagcggggaccgctgtcaga
acaggtgtcggaggcagtttcggaggcagtgccaagatcggaacctgtgt
ccgagacgacgtctgagccggagccaggggctgggcagccatcggaactg
ctgcaggggtcgcggccggggtcagagtcaagctcaggtgtaggggctgg
gcccttcactaaggccgcatcggagccgctctcccgggcggtggggagcg
cgacctttctcagacccgagtcaggatcgctgccagcgttaaagcccctg
cctcttctgcgaccaggacaggcgaagactcctcttggggttccaatgtc
ggggactggcacgacctccagtgccccactggccttactgcctctggaca
gcttcgagggctggcttctcaagtggaccaactatctgaagggctaccag
cgccgctggttcgtgctgggcaatggtttgctctcttactacagaaatca
gggtgaaatggcccacacgtgccgtggaaccatcaacctgtccaccgcgc
acattgacacggaggactcttgtggtatcttgctgaccagtggggccagg
agctaccacctcaaggccagctcagaggtggaccggcagcagtggatcac
cgccctggagctggccaaggccaaggctgtccgcgtgatgaacactcatt
cagatgactctggggacgacgacgaggctaccaccccagccgacaagagc
gagctgcaccacaccctgaagaatctttccctgaagttagatgacctcag
cacgtgcaatgacctcatcgccaagcacggcgctgcactccagcgctccc
tgacagagctggacggcctcaagatcccatctgagagtggggagaagctg
aaggtggtgaatgagcgggccaccctcttccgcatcacatccaatgctat
gatcaacgcctgcagggacttcttggaactagcagagatacacagtcgga
aatggcagcgggcactgcagtatgagcaggagcagcgcgtgcacttggag
gaaaccattgagcagctggcgaagcagcacaacagcctcgagcgggcctt
ccacagtgcccctggccggccggccaacccctccaagagcttcattgagg
tttgtctgcacctaggttcacattctcaagatgaggaagatgaagatacc
gagtactttgatgccatggaagactccacatccttcatcaccgtgatcac
cgaggccaaggaagacagcagaaaagctgaaggtagcaccgggacaagtt
ccgtggactggagctcagcagacaatgtactagatggtgcctcgctcgtg
cccaagggttcatccaaagtcaagaggcgagtccgcattcccaacaagcc
caactacagccttaacctctggagcatcatgaagaactgcatcggccggg
agctctccaggatccccatgccggtgaacttcaatgagcccctgtccatg
ctccagcggctgacagaggacctggagtaccaccacctgctggacaaggc
agtgcactgcaccagctcagtggagcagatgtgcctggtggccgccttct
ctgtgtcctcctactccaccacagtgcaccgcatcgccaagcccttcaac
cccatgctgggggagaccttcgagctggaccgcctcgacgacatgggcct
gcgctccctctgtgagcaggtgagccaccaccccccctcagctgcgcact
acgtgttctccaagcatggctggagcctctggcaggagatcaccatctcc
agcaagttccggggaaaatacatctccatcatgccgctaggtgccatcca
cttagaattccaggccagtgggaatcactacgtgtggaggaagagcacct
caactgttcacaacatcatcgtgggcaagctctggatcgaccagtcaggg
gacatcgagattgtgaaccataagaccaatgaccggtgccagctgaagtt
cctgccctacagctacttctccaaagaggcagcccggaaggtgacaggag
tggtgagtgacagccagggcaaggcccattacgtgctgtccggctcgtgg
gatgaacaaatggagtgctccaaggtcatgcatagcagtcccagcagccc
cagctctgacgggaagcagaagacagtgtaccagaccctgtcagccaagc
tgctgtggaagaagtacccgctgccggagaacgcggagaacatgtactac
ttctcagagctggccctgaccctcaacgagcacgaggagggcgtagcgcc
aaccgacagccgcctgcggcccgaccagcggctgatggagaagggccgtt
gggacgaggccaataccgagaagcagcggctggaggagaagcagcgcctg
tcgcggcgccggcggctggaggcctgcgggccgggcagcagctgcagctc
ggaggaagcagagaaggaggcggatgcctacacgccactgtggtttgaga
agaggctggatccgctgaccggggagatggcctgtgtgtacaagggcggc
tactgggaggccaaggagaagcaagactggcatatgtgccccaacatctt
ctga
>dJ434P1.C22.1
atgcgcggaggaggctttggggaccgggaccgggatcgtgaccgtggagg
atttggagcaagaggtggtggtggccttcccccgaagaaatttggtaatc
ctggggagcgtttgcgtaaaaaaaagtgggatttgagtgagctccccaag
tttgagaaaaatttttatgtggaacatccggaagtagcaaggctgacacc
atatgaggttgatgagctacgccgaaagaaggagattacagtgagggggg
gagatgtttgtcctaaacccgtgtttgccttccatcatgctaacttccca
caatatgtaatggatgtgttgatggatcagcactttacagaaccaactcc
aattcagtgccagggatttccgttggctcttagtggccgggatatggtgg
gcattgctcagactggctctgggaagacgttggcgtatctcctgcctgca
attgttcatattaaccaccagccatacttggaaaggggagatggcccaat
ctgtctagttctggctcctaccagagagcttgcccagcaagtacagcagg
tggccgatgactatggcaaatgttctagattgaagagtacttgtatttat
ggaggtgctcctaaaggtccccagattcgagacttggaaagaggtgttga
gatctgcatagccactcctggacgtctgatagatttcctggagtcaggaa
agacaaatcttcgccgatgtacttaccttgtattggacgaagctgacaga
atgcttgatatggggtttgaaccccagatccgtaaaattgttgaccaaat
caggcctgataggcagacactgatgtggagtgcaacctggccaaaagaag
taagacagcttgcagaggatttccttcgtgattacacccagatcaacgta
ggcaatctggagttgagtgccaaccacaacatcctccagatagtggatgt
ctgcatggaaagtgaaaaagaccacaagttgatccaactaatggaagaaa
taatggctgaaaaggaaaacaaaacaataatatttgtggagacaaagaga
cgctgtgatgatctgactcgaaggatgcgcagagatggttggccagctat
gtgtatccatggagacaagagtcaaccagaaagagattgggtacttaatg
agttccgttctggaaaggcacccatccttattgctacagatgtagcctcc
cgtgggctagatgtggaagatgtcaagtttgtgatcaactatgactatcc
aaacagctcagaggattatgtgcaccgtattggccgaacagcccgtagca
ccaacaagggtaccgcctataccttcttcaccccagggaacctaaaacag
gccagagagcttatcaaagtgctggaagaggccaatcaggctatcaatcc
aaaactgatgcagcttgtggaccacagaggaggcggcggaggcgggggtg
gtcgttctcgttaccggaccacttcttcagccaacaatcccaatctgatg
tatcaggatgagtgtgaccgaaggcttcgaggagtcaaggatggtggccg
gagagactctgcaagctatcgggatcgtagtgaaaccgatagagctggtt
atgctaatggcagtggctatggaagtccaaattctgcctttggagcacaa
gcaggccaatacacctatggtcaaggcacctatggggcagctgcttatgg
caccagtagctatacagctcaagaatatggtgctggcacttatggagcta
gtagcaccacctcaactgggagaagttcacagagctctagccagcagttt
agtgggataggccggtctgggcagcagccacagccactgatgtcacaaca
gtttgcacagcctccgggagctaccaatatgataggttacatggggcaga
ctgcctaccaataccctcctcctcctccccctcctcctccttcacgtaaa
tga
>dJ434P1.C22.2
atgcacggacacagccgcaacggccaggcccacgtgccccggcggaagcg
ccgcaaccgcttcgtcaagaagaacggccaatgcaacgtgtacttcgcca
acctgagcaacaagtcgcagcgctacatggcggacatcttcaccacctgc
gtggacacgcgctggcgctacatgctcatgatcttctccgcggccttcct
tgtctcctggctctttttcggcctcctcttctggtgtatcgccttcttcc
acggtgacctggaggccagcccaggggtgcctgcggcggggggcccggcg
gcgggtggtggcggagcagccccggtggcccccaagccctgcatcatgca
cgtgaacggcttcctgggtgccttcctgttctcggtggagacgcagacga
ccatcggctatgggttccggtgcgtgacagaggagtgcccgctggcagtc
atcgctgtggtggtccagtccatcgtgggctgcgtcatcgactccttcat
gattggcaccatcatggccaagatggcgcggcccaagaagcgggcgcaga
cgttgctgttcagccaccacgcggtcatttcggtgcgcgacggcaagctc
tgcctcatgtggcgcgtgggcaacctgcgcaagagccacattgtggaggc
ccacgtgcgggcccagctcatcaagccctacatgacccaggagggcgagt
acctgcccctggaccagcgggacctcaacgtgggctatgacatcggcctg
gaccgcatcttcctggtgtcgcccatcatcattgtccacgagatcgacga
ggacagcccgctttatggcatgggcaaggaggagctggagtcggaggact
ttgagatcgtggtcatcctggagggcatggtggaggccacggccatgacc
acccaggcccgcagctcctacctggccagcgagatcctgtggggccaccg
ctttgagcctgtggtcttcgaggagaagagccactacaaggtggactact
cacgttttcacaagacctacgaggtggccggcacgccctgctgctcggcc
cgggagctgcaggagagtaagatcaccgtgctgcccgccccaccgccccc
tcccagtgccttctgctacgagaacgagctggcccttatgagccaggagg
aagaggagatggaggaggaggcagctgcggcggccgcggtggccgcaggc
ctgggcctggaggcgggttccaaggaggaggcgggcatcatccggatgct
ggagttcggcagccacctggacctggagcgcatgcaggcttccctcccgc
tggacaacatctcctaccgcagggagtctgccatctga
>dJ434P1.C22.3
atgaacgtgttccgaatcctcggcgacctgagccacctcctggccatgat
cttgctgctggggaagatctggaggtccaagtgctgcaagggcatctctg
ggaagagccagatcctgtttgctctcgtcttcaccaccaggtacctggac
ctgttcaccaacttcatctccatctacaacacagtaatgaaggtggtttt
tctcctctgtgcctatgttacagtgtacatgatatatgggaaattccgta
aaacttttgacagtgagaatgacacattccgcctggagtttcttctggtc
ccagtcattggcctttccttccttgaaaactacagtttcactctgctgga
gatcctctggactttctctatctatctggaatcagtggctatcctgcccc
agctcttcatgatcagcaagactggagaggctgagaccataactactcac
tacctgttctttctgggtctgtaccgggcactctacctggctaactggat
caggcggtaccagactgagaatttctatgaccaaattgcagtcgtgtctg
gagtagtacaaaccatcttctactgtgacttcttctacttgtatgtgacc
aaagtccttaagggaaagaagttaagtcttccaatgccaatctga
>dJ437M21.C22.1
atgggggaccccagcaagcaggacatcttgaccatcttcaagcgcctccg
ctcggtgcccactaacaaggtgtgttttgattgtggtgccaaaaatccca
gctgggcaagcataacctatggagtgttcctttgcattgattgctcaggg
tcccaccggtcacttggtgttcacttgagttttattcgatctacagagtt
ggattccaactggtcatggtttcagttgcgatgcatgcaagtcggaggaa
acgctagtgcatcttccttttttcatcaacatgggtgttccaccaatgac
accaatgccaagtacaacagtcgtgctgctcagctctatagggagaaaat
caaatcgctcgcctctcaagcaacacggaagcatggcactgatctgtggc
ttgatagttgtgtggttccacctttgtcccctccaccaaaggaggaagat
ttttttgcctctcacgtttctcctgaggtgagtgacacagcgtgggcatc
agcaatagcagaaccatcttctttaacatcaaggcctgtggaaaccactt
tggaaaataatgaaggtggacaagagcaaggaccaagtgtggaaggtctt
aatgtaccaacaaaggctactttagaggtatcctctatcataaaaaagaa
accaaatcaagctaaaaaaggccttggggccaaaaaaggaagtttgggag
ctcagaaactggcaaacacatgctttaatgaaattgaaaaacaagctcaa
gctgcggataaaatgaaggagcaggaagacctggccaaggtggtatctaa
agaagaatcaattgtttcatcattacgattagcctataaggatcttgaaa
ttcaaatgaagaaagacgaaaagatgaacattagtggcaaaaaaaatgtt
gactcagacagactcggcatgggatttggaaattgcagaagtgttatttc
acattcagtgacttcagatatgcagaccatagagcaggaatcacccatta
tggcaaaaccaagaaaaaagtataatgatgacagtgacgattcatatttt
acttccagctcaagttactttgacgagccagtggagttaaggagcagttc
tttctctagctgggatgacagttcagattcctattggaaaaaagagacca
gcaaagatactgaaacagttctgaaaaccacaggctattcagacagacct
actgctcgccgcaagccagattatgagccagttgaaaatacagatgaggc
ccagaagaagtttggcaatgtcaaggccatttcatcagatatgtattttg
gaagacaatcccaggctgattatgagaccagggcccgcctagagaggctg
tcggcaagttcctccataagctcggctgatctgttcgaggagccgaggaa
gcagccagcagggaactacagcctgtccagtgtgctgcccaacgcccccg
acatggcgcagttcaagcagggagtgagatcggttgctggaaaactctcc
gtctttgctaatggagtcgtgacttcaattcaggatcgctacggttctta
a
>dJ437O22.C22.1
atggagcccgcgatggagccggagactctggaggcgcgaatcaatagagc
cacgaaccccctgaacaaggagctcgactgggccagcatcaacggcttct
gcgagcagctcaacgaggactttgaggggcctccactcgccacccggctg
ctggcccacaagatccagtccccacaggagtgggaggcgatccaggcctt
gacggtgctggaaacatgcatgaagagctgcggcaagcggttccacgacg
aagtgggcaagttccgctttctcaacgagctcatcaaggtcgtgtctccc
aagtatctgggctctcggacatcggagaaggtgaagaacaagatcttgga
gctcctctacagctggacagtgggcctgcccgaggaggtgaaaatcgcag
aggcctaccagatgctaaagaagcaggggattgtaaagtccgaccccaag
cttccagatgacactacctttccccttcctcctccacggccgaagaatgt
gatctttgaagatgaggagaaatccaagatgctggcccgcctgctgaaga
gctcccatcccgaagacctccgcgcagccaataagctcatcaaagagatg
gtgcaggaggaccagaagcggatggagaagatctcgaagagggtgaatgc
catcgaggaggtgaacaacaatgtgaaactgctcacggagatggtgatga
gccacagccagggcggcgcagcagctggcagcagcgaggacctcatgaag
gaactgtaccagcgctgtgagcggatgcggcccacgctcttccgactggc
gagtgacacagaggacaatgatgaggccttagcggagatcctgcaggcca
atgacaacctcacccaggtgatcaacctgtataagcagctggtgcggggt
gaggaggtcaacggtgatgccacagccggctccatccctgggagcacctc
ggccctgctggatctctcaggcctggatctcccgcctgcgggcaccacct
acccagctatgcccacccgccctggcgagcaggccagccctgagcagccc
agtgcctcagtttccctgcttgacgacgagctcatgtctctgggcctcag
tgaccccacacccccttcaggcccaagcctggatggtaccggatggaaca
gcttccagtcgtcggatgccactgagcccccagcccctgctctggcccag
gcccccagtatggaaagccgacccccagcgcagacatccctgccagcaag
cagcggtctggacgacctagacctcctggggaagaccctcctgcagcagt
cgctgcccccggaatcccagcaagtgcggtgggagaagcagcagccaacc
ccccggctcacactccgggacctgcagaataagagcagcagctgcagctc
ccccagctccagcgccaccagccttctccacaccgtgtccccagagcccc
ccaggcctccgcagcagcccgtaccaaccgagctctcactggccagcatc
actgtgcccctggagtccatcaaacccagcaacatcctgcccgtgactgt
gtatgaccagcacggcttccgcatcctcttccattttgcccgggacccac
tgccagggcgctccgacgtgctggtggtggtggtttccatgctgagcacc
gccccccagcccatccgcaacatcgtgttccagtcagctgtccccaaggt
tatgaaggtgaagctgcagccaccctcgggcacggagctgccagctttta
accccatcgtccacccctcagcaatcacccaggtcctgctgcttgccaac
ccccagaaggagaaggttcgcctccgctacaagctcaccttcaccatggg
tgaccagacctacaacgagatgggggatgtggaccagttccccccacctg
aaacctggggtagcctctag
>dJ439F8.C22.1
atgctaaggaggttggacaaaatcaggttcagaggtcacaagagagatga
cttcctcgatctagcggagtctccaaatgcctcggacaccgaatgcagcg
acgaaatccccctgaaggtaccgcggacctcgccccgggacagcgaggag
ctgagggaccctgctggtccagggaccctcatcatggccacaggagtcca
ggactttaaccggacagagtttgatcgactgaatgagatcaaaggtcacc
tggaaattgccttattggaaaaacatttcttacaggaggagctccggaag
ctgcgagaagaaaccaacgcggagatgctgcggcaggagctggaccgcga
gcggcagcggcggatggagctggagcagaaggtgcaggaggtgctgaagg
ccagaaccgaggagcagatggctcagcagcccccaaaagggcaggcccag
gccagcaatggagcagagcgccggagccaggggctgtcctcgcgcctgca
gaagtggttctacgagcggtttggggagtacgtggaggacttccggttcc
agcccgaggagaacactgtggagacagaggaacccctgagcgcccgcagg
ttaactgaaaatatgagacggctcaagcgcggtgccaagccggtcactaa
ctttgtgaagaacctctctgccttatccgactggtactccgtctacacgt
ctgccattgccttcaccgtgtacatgaatgccgtgtggcatggctgggcc
atcccattgttcttatttctagcaattctgaggttatccctcaattacct
catcgccagggggtggcggatacagtggagcatcgtgcccgaagtgtctg
agcccgtggaacctccaaaggaagacctgactgtgtctgagaagttccag
ctggtgctggacgtcgcccagaaagcccagaaccttttcgggaagatggc
tgacatcctggagaagatcaagaacttgttcatgtgggtccagccggaga
tcacacagaagctgtatgtggcgctctgggctgccttcctggcctcctgc
ttcttcccctaccgcctggtggggcttgccgtgggactctatgctggtat
caagttcttcctcattgatttcatctttaaacgctgcccgaggctgcgcg
ccaagtacgacacgccctatatcatctggaggagtctccccaccgacccg
cagctcaaggagcgctccagcgccgcagtctcacgcaggctgcagacgac
ctcgtcacggagctacgtacccagcgcaccggccggcctgggtaaagagg
aggacgccggtcgcttccacagcaccaagaagggcaatttccacgagatc
ttcaatctgacagaaaacgagcgtccgctggcggtgtgcgagaatggctg
gcgctgctgcctcatcaacagggaccggaagatgcccacggactacatca
ggaacggggtgctctacgtcacggagaattacttgtgcttcgaaagctcc
aaatctgggtcctcaaagaggaacaaagtcatcaagctagtggacatcac
ggacatccagaagtacaaggtcctgtctgtcctcccaggctcaggcatgg
ggattgccgtgtcgacgccatccacccagaaaccgctcgtgtttggtgcc
atggtgcacagggatgaggccttcgagaccattctcagccagtacatcaa
gatcacctcagcggcagcgtctggcggggacagctag
>dJ466N1.C22.1
atgaccgagaattccacgtccgcccctgcggccaagcccaagcgggccaa
ggcctccaagaagtccacagaccaccccaagtattcagacatgatcgtgg
ctgccatccaggccgagaagaaccgcgctggctcctcgcgccagtccatt
cagaagtatatcaagagccactacaaggtgggtgagaacgctgactcgca
gatcaagttgtccatcaagcgcctggtcaccaccggtgtcctcaagcaga
ccaaaggggtgggggcctcggggtccttccggctagccaagagcgacgaa
cccaagaagtcagtggccttcaagaagaccaagaaggaaatcaagaaggt
agccacgccaaagaaggcatccaagcccaagaaggctgcctccaaagccc
caaccaagaaacccaaagccaccccggtcaagaaggccaagaagaagctg
gctgccacgcccaagaaagccaaaaaacccaagactgtcaaagccaagcc
ggtcaaggcatccaagcccaaaaaggccaaaccagtgaaacccaaagcaa
agtccagtgccaagagggccggcaagaagaagtga
>dJ466N1.C22.2
atgtggcctgggaacgcctggcgcgccgcactcttctgggtgccccgcgg
ccgccgcgcacagtcagcgctggcccagctgcgtggcattctggaggggg
agctggaaggcatccgcggagctggcacttggaagagtgagcgggtcatc
acgtcccgtcaggggccgcacatccgcgtggacggcgtctccggaggaat
ccttaacttctgtgccaacaactacctgggcctgagcagccaccctgagg
tgatccaggcaggtctgcaggctctggaggagtttggagctggcctcagc
tctgtccgctttatctgtggaacccagagcatccacaagaatctagaagc
aaaaatagcccgcttccaccagcgggaggatgccatcctctatcccagct
gttatgacgccaacgccggcctctttgaggccctgctgaccccagaggac
gcagtcctgtcggacgagctgaaccatgcctccatcatcgacggcatccg
gctgtgcaaggcccacaagtaccgctatcgccacctggacatggccgacc
tagaagccaagctgcaggaggcccagaagcatcggctgcgcctggtggcc
actgatggggccttttccatggatggcgacatcgcacccctgcaggagat
ctgctgcctcgcctctagatatggtgccctggtcttcatggatgaatgcc
atgccactggcttcctggggcccacaggacggggcacagatgagctgctg
ggtgtgatggaccaggtcaccatcatcaactccaccctggggaaggccct
gggtggagcatcagggggctacacgacagggcctgggcccctggtgtccc
tgctgcggcagcgcgcccggccatacctcttctccaacagtctgccacct
gctgtcgttggctgcgcctccaaggccctagatctgctgatggggagtaa
caccattgtccagtctatggctgccaagacccagaggttccgtagtaaga
tggaagctgctggcttcactatctcgggagccagtcaccccatctgccct
gtgatgctgggtgatgcccggctggcctctcgcatggcggatgacatgct
gaagagaggcatctttgtcatcgggttcagctaccccgtggtccccaagg
gcaaggcccggatccgggtacagatctcagcagtgcatagcgaggaagac
attgaccgctgcgtggaggccttcgtggaagtggggcgactgcacggggc
actgccctga
>dJ466N1.C22.3
atggctgatgcccagaacatttcactggacagcccagggagtgtgggggc
cgtggcagtgcctgtggtctttgccctaatcttcctgctgggcacagtgg
gcaatgggctggtgctggcagtgctcctgcagcctggcccgagtgcctgg
caggagcctggcagcaccacggacctgttcatcctcaacctggcggtggc
tgacctctgcttcatcctgtgctgcgtgcccttccaggccaccatctaca
cgctggatgcctggctctttggggccctcgtctgcaaggccgtgcacctg
ctcatctacctcaccatgtacgccagcagctttacgctggctgctgtctc
cgtggacaggtacctggccgtgcggcacccgctgcgctcgcgcgccctgc
gcacgccgcgtaacgcccgcgccgcagtggggctggtgtggctgctggcg
gcgctcttctcggcgccctacctcagctactacggcaccgtgcgctacgg
cgcgctggagctctgcgtgcccgcctgggaggacgcgcgccgccgcgccc
tggacgtggccaccttcgctgccggctacctgctgcccgtggctgtggtg
agcctggcctacgggcgcacgctgcgcttcctgtgggccgccgtgggtcc
cgcgggcgcggcggcggccgaggcgcggcggagggcgacgggccgcgcgg
ggcgcgccatgctggcggtggccgcgctctacgcgctctgctggggtccg
caccacgcgctcatcctgtgcttctggtacggccgcttcgccttcagccc
ggccacctacgcctgccgcctggcctcacactgcctggcctacgccaact
cctgcctcaacccgctcgtctacgcgctcgcctcgcgccacttccgcgcg
cgcttccgccgcctgtggccgtgcggccgccgacgccgccaccgtgcccg
ccgcgccttgcgtcgcgtccgccccgcgtcctcgggcccacccggctgcc
ccggagacgcccggcctagcgggaggctgctggctggtggcggccagggc
ccggagcccagggagggacccgtccacggcggagaggctgcccgaggacc
ggaataa
>dJ466N1.C22.4
atggcagccgccgccggggacgcggacgacgagccgcgctcaggccactc
gagctcggagggcgagtgcgcggtggcgccggagccgctgactgacgctg
agggcctcttctccttcgctgacttcgggtctgcgctgggcggcggcggc
gcgggcctctcgggccgggcgtccggcggggcccagtcgccgctgcgcta
cttgcacgtcctgtggcagcaggatgcggagccgcgcgacgagctgcgct
gcaagatacccgctggccggctgaggcgcgctgccaggccccaccggcgg
ctcgggcccacgggcaaggaggtgcacgctctgaagagactgagggactc
ggccaatgccaatgatgtggaaacagtgcagcagctgctggaagatggcg
cggatccctgtgcagctgatgacaagggccgcacagctctacactttgcc
tcatgcaatggcaatgaccagattgtgcagctgctcctggaccatggtgc
tgatcctaaccagcgagatgggctggggaacacgccactgcacctggcgg
cctgcaccaaccacgttcctgtcatcaccacactgctacgaggaggggcc
cgtgtagatgccctggaccgagctggtcgcacacccctgcacctggccaa
gtcaaagctgaatatcctgcaggagggccatgcccagtgcctagaggctg
tgcgtctggaggtgaagcagatcatccatatgctgagggagtatctggag
cgcctagggcaacatgagcagcgagaacgcctggatgacctctgcacccg
cctgcagatgaccagtaccaaagagcaggtggatgaagtgactgacctcc
tggccagcttcacctccctcagtctgcagatgcagagcatggagaagagg
tag
>dJ494G10.C22.1
atgaagcctcacttcagaaacacagtggagcgaatgtatcgagacacatt
ctcctacaacttttataatagacccatcctttctcgtcggaataccgtct
ggctgtgctacgaagtgaaaacaaagggtccctcaaggccccctttggac
gcaaagatctttcgaggccaggtgtattccgaacttaagtaccacccaga
gatgagattcttccactggttcagcaagtggaggaagctgcatcgtgacc
aggagtatgaggtcacctggtacatatcctggagcccctgcacaaagtgt
acaagggatatggccacgttcctggccgaggacccgaaggttaccctgac
catctttgttgcccgcctctactacttctgggacccagattaccaggagg
cgcttcgcagcctgtgtcagaaaagagacggtccgcgtgccaccatgaag
atcatgaattatgacgaatttcagcactgttggagcaagttcgtgtacag
ccaaagagagctatttgagccttggaataatctgcctaaatattatatat
tactgcacatcatgctgggggagattctcagacactcgatggatccaccc
acattcactttcaactttaacaatgaaccttgggtcagaggacggcatga
gacttacctgtgttatgaggtggagcgcatgcacaatgacacctgggtcc
tgctgaaccagcgcaggggctttctatgcaaccaggctccacataaacac
ggtttccttgaaggccgccatgcagagctgtgcttcctggacgtgattcc
cttttggaagctggacctggaccaggactacagggttacctgcttcacct
cctggagcccctgcttcagctgtgcccaggaaatggctaaattcatttca
aaaaacaaacacgtgagcctgtgcatcttcactgcccgcatctatgatga
tcaaggaagatgtcaggaggggctgcgcaccctggccgaggctggggcca
aaatttcaataatgacatacagtgaatttaagcactgctgggacaccttt
gtggaccaccagggatgtcccttccagccctgggatggactagatgagca
cagccaagacctgagtgggaggctgcgggccattctccagaatcaggaaa
actga
>dJ508I15.C22.1
atgcctttctttgggaatacgttcagtccgaagaagacacctcctcggaa
gtcggcatctctctccaacctgcattctttggatcgatcaacccgggagg
tggagctgggcttggaatacggatccccgactatgaacctggcagggcaa
agcctgaagtttgaaaatggccagtggatagcagagacaggggttagtgg
cggtgtggaccggagggaggttcagcgccttcgcaggcggaaccagcagt
tggaggaagagaacaatctcttgcggctgaaagtggacatcttattagac
atgctttcagagtccactgctgaatcccacttaatggagaaggaactgga
tgaactgaggatcagccggaagagaaaatga
>dJ508I15.C22.2
atgagttgtgtgccatggaaaggagacaaggccaaatctgaatcattgga
gctgccccaggcagcacccccacaaatctaccatgagaaacagcgcaggg
agctttgtgccctccacgccctcaataacgtcttccaggacagcaatgcc
ttcacccgggatacgctgcaagagattttccagaggttgtctccaaacac
catggtgacacctcacaagaagagcatgctgggaaatggcaactacgatg
tgaatgtcattatggcagcacttcagaccaaaggctatgaagctgtttgg
tgggacaagcgcagggatgtcggtgtcattgccctcactaacgtcatggg
cttcatcatgaatctgccctccagcctatgctggggtccactgaaactgc
ccctcaaaaggcagcactggatctgtgttcgagaggtgggaggggcctac
tacaacctcgactccaaactcaagatgcccgagtggattggaggcgagag
cgagctcaggaagtttctaaaacatcatttgcgaggaaagaactgtgaac
tcctgctggtggtaccagaagaggtagaggctcatcagagttggaggacc
gatgtgtaa
>dJ508I15.C22.3
atggactcgccggtcccggcctctatgttcgcccccgagcccagctcccc
gggggcggccagggccgcggcggccgccgcccgactccacggcggctttg
actcggactgcagcgaggacggcgaggcgctcaacggcgagccagagctg
gacctcaccagcaagctggttctagtgagccctacatcagagcagtatga
cagcctacttcggcagatgtgggagaggatggacgagggatgcggagaga
ccatatatgtcattgggcagggatcagatgggactgagtatgggctgagt
gaagctgacatggaggcctcctacgccacagtgaagagcatggcggaaca
gatagaggccgatgtcatccttctgcgggaacggcaagaagctgggggcc
gcgtgcgtgattacctggtccggaaacgagtaggagacaatgacttcctg
gaggtcagggtagcagtggtgggcaacgtggatgctggcaaaagcacgct
tctgggggtcctgacacatggggagctggacaatggccgaggctttgccc
gccagaaactcttccgccacaaacatgaaattgaatctggtcgcaccagc
agtgtgggcaacgacattctgggctttgacagtgaaggcaatgtagtgaa
caagcctgacagccacggcggcagcctggagtggaccaagatctgtgaga
agtccacgaaagtcattaccttcatcgacttggctggtcatgagaagtac
ctgaaaaccactgtcttcggcatgacaggccatctgcctgacttctgcat
gctcatggtgggcagcaatgctggcatcgtggggatgaccaaagaacacc
tgggcttggcactggcactcaatgtacctgtctttgtggtagtcaccaag
attgacatgtgtcctgccaacatcctgcaagaaaccctgaagctgttaca
gcgcctgctgaagtcaccaggctgccggaagatccccgtgctggtgcaga
gcaaagatgatgtgattgtcacagcctccaacttcagctctgaaaggatg
tgcccgatattccagatctccaacgttacaggcgagaacctagatctgct
gaagatgttcctcaacctcctctccccccgcaccagctacagggaggagg
agcctgctgagtttcagattgatgacacctactccgtcccgggtgtgggg
acagtggtttcggggacaacactgagaggcctgatcaagctgaatgacac
gctgctgctgggcccagaccccttgggtaacttcctgtccattgctgtca
aatccatccatcgcaagcgcatgcctgtcaaggaggtgcggggtggccag
acagcatcctttgcgctgaagaagatcaagcgctcgtccatccggaaggg
catggtgatggtttccccacgtttgaatccccaagcctcctgggagtttg
aggccgagattctcgtcctccaccaccccaccacaattagcccgcgctac
caggccatggtgcactgtgggagcatcaggcagacagccaccattctgag
catggacaaggactgtctgcgcactggggacaaggccactgtacacttcc
gcttcatcaagacccctgagtacctgcacatagaccagcggctggtgttc
cgggaaggccgcaccaaggctgtcggcaccatcaccaagctcctccagac
caccaacaactccccaatgaactccaagccgcagcagattaaaatgcagt
cgacgaaaaagggccccctgacgaaacgagacgaggggggcccgtctggt
gggccagcagtaggagcacccccacctggagatgaagcctcctctgtagg
ggcagggcaaccagctgcgtccagcaatctccagcctcagcctaagccca
gcagtggaggccggcgacgagggggccagcgccacaaggtgaagtcccag
ggggcctgtgtgactcctgccagcggctgctga
>dJ508I15.C22.4
atgtcccgaagaagccagcgcctcacgcgctactcccagggtgacgatga
cggcagcagcagcagcggagggagctcggtggctgggagtcagagcaccc
tgtttaaagacagtcctctcaggaccttgaagaggaaatccagcaacatg
aagcgcctgtccccagcgccacagctgggcccgtcctctgatgcacacac
ctcctactacagtgagtcgctggtccacgagtcctggttcccacccagga
gctccctggaggaactgcatggtgacgccaactggggtgaggacctgcgg
gtgcggaggaggagaggcacgggtggctcagagagcagcagggccagcgg
gcttgtggggcgcaaggccaccgaggacttcctgggctcttcctcgggct
actcctctgaggacgactacgtgggctactcggatgtggaccagcagagt
tccagctcgcggctccgaagcgccgtctcacgggcgggctccttactctg
gatggtggccacttcgccaggccggctcttcagacttctctactggtggg
ctggcaccacctggtaccgcctgaccacagctgcctccctccttgacgtc
ttcgttttaaccaggcgcttctcgtccctgaagacgttcctctggttcct
gctgccgctgctcttgctgacgtgcctgacgtatggtgcttggtatttct
acccctatgggctgcagacattccaccctgctttggtttcctggtgggca
gcgaaggacagcaggaggccggatgagggctgggaagccagagactcatc
gccacatttccaggctgagcagcgtgttatgtcccgggtacactctctgg
agcggcgtctggaagctcttgctgctgaattttcctccaactggcagaag
gaggccatgcggctggaacgtctggagctgcggcaaggggctcctggcca
gggaggtggtggtggcctgagccacgaggacaccctggcgctgctggagg
ggctagtgagccgccgtgaagctgccctgaaggaggatttccgcagggaa
actgctgctcgcatccaggaagaactgtctgccctgagagcagagcatca
gcaagactcagaagacctcttcaagaagatcgtccgggcctcccaggagt
ccgaggctcgcatccagcagctgaagtcagagtggcaaagcatgacccag
gagtccttccaggagagctctgtgaaggagctgaggcggctggaggacca
gctggccggcctgcagcaggagctggcggctctggcactgaagcagagct
cggtggcggaagaagtgggcctgctgccccagcagatccaggccgtgcgg
gacgacgtggaatctcagttcccggcctggatcagtcagttccttgcccg
aggtggagggggccgcgtggggctccttcagagagaggagatgcaagctc
agctgcgagagctggagagcaagatcctcacccatgtggcagagatgcag
ggcaagtcggccagggaagccgcggcctccctgagcctgacgctgcagaa
agaaggtgtgattggagtgacagaggagcaggtgcaccacatcgtgaagc
aggccctgcagcgctacagtgaggaccgcatcgggctggcagactacgcc
ctggagtcaggaggggccagcgtcatcagcacccgatgttctgagaccta
cgagaccaagacggccctcctcagcctcttcggcatccccctgtggtacc
actcccagtcaccccgagtcatcctccagccagatgtgcacccaggcaac
tgctgggccttccaggggccacaaggcttcgccgtggtccgcctctctgc
ccgcatccgccccacagccgttaccttagagcatgtgcccaaggccttgt
cacccaacagcactatctccagtgcccccaaggacttcgccatctttggg
tttgacgaagacctgcagcaggaggggacactccttggcaagttcactta
cgatcaggacggcgagcctattcagacgtttcactttcaggcccctacga
tggccacgtaccaggtggtggagctgcggatcctgactaactggggccac
cccgagtacacctgcatctaccgcttcagagtgcatggggagcccgccca
ctag
>dJ508I15.C22.5
atggctgccgccgtcgctgctgccggtgcaggggaaccccagtccccgga
cgaattgctcccgaaaggcgacgcggagaagcctgaggaggagctggagg
aggacgacgatgaggagctagatgagaccctgtcggagagactatggggc
ctgacggagatgtttccggagagggtccggtccgcggccggagccacttt
tgatctttccctctttgtggctcagaaaatgtacaggttttccagggcag
ccttgtggattgggaccacttcctttatgatcctggttcttcccgttgtc
tttgagacggagaagttgcaaatggagcaacagcagcaactgcagcagcg
gcagatacttctaggacctaacacagggctctcaggaggaatgccagggg
ctctaccctcacttcctggaaagatctag
>dJ510H16.C22.1
atggactttctcctggggaacccgttcagctctccagtgggacagcgcat
cgagaaagccacagatggctccctgcagagcgaggactgggccctcaaca
tggagatctgcgacatcatcaacgagacggaggaaggtcccaaagatgcc
ctccgagcagtaaagaagagaatcgtggggaataagaacttccacgaggt
gatgctggctctcacagtcttagaaacctgtgtcaagaactgcgggcacc
gcttccacgtgctggtggccagccaggacttcgtggagagtgtgctggtg
aggaccatcctgcccaagaacaacccacccaccatcgtgcatgacaaagt
gctcaacctcatccagtcctgggctgacgcgttccgcagctcgcccgatc
tgacaggtgtggtcaccatctatgaggacctgcggaggaaaggcctggag
ttccccatgactgacctggacatgctgtcacccatccacacaccccagag
gaccgtgttcaactcagagacacaatcaggacaggattctgtgggcactg
actccagccagcaagaggactctggccagcatgctgcccctctgcccgcc
ccgcccatactctccggtgacacgcccatagcaccaaccccggaacagat
tgggaagctgcgcagtgagctggagatggtgagtgggaacgtgagggtga
tgtcggagatgctgacggagctggtgcccacccaggccgagcccgcagac
ctggagctgctgcaggagctcaaccgcacgtgccgagccatgcagcagcg
ggtcctggagctcatccctcagatcgccaatgagcagctgacagaggagc
tgctcatcgtcaatgacaatctcaacaatgtgttcctgcgccatgaacgg
tttgaacggttccgaacaggccagaccaccaaggccccaagtgaggccga
gccggcagctgacctgatcgacatgggccctgacccagcagccaccggca
acctctcatcccagctggcaggaatgaacctgggctccagcagtgtgaga
gctggcctgcagtctctggaggcctctggtcgactggaagatgagtttga
catgtttgcgctgacacggggcagctcactggctgaccaacggaaagagg
taaaatacgaagccccccaagcaacagacggcctggctggagccctggac
gcccggcagcagagcactggcgcgatcccagtcacccaggcctgcctcat
ggaggacatcgagcagtggctgtccactgacgtgggtaatgatgcggaag
agcctaagggggtcaccagcgaagaatttgacaaattcctggaagaacgg
gccaaagccgcggaccgattgcccaacctctccagcccctcagctgaggg
gcccccgggtcccccatctggcccagcgccccggaagaagacccaggaga
aagatgatgacatgctgtttgccttatga
>dJ510H16.C22.2
atggcttatgatgactccgtgaagaaagaagattgttttgatggtgatca
tacctttgaggacataggacttgcagctggccgaagccaacgagagaaaa
aacgttcttacaaagattttttaagggaagaggaagaaattgctgctcag
gtcaggaattcttccaagaagaagttgaaggatagtgaactttacttctt
ggggacggacacacacaagaagaagaggaagcactcctctgatgattact
actatggagatatttcgtctttggaatcgtcacagaagaaaaagaaaaag
tccagcccacagtctactgatacagctatggacctgttgaaagctatcac
ttccccactggcagcaggctccaagccctccaaaaagactggggagaaat
cctctggctcttcaagccattcggagagtaaaaaggagcaccacaggaag
aaagtcagtggaagcagtggggaactacccctagaggatggtggctccca
caaatcgaaaaaaatgaaacctctctatgtgaacacagagacactgaccc
ttcgggagcctgatggtttaaaaatgaaacttattctgtcaccaaaggag
aagggaagcagctctgttgatgaggagtcttttcaatatccctcccaaca
agcgactgtgaaaaaatcctcaaagaaatcagctcgggatgagcagggtg
ctttactcctaggacatgagttacagagctttctgaaaacagcccggaaa
aagcacaagtcatcctcagacgcacattcatctcctggccctgaaggctg
tgggtctgacgcctcccagttcgcagagtcccacagtgctaaccttgatc
tttcagggcttgaacctattctggtagaatcagactcatcctctggtggg
gaactagaggctggggagttagtgatagatgattcttaccgagaaatcaa
gaagaaaaagaagtcaaagaagagcaaaaagaagaaagacaaggagaagc
ataaagagaagcgacactccaagtccaagagaagtttaggactttctgcc
gtgccagtgggagaggtcacagtgacatctggccctcctcccagcatccc
atacgctggagcagcagcacctcccctgccacttcctggcctccacacag
atgggcatagtgaaaaaaaaaagaaaaaagaagagaaggacaaagagaga
gagagaggagaaaagccaaaaaagaagaacatgtcggcctaccaggtgtt
ctgtaaagagtatcgcgtgaccattgtggctgaccatccaggtatagatt
ttggggaacttagtaaaaaactggctgaggtgtggaagcaattaccagaa
aaagacaaactgatttggaagcaaaaagctcagtatctgcagcacaaaca
gaacaaagcagaagccacaactgtgaaaaggaaagcatccagctcagaag
gttccatgaaagtcaaagcctcttctgtaggagtactgtcaccccagaag
aagtccccacccaccaccatgctgttaccagcctcaccagccaaagcccc
tgagacagagcccattgatgttgctgctcatcttcagctgttgggagagt
ccctaagcctcattggacaccgtctgcaggaaactgagggtatggtggct
gtgtctggcagtttgtcagtgcttctggattccattatctgtgcccttgg
ccccttggcatgtctcaccacacaactacctgaattgaatggctgtccca
aacaggtcttgtcaaacacattagacaacattgcttacatcatgccggga
ctgtga
>dJ522J7.C22.2
atgaggaggaaaggacgatgtcatcgaggctctgcagcgaggcatccttc
ttccccatgcagtgttaaacactcccctacgcgagaaacgctgacctacg
ctcaagctcaaaggatggtagagatagaaattgaagggcgcttgcacagg
atcagtatttttgatcccctggagatcatattggaagatgacctcactgc
tcaagagatgagtgagtgcaacagcaacaaggaaaacagcgagcggcctc
ctgtctgcttaagaactaagcgtcacaaaaacaacagagtcaaaaagaaa
aacgaggccctccccagcgcccacggcacgccggcctcggccagtgccct
cccggagcccaaggtgcgcatcgtggagtacagccctccgtccgccccca
ggaggcctcctgtgtactacaagttcatcgagaagtcggccgaggaactg
gacaacgaggtggagtatgacatggacgaggaggactatgcctggctgga
gatcgtcaatgagaagcgcaagggcgactgcgtccccgccgtgtcgcaga
gcatgtttgagttcctgatggaccgcttcgagaaggagtcgcactgcgag
aaccagaagcagggcgagcagcagtctctgatcgacgaggacgccgtgtg
ctgcatctgcatggacggggagtgtcagaacagcaacgtgatcctcttct
gcgacatgtgcaacctggccgtgcaccaggagtgctacggggtgccctac
atccccgagggccagtggctctgccgccactgcctgcagtcgcgggcccg
gcccgccgactgtgtgctgtgccccaacaagggtggtgccttcaaaaaga
cagatgacgaccgctggggtcacgtggtgtgtgccctgtggatcccagag
gtcggctttgccaacacggtgttcatcgagcccatcgatggggtgaggaa
catccctccagcccggtggaaactgacatgctacctctgtaagcagaagg
gcgtgggtgcctgcatccagtgccacaaagcaaactgctacacagcattc
catgtgacgtgtgcccagaaggctggcctgtacatgaaaatggagcccgt
gaaggaactgactggcggtggcaccaccttctccgtcagaaagaccgctt
actgtgatgtccacacgcctccaggctgcacccggaggcctctgaatatt
tacggggatgtcgaaatgaaaaatggcgtctgtcgaaaagagagctcggt
taaaacggtcaggtccacatccaaggtcaggaagaaggcaaaaaaggcta
agaaagctctggctgagccctgcgcggtcctgccgaccgtgtgcgctcct
tatattcccccgcagaggttaaataggattgcgaatcaggtggccattca
gcggaagaagcagtttgtggagcgagcccacagctactggctgctcaagc
ggctgtccaggaacggggcccccctgctgcggcggctgcagtccagcctg
cagtctcagcgaagctcacagcagagagaaaatgatgaggagatgaaggc
tgccaaagagaagctgaagtactggcagcggctgcggcacgacctggagc
gcgctcgcctgctgatcgagctgctgcgcaagcgggagaagctcaagcgt
gagcaggtgaaggtggagcaggtcgccatggagctgcggctgaccccgct
gacggtgctgctgcgctcagtgctggaccagctgcaagacaaggaccccg
ccaggatatttgcgcagcccgtgagtctgaaggaggtaccagattatttg
gatcacattaaacatcccatggactttgccacaatgaggaaacggttaga
agctcaagggtataaaaacctccatgagtttgaggaggattttgatctca
ttatagataactgcatgaagtacaatgccagggacaccgtgttctataga
gccgcggtgaggctgcgcgatcagggaggtgttgttctgaggcaggcccg
gcgcgaggtggacagcatcggcttggaagaggcctcggggatgcacctgc
ctgagcggcctgctgcggcaccgcggcggcctttctcctgggaagacgtg
gacaggttgctggaccccgccaacagagcccacctgggcctggaggagca
gctgagagagctgctggacatgctcgacctcacctgcgctatgaagtcca
gcggctcccggagcaagcgggcaaagctgctcaaaaaggaaattgccctt
ctccgaaacaagctgagccagcagcacagccagcccctgcccacggggcc
aggcttggaaggcttcgaagaggacggagctgcgctggggccggaggcgg
gcgaggaagtccttccgaggttggagactcttctgcagccaaggaaaagg
tcgcggagcacatgcggagactccgaggtggaggaggagtccccaggaaa
gcgcctggacgcaggtctcaccaacggctttgggggtgcgaggagcgagc
aggagccgggcggcggcctggggaggaaggccacaccccgacgacgctgt
gcctccgagtccagcatctcctccagcaacagcccgctctgcgactcgag
ctttaatgcgcccaaatgtgggcggggcaaaccggctcttgtgcgacggc
acacgctggaggaccgcagtgagctgatctcctgcatcgagaatgggaac
tacgccaaggcggccaggatcgcagccgaagtcggccagagcagcatgtg
gatctccactgatgccgccgcctcggtgctggagcctctgaaggtggtgt
gggccaagtgcagcggctacccctcctacccggcactgatcatcgacccc
aagatgccccgtgtgcctggccaccacaacggcgtcaccatcccggcccc
acccctggacgtgctgaagattggggagcacatgcagaccaagtctgatg
agaagctgttcctcgttctcttttttgataataagagaagttggcagtgg
cttcctaagtccaaaatggttccccttggtattgacgaaactatagacaa
gttaaagatgatggaagggaggaattccagcatccggaaggccgtgcgga
tcgcttttgaccgcgccatgaaccacctgagccgcgtccacggggagccg
accagcgacctcagtgacattgactga
>dJ526I14.C22.1b
atggccccgccctgggtgcccgccatgggcttcacgctggcgcccagcct
ggggtgcttcgtgggctcccgctttgtccacggcgagggtctccgctggt
acgccggcctgcagaagccctcgtggcacccgccccactgggtgctgggc
cctgtctggggcacgctctactcagccatggggtacggctcctacctggt
ctggaaagagctgggaggcttcacagagaaggctgtggttcccctgggcc
tctacactgggcagctggccctgaactgggcatggccccccatcttcttt
ggtgcccgacaaatgggctgggccttggtggatctcctgctggtcagtgg
ggcggcggcagccactaccgtggcctggtaccaggtgagcccgctggccg
cccgcctgctctacccctacctggcctggctggccttcacgaccacactc
aactactgcgtatggcgggacaaccatggctggcgtgggggacggcggct
gccagagtga
>dJ526I14.C22.2
atggaggccgagcggggtcccgagcgccggcctgcggagcgtagcagccc
gggccagacgccggaggagggcgcgcaggccttggccgagttcgcggcgc
tgcacggcccggcgctgcgcgcttcgggggtccccgaacgttactggggc
cgcctcctgcacaagctggagcacgaggttttcgacgctggggaagtgtt
tgggatcatgcaagtggaggaggtagaagaggaggaggacgaggcagccc
gggaggtgcggaagcagcagcccaacccggggaacgagctgtgctacaag
gtcatcgtgaccagggagagcgggctccaggcagcccaccccaacagcat
cttcctcatcgaccacgcctggacgtgccgtgtggagcacgcgcgccagc
agctgcagcaggtgcccgggctgctgcaccgcatggccaacctgatgggc
attgagttccacggtgagctgcccagtacagaggctgtggccctggtgct
ggaggagatgtggaagttcaaccagacctaccagctggcccatgggacag
ctgaggagaagatgccggtgtggtatatcatggacgagttcggttcgcgg
atccagcacgcggacgtgcccagcttcgccacggcacccttcttctacat
gccgcagcaggtggcctacacgctgctgtggcccctgagggacctggaca
ctggcgaggaggtgacccgagactttgcctacggagagacggaccccctg
atccggaagtgcatgctgctgccctgggcccccaccgacatgctggacct
cagctcttgcacacccgagccgcccgccgagcactaccaggccattctgg
aggaaaacaaggagaagctgccacttgacatcaaccccgtggtgcacccc
cacggccacatcttcaaggtctacacggacgtgcagcaggtggccagcag
cctcacccacccgcgcttcaccctcacccagagtgaggcggacgccgaca
tcctcttcaacttctcacacttcaaggactacaggaaactcagccaggag
aggccaggcgtgctgctgaaccagttcccctgcgagaacctgctgactgt
caaggactgcctggcctccatcgcgcgccgggcaggtggccccgagggcc
caccctggctgccccgaaccttcaacctgcgcactgagctgccccagttt
gtcagctacttccagcagcgggaaaggtggggcgaggacaaccactggat
ctgcaagccctggaacctggcgcgcagcctggacacccacgtcaccaaga
gcctgcacagcatcatccggcaccgagagagcacccccaaggttgtgtcc
aagtacatcgaaagtcccgtgttgttccttcgagaagacgtgggaaaggt
caagttcgacatccgctacatcgtgctgctgcggtcagtgaggcccctac
ggttgttcgtgtatgatgtgttctggctgcggttctccaaccgggccttt
gcactcaacgacctggatgactacgagaagcacttcacggtcatgaacta
tgacccggatgtggtgctgaagcaggtgcactgtgaagagttcatccccg
agtttgagaagcaatacccagaatttccctggacggacgtccaggctgag
atcttccgggccttcacggagctgttccaggtggcctgtgccaagccacc
acccctgggcctctgcgactacccctcatcccgggccatgtatgccgtcg
acctcatgctgaagtgggacaacggcccagatggaaggcgggtgatgcag
ccgcagatcctggaggtgaacttcaaccccgactgtgagcgagcctgcag
gtaccaccccaccttcttcaacgacgtcttcagcaccttgtttctggacc
agcccggtggctgccacgttacctgccttgtctag
>dJ526I14.C22.3
atgggcgcggcggccgtgcgctggcacttgtgcgtgctgctggccctggg
cacacgcgggcggctggccgggggcagcgggctcccagggtcagtcgacg
tggatgagtgctcagagggcacagatgactgccacatcgatgccatctgt
cagaacacgcccaagtcctacaaatgcctctgcaagccaggctacaaggg
ggaaggcaagcagtgtgaagacattgacgagtgtgagaatgactactaca
atgggggctgtgtccacgagtgcatcaacatcccggggaactacaggtgt
acctgctttgatggcttcatgctggcacacgatggacacaactgcctgga
tgtggacgagtgtcaggacaataatggtggctgccagcagatctgcgtca
atgccatgggcagctacgagtgtcagtgccacagtggcttcttccttagt
gacaaccagcatacctgcatccaccgctccaatgagggtatgaactgcat
gaacaaagaccatggctgtgcccacatctgccgggagacgcccaaaggtg
gggtggcctgcgactgcaggcccggctttgaccttgcccaaaaccagaag
gactgcacactaacctgtaattatggaaacggaggctgccagcacagctg
tgaggacacagacacaggccccacgtgtggttgccaccagaagtacgccc
tccactcagacggtcgcacgtgcatcgagacgtgcgcagtcaataacgga
ggctgcgaccggacatgcaaggacacagccactggcgtgcgatgcagctg
ccccgttggattcacactgcagccggacgggaagacatgcaaagacatca
acgagtgcctggtcaacaacggaggctgcgaccacttctgccgcaacacc
gtgggcagcttcgagtgcggctgccggaagggctacaagctgctcaccga
cgagcgcacctgccaggacatcgacgagtgctccttcgagcggacctgtg
accacatctgcatcaactccccgggcagcttccagtgcctgtgtcaccgc
ggctacatcctctacgggacaacccactgcggagatgtggacgagtgcag
catgagcaacgggagctgtgaccagggctgcgtcaacaccaagggcagct
acgagtgcgtctgtcccccggggaggcggctccactggaacgggaaggat
tgcgtggagacaggcaagtgtctttctcgcgccaagacctccccccgggc
ccagctgtcctgcagcaaggcaggcggtgtggagagctgcttcctttcct
gcccggctcacacactcttcgtgccagactcggaaaatagctacgtcctg
agctgcggagttccagggccgcagggcaaggcgctgcagaaacgcaacgg
caccagctctggcctcgggcccagctgctcagatgcccccaccaccccca
tcaaacagaaggcccgcttcaagatccgagatgccaagtgccacctccgg
ccccacagccaggcacgagcaaaggagaccgccaggcagccgctgctgga
ccactgccatgtgactttcgtgaccctcaagtgtgactcctccaagaaga
ggcgccgtggccgcaagtccccatccaaggaggtgtcccacatcacagca
gagtttgagatcgagacaaagatggaagaggcctcagacacatgcgaagc
ggactgcttgcggaagcgagcagaacagagcctgcaggccgccatcaaga
ccctgcgcaagtccatcggccggcagcagttctatgtccaggtctcaggc
actgagtacgaggtagcccagaggccagccaaggcgctggaggggcaggg
ggcatgtggcgcaggccaggtgctacaggacagcaaatgcgttgcctgtg
ggcctggcacccacttcggtggtgagctcggccagtgtgtgtcatgtatg
ccaggaacataccaggacatggaaggccagctcagttgcacaccgtgccc
cagcagcgacgggcttggtctgcctggtgcccgcaacgtgtcggaatgtg
gaggccagtgttctccaggcttcttctcggccgatggcttcaagccctgc
caggcctgccccgtgggcacgtaccagcctgagcccgggcgcaccggctg
cttcccctgtggagggggtttgctcaccaaacacgaaggcaccacctcct
tccaggactgcgaggctaaagtgcactgctcccccggccaccactacaac
accaccacccaccgctgcatccgctgccccgtcggcacctaccagcccga
gtttggccagaaccactgcatcacctgtccgggcaacaccagcacagact
tcgatggctccaccaacgtcacacactgcaaaaaccagcactgcggcggc
gagcttggtgactacaccggctacatcgagtcccccaactaccctggcga
ctacccagccaacgctgaatgcgtctggcacatcgcgcctcccccaaagc
gcaggatcctcatcgtggtccctgagatcttcctgcccatcgaggatgag
tgcggcgatgttctggtcatgaggaagagtgcctctcccacgtccatcac
cacctatgagacctgccagacctacgagaggcccatcgccttcacctccc
gctcccgcaagctctggatccagttcaaatccaatgaaggcaacagcggc
aaaggcttccaagtgccctatgtcacctacgatgaggactaccagcaact
catagaggacatcgtgcgcgatgggcgcctgtacgcctcggagaaccacc
aggaaattttgaaagacaagaagctgatcaaggccctcttcgacgtgctg
gcgcatccccagaactacttcaagtacacagcccaggaatccaaggagat
gttcccacggtccttcatcaaactgctgcgctccaaagtgtctcggttcc
tgcggccctacaaataa
>dJ549K18.C22.1
atgtacgacgcagagcgcggctggagcttgtccttcgcgggctgcggctt
cctgggcttctaccacgtcggggcgacccgctgcctgagcgagcacgccc
cgcacctcctccgcgacgcgcgcatgttgttcggcgcttcggccggggcg
ttgcactgcgtcggcgtcctctccggtatcccgctggagcagactctgca
ggtcctctcagatcttgtgcggaaggccaggagtcggaacattggcatct
tccatccatccttcaacttaagcaagttcctccgacagggtctctgcaaa
tgcctcccggccaatgtccaccagctcatctccggcaaaataggcatctc
tcttaccagagtgtctgatggggaaaacgttctggtgtctgactttcggt
ccaaagacgaagtcgtggatgccttggtatgttcctgcttcatccccttc
tacagtggccttatccctccttccttcagaggcgtgcgatatgtggatgg
aggagtgagtgacaacgtacccttcattgatgccaaaacaaccatcaccg
tgtcccccttctatggggagtacgacatctgccctaaagtcaagtccacg
aactttcttcatgtggacatcaccaagctcagtctacgcctctgcacagg
gaacctctaccttctctcgagagcttttgtccccccggatctcaaggtgc
tgggagagatatgccttcgaggatatttggatgcattcaggttcttggaa
gagaagggcatctgcaacaggccccagccaggcctgaagtcatcctcaga
agggatggatcctgaggtcgccatgcccagctgggcaaacatgagtctgg
attcttccccggagtcggctgccttggctgtgaggctggagggagatgag
ctgctagaccacctgcgtctcagcatcctgccctgggatgagagcatcct
ggacaccctctcgcccaggctcgctacagcactgagtgaagaaatgaaag
acaaaggtggatacatgagcaagatttgcaacttgctacccattaggata
atgtcttatgtaatgctgccctgtaccctgcctgtggaatctgccattgc
gattgtccagagactggtgacatggcttccagatatgcccgacgatgtcc
tgtggttgcagtgggtgacctcacaggtgttcactcgagtgctgatgtgt
ctgctccccgcctccaggtcccaaatgccagtgagcagccaacaggcctc
cccatgcacacctgagcaggactggccctgctggactccctgctccccca
agggctgtccagcagagaccaaagcagaggccaccccgcggtccatcctc
aggtccagcctgaacttcttcttgggcaataaagtacctgctggtgctga
ggggctctccacctttcccagtttttcactagagaagagtctgtga
>dJ569D19.C22.1
atgatgaagactttgtccagcgggaactgcacgctcagtgtgcccgccaa
aaactcataccgcatggtggtgctgggtgcctctcgggtgggcaagagct
ccatcgtgtctcgcttcctcaatggccgctttgaggaccagtacacaccc
accatcgaggacttccaccgtaaggtatacaacatccgcggcgacatgta
ccagctcgacatcctggatacctctggcaaccaccccttccccgccatgc
gcaggctgtccatcctcacaggggatgtcttcatcctggtgttcagcctg
gataaccgggagtccttcgatgaggtcaagcgccttcagaagcagatcct
ggaggtcaagtcctgcctgaagaacaagaccaaggaggcggcggagctgc
ccatggtcatctgtggcaacaagaacgaccacggcgagctgtgccgccag
gtgcccaccaccgaggccgagctgctggtgtcgggcgacgagaactgcgc
ctacttcgaggtgtcggccaagaagaacaccaacgtggacgagatgttct
acgtgctcttcagcatggccaagctgccacacgagatgagccccgccctg
catcgcaagatctccgtgcagtacggtgacgccttccaccccaggccctt
ctgcatgcgccgcgtcaaggagatggacgcctatggcatggtctcgccct
tcgcccgccgccccagcgtcaacagtgacctcaagtacatcaaggccaag
gtccttcgggaaggccaggcccgtgagagggacaagtgcaccatccagtg
a
>dJ579N16.C22.2
atggcgcggctcgcggactacttcgtgctggtggcgttcgggccgcaccc
gcgcgggagtggggaaggccagggccagattctgcagcgcttcccagaga
aggactgggaggacaacccattcccccagggcatcgagctgttttgccag
cccagcgggtggcagctgtgtcccgagaggaatccaccgaccttctttgt
tgctgtcctcaccgacatcaactccgagcgccactactgcgcctgcttga
ccttctgggagccagcggagccttcacaggaaacgacgcgcgtggaggat
gccacagagagggaggaagagggggatgagggaggccagacccacctgtc
tcccacagcacctgccccatctgcccagctgtttgcaccgaagacgctgg
tactggtgtcgcgactcgaccacacggaggtgttcaggaacagccttggc
ctcatctatgccatccacgtggagggcctgaatgtgtgcctggagaacgt
gattgggaacctgctgacgtgcactgtgcccctggctgggggctcgcaga
ggacgatctctttgggggctggtgaccggcaggtcatccagactccactg
gccgactcgctgcccgtcagccgctgcagcgtggccctgctcttccgcca
gctaggcatcaccaacgtgctgtctttgttctgtgccgccctcacggagc
acaaggttctcttcctgtcccggagctaccagcggctcgccgatgcctgt
aggggcctcctggcactgctgtttcctctcagatacagcttcacctatgt
gcccatcctgccggctcagctgctggaggtcctcagcacacccacgccct
tcatcattggggtcaacgcggccttccaggcagagacccaggagctgctc
gatgtgattgttgctgatctggatggagggacggtcaccattcctgagtg
tgtgcacattccacccttgccagagccactgcagagtcagacgcacagtg
tgctgagcatggtcctggacccggagctggagttggctgacctcgccttc
cctccgcccacgacatccacctcctccctgaagatgcaggacaaggagct
gcgcgcggtcttcctgcggctgttcgctcagctgctgcagggctatcgct
ggtgcctgcacgtcgtgcgcatccacccggagcctgtcatccgcttccat
aaggcagccttcctgggccagcgtgggctggtagaggacgatttcctgat
gaaggtgctggagggcatggcctttgctggctttgtgtcagagcgtgggg
tcccataccgccctacggacctgttcgatgagctggtggcccacgaggtg
gcaaggatgcgggcggatgagaaccacccccagcgtgtcctgcgtcacgt
ccaggaactggcagagcagctctacaagaacgagaacccgtacccagccg
tggcgatgcacaaggtacagaggcccggtgagagcagccacctgcgacgg
gtgccccgacccttcccccggctggatgagggcaccgtgcagtggatcgt
ggaccaggctgcagccaagatgcagggtgcacccccagctgtgaaggccg
agaggaggaccaccgtgccctcagggccccccatgactgccatactggag
cggtgcagtgggctgcatgtcaacagcgcccggcggctggaggttgtgcg
caactgcatctcctacgtgtttgaggggaaaatgcttgaggccaagaagc
tgctcccagccgtgttgagggccctgaaggggcgagctgcccgccgctgc
ctcgcccaggagctgcacctgcatgtgcagcagaaccgtgcggtcctgga
ccaccagcagtttgactttgtcgtccgtatgatgaactgctgcctgcagg
actgcacttctctggacgagcatggcattgcggcggctctgctgcctctg
gtcacagccttctgccggaagctgagcccgggggtgacgcagtttgcata
cagctgtgtgcaggagcacgtggtgtggagcacgccacagttctgggagg
ccatgttctatggggatgtgcagactcacatccgggccctctacctggag
cccacggaggacctggcccccgcccaggaggttggggaggcaccttccca
ggaggacgagcgctctgccctagacgtggcttctgagcagcggcgcttgt
ggccaactctgagtcgtgagaagcagcaggagctggtgcagaaggaggag
agcacggtgttcagccaggccatccactatgccaaccgcatgagctacct
cctcctgcccctggacagcagcaagagccgcctacttcgggagcgtgccg
ggctgggcgacctggagagcgccagcaacagcctggtcaccaacagcatg
gctggcagtgtggccgagagctatgacacggagagcggcttcgaggatgc
agagacctgcgacgtagctggggctgtggtccgcttcatcaaccgctttg
tggacaaggtctgcacggagagtggggtcaccagcgaccacctcaagggg
ctgcatgtcatggtgccagacattgtccagatgcacatcgagaccctgga
ggccgtgcagcgggagagccggaggctgccgcccatccagaagcccaagc
tgctgcggccgcgcctgctgccgggtgaggagtgtgtgctggacggcctg
cgcgtctacctgctgccggatgggcgtgaggagggcgcggggggcagtgc
tgggggaccagcattgctcccagctgagggcgccgtcttcctcaccacgt
accgggtcatcttcacggggatgcccacggaccccctggttggggagcag
gtggtggtccgctccttcccggtggctgcgctgaccaaggagaagcgcat
cagcgtccagacccctgtggaccagctcctgcaggacgggctccagctgc
gctcctgcacattccagctgctgaaaatggcctttgacgaggaggtgggg
tctgacagcgccgagctcttccgtaagcagctgcataagctgcggtaccc
gccggacatcagggccacctttgcgttcaccttgggctctgcccacacac
ctggccggccaccgcgagtcaccaaggacaagggtccttccctcagaacc
ctgtcccggaacctggtcaagaacgccaagaagaccatcgggcggcagca
tgtcactcgcaagaagtacaacccccccagctgggagcaccggggccagc
cgccccctgaggaccaggaggacgagatctcagtgtcggaggagctggag
cccagcacgctgaccccgtcctcagccctgaagccctccgaccgcatgac
catgagcagcctggtggaaagggcttgctgtcgcgactaccagcgcctcg
gtctgggcaccctgagcagcagcctgagccgggccaagtctgagcccttc
cgcatttctccggtcaaccgcatgtatgccatctgccgcagctacccagg
gctgctgatcgtgccccagagtgtccaggacaacgccctgcagcgcgtgt
cccgctgctaccgccagaaccgcttccccgtggtctgctggcgcagcggg
cggtccaaggcggtgctgctgcgctctggaggcctgcatggcaaaggtgt
cgtcggcctcttcaaggcccagaacgcaccttctccaggccagtcccagg
cggactcgagtagcctggagcaggagaagtacctgcaggctgtggtcagc
tccatgccccgctacgccgacgcgtcgggacgcaacacgcttagcggctt
ctcctcagcccacatgggcagtcacggtaagtggggcagtgtccggacca
gtggacgcagcagtggccttggcaccgatgtgggctcccggctagctggc
agagacgcgctggccccaccccaggccaacgggggccctcccgacccggg
cttcctgcgtccgcagcgagcagccctctatatccttggggacaaagccc
agctcaagggtgtgcggtcagaccccctgcagcagtgggagctggtgccc
attgaggtattcgaggcacggcaggtgaaggctagcttcaagaagctgct
gaaagcatgtgtcccaggctgccccgctgctgagcccagcccagcctcct
tcctgcgctcactggaggactcagagtggctgatccagatccacaagctg
ctgcaggtgtctgtgctggtggtggagctcctggattcaggctcctccgt
gctggtgggcctggaggatggctgggacatcaccacccaggtggtatcct
tggtgcagctgctctcagaccccttctaccgcacgctggagggctttcgc
ctgctggtggagaaggagtggctgtccttcggccatcgcttcagccaccg
tggagctcacaccctggccgggcagagcagcggcttcacacccgtcttcc
tgcagttcctggactgcgtacaccaggtccacctgcagttccccatggag
tttgagttcagccagttctacctcaagttcctcggctaccaccatgtgtc
ccgccgtttccggaccttcctgctcgactctgactatgagcgcattgagc
tggggctgctgtatgaggagaagggggaacgcaggggccaggtgccgtgc
aggtctgtgtgggagtatgtggaccggctgagcaagaggacgcctgtgtt
ccacaattacatgtatgcgcccgaggacgcagaggtcctgcggccctaca
gcaacgtgtccaacctgaaggtgtgggacttctacactgaggagacgctg
gccgagggccctccctatgactgggaactggcccaggggccccctgaacc
cccagaggaagaacggtctgatggaggcgctccccagagcaggcgccgcg
tggtgtggccctgttacgacagctgcccgcgggcccagcctgacgccatc
tcacgcctgctggaggagctgcagaggctggagacagagttgggccaacc
cgctgagcgctggaaggacacctgggaccgggtgaaggctgcacagcgcc
tcgagggccggccagacggccgtggcacccctagctccctccttgtgtcc
accgcaccccaccaccgtcgctcgctgggtgtgtacctgcaggaggggcc
cgtgggctccaccctgagcctcagcctggacagcgaccagagtagtggct
caaccacatccggctcccgtcaggctgcccgccgcagcaccagcaccctg
tacagccagttccagacagcagagagtgagaacaggtcctacgagggcac
tctgtacaagaagggggccttcatgaagccttggaaggcccgctggttcg
tgctggacaagaccaagcaccagctgcgctactacgaccaccgtgtggac
acagagtgcaagggtgtcatcgacttggcggaggtggaggctgtggcacc
tggcacgcccactatgggtgcccctaagactgtggacgagaaggccttct
ttgacgtgaagacaacgcgtcgcgtttacaacttctgtgcccaggacgtg
ccctcggcccagcagtgggtggaccggatccagagctgcctgtcggacgc
ctga
>dJ579N16.C22.3
atgaaggtgacggtgggcccagacccttccctggtctaccgacctgatgt
ggacccagaggtggccaaagacaaggccagcttccggaactacacgtcag
gtcccctcctggaccgtgtcttcaccacctacaagctcatgcacacgcac
cagacagtggacttcgtcaggagcaagcatgcccagtttgggggcttctc
ctacaagaaaatgacagtcatggaggccgtggacctgctggatgggctgg
tggatgagtcggacccggacgtagatttccccaactccttccatgccttc
cagacagcggagggcatccggaaggcccacccagacaaggactggttcca
cctcgtcgggctcctgcacgacctggggaaggtcctggccctgttcgggg
agccccagtgggctgtcgtcggcgacaccttccccgtcggatgccgtccg
caggcctccgtggttttctgcgactccaccttccaggacaaccctgacct
ccaggatcctcgatacagcacagagctcgggatgtatcagccccactgtg
ggctcgacagggtcctcatgtcctggggccatgatgagtacatgtaccag
gtgatgaagtttaacaagttctcactgccccctgaggctttctacatgat
ccggttccactccttctacccctggcacacgggccgcgactaccagcagc
tgtgcagccagcaggacctggccatgctgccctgggtgcgggagttcaac
aagttcgacctctacaccaagtgcccggacctgccggacgtggacaagct
gcggccctactaccaggggctcattgacaagtactgccctggcatcctga
gctggtga
>dJ579N16.C22.4
atggtggccgccaacactcgggcccccgaagacactcgggcccccgcagg
acccaagcccagctcctgcgagtgggctgtgtgctgggcacctgccaggt
gcagaatctcagccaccgcctgtggcaactcatgggaccggccggccggc
aggactcagctcctgtggaccccagcagcccccacagctatggctgaggt
ggggccgggccacacccctgcccatcccagccagggtgctgtgcccccgt
ccagagctgcagctgagccccatctgaagcccagtccctcggagctgcag
acagcaggtcctgcagcaacaatacctgcacggctttgcacacgtaaacc
taggctggtctacacgcagtgctggtacgtcaaggagcctaaacaccctg
aaattgtgaccccctgggggacagctgccagacacagctggcggcagcac
cagatgctaagcgcttcagagaggaggtgtctgcccagagatgtggagca
gaagctgggccctgaacacacggggccatgtctggacgagcaggggagag
aggctgaactggccagaagtggcccctccgctgctggtccagtcagactg
aagcccggccttgtgcctgggctgttcctgctctcatgcacaaccagccc
ttccacgtgcctgcctgtgggacaggagggggagcgtgggatgctgtag
>dJ597B2.C22.1
atgcagtcctttcgggagcaaagcagttaccacggaaaccagcaaagcta
cccacaggaggtacacggctcatcccggctagaagagttcagccctcgtc
aggcccagatgttccagaattttggaggtacaggtggcagtagtggcagc
agtggcagtggcagtggtggtggacgacgaggagcagcagctgctgcggc
agcgatggctagcgagacctctggccatcaaggttaccagggtttcagga
aagaggctggagatttttactacatggcaggcaacaaagaccccgtgact
acaggaaccccacagcctcctcagcgaaggccttctgggcctgtgcagag
ctatggacccccccaggggagcagctttggcaatcagtatgggagtgagg
gtcatgtgggccagtttcaagcacagcactctggccttggcggtgtgtca
cattatcagcaggattacactgggcctttctctccagggagtgctcagta
ccaacagcaggcttccagccagcagcagcagcagcaagtccagcagttga
gacaacagctttaccagtcccatcagcccctgccacaggccactggccaa
ccagcatccagctcatcccatctacagccaatgcagcggccctcaactct
gccatcctctgctgctggttaccagttaagagtgggtcagtttggccaac
actatcagtcttctgcttcctcctcctcctcctcctccttcccttcacca
cagcgttttagccagtctggacagagctatgatggcagttacaatgtgaa
tgctggatctcagtatgaaggacacaatgtgggttctaatgcacaggctt
atggaacacaatccaattacagctatcagcctcaatctatgaagaatttt
gaacaggcaaagattccacaagggacccaacaggggcagcagcagcagca
accgcagcaacaacaacacccttctcagcatgtgatgcagtatactaacg
ctgccaccaagctgcccctgcaaagccaagtggggcagtacaaccagcct
gaggttcctgtgaggtcccccatgcagtttcaccagaacttcagccccat
ttctaacccttctccagctgcctctgtggttcagtctccaagctgtagtt
ctaccccatctcctctcatgcagactggggagaatctccagtgtgggcaa
ggcagtgtgcctatgggttccagaaacagaattttacagttaatgcctca
actcagtccaaccccatcaatgatgcccagtcctaattctcatgctgcag
gcttcaaagggtttggactagaaggggtaccagaaaagcgactgacagat
cctgggttgagtagtttgagtgctctgagtactcaagtggccaatcttcc
taacactgtccagcacatgttactttctgatgccctgactcctcagaaga
agacctccaagaggccctcatcttccaagaaagcagatagctgcacaaat
tctgaaggctcctcacaacctgaagaacagctgaagtcccctatggcaga
gtcattagatggaggctgctccagcagttcagaggatcaaggcgagagag
tgcggcaactaagtggccagagcaccagctctgacaccacctacaagggt
ggagcctctgagaaagctggctcctcaccggcacaaggtgctcagaatga
accccccagactcaatgctagtcctgccgcaagagaagaggccacctcac
caggcgctaaggacatgccattgtcatccgacgggaacccaaaggttaat
gagaagactgttggggtgattgtctcccgggaagccatgacaggtcgggt
agaaaagcctggtggacaagataaaggctcccaagaggatgatcctgcag
ccactcaaaggccacctagcaatggtggggcaaaggaaaccagtcatgca
tcacttccccagccagagcctccaggaggaggagggagcaaaggaaacaa
gaatggcgataacaactccaaccataatggagaaggaaatggccagagtg
gccactctgcagcgggccctggttttacgagcagaactgagcctagcaaa
tctcctggaagtctgcgctatagttacaaagatagtttcgggtcagccgt
gccacgaaatgtcagtggctttcctcagtatcctacagggcaagaaaagg
gagatttcactggccatggggaacgaaagggtagaaatgaaaaattccca
agcctcctgcaggaagtgcttcagggttaccaccaccaccctgacaggag
atattctaggagtactcaagagcatcaggggatggctggtagcctagaag
gaaccacaaggcccaatgtcttggttagtcaaaccaatgaattagctagc
aggggccttctgaacaaaagcattgggtctctattagaaaatccccactg
gggcccctgggaaaggaaatcaagcagcacagctcctgaaatgaaacaga
tcaatttgactgactatccaattcccagaaagtttgaaatagagcctcag
tcatcagcacatgagcctgggggttccctctctgaaagaagatcagtgat
ctgtgatatttctccactaagacagattgtcagggacccaggggctcact
cactgggacacatgagtgccgacaccagaattgggaggaatgaccgtctc
aatccaactttaagtcagtcggtcattcttcctggtggtttggtgtccat
ggaaaccaagctgaaatcccagagcgggcagataaaagaggaagactttg
aacagtctaaatctcaagctagtttcaacaacaagaaatctggagaccac
tgccatcctcctagcatcaagcatgagtcttaccgcggcaatgccagccc
tggagcagcaacccatgattccctttcagactatggcccgcaagacagca
gacccacgccaatgcggcgggtccctggcagagttggtggtcgggagggc
atgaggggtcggtccccttctcaatatcatgactttgcagaaaaattgaa
aatgtctcctgggcggagcagaggcccagggggagaccctcatcacatga
atccacacatgaccttttcagagagggctaaccggagttctttacacact
cccttttctcccaactcagaaaccctggcctctgcttatcatgcaaatac
tcgggctcatgcttatggggaccctaacgcaggtttgaattctcagctgc
attataagagacagatgtaccaacagcaaccagaggagtataaagactgg
agcagcggttctgctcagggagtaattgctgcagcacagcacaggcagga
ggggccacggaagagtccaaggcagcagcagtttcttgacagagtacgga
gccctctgaaaaatgacaaagatggtatgatgtatggcccaccagtgggg
acttaccatgaccccagtgcccaggaggctgggcgctgcctaatgtctag
tgatggtctgcctaacaagggcatggaattaaagcatggctcccagaagt
tacaagaatcctgttgggatctttctcggcaaacttctccagccaaaagc
agcggtcctccaggaatgtccagtcaaaaaaggtatgggccgccccatga
gactgatggacatggactagctgaggctacacagtcatccaaacctggta
gtgttatgctgagacttccaggccaggaggatcattcttctcaaaacccc
ttaatcatgaggaggcgtgttcgttcttttatctctcccattcccagtaa
gagacagtcacaagatgtaaagaacagtagcactgaagataaaggtcgcc
tccttcactcatcaaaagaaggcgctgataaagcattcaattcctatgcc
catctttctcacagtcaggatatcaagtctatccctaagagagattcctc
caaggaccttccaagtccagatagtagaaactgccctgctgttaccctca
caagccctgctaagaccaaaatactgcccccacggaaaggacggggattg
aaattggaagctatagttcagaagattacatccccaaatattaggaggag
cgcatcttcgaacagtgcggaggctgggggagacacggttacgcttgatg
atatactgtctttgaagagtggtcctcctgaaggtgggagtgttgctgtt
caggatgctgacatagagaagagaaaaggtgaggtggcttcggacctagt
cagtccagcaaaccaggagttgcacgtagagaaacctcttccaaggtctt
cagaagagtggcgtggcagcgtggatgacaaagtgaagacagagacacat
gcagaaacagttactgccggaaaggaaccccctggtgccatgacatccac
aacctcacagaagcctggtagtaaccaagggagaccagatggttccctgg
gtggaacagcacctttaatctttccagactcaaagaatgtacctccagtg
ggcatattggcccctgaggcaaaccccaaggctgaagagaaggagaacga
tacagtgacgatttcaccgaagcaagagggtttccctccaaagggatatt
tcccatcaggaaagaagaaggggagacccattggtagtgtgaataagcaa
aagaaacagcagcagccaccgcctccaccccctcagcccccacagatacc
agaaggttctgcagatggagagccaaagccaaaaaaacagaggcaaagga
gggagagaaggaagcctggggcccagccgaggaagcgaaaaaccaaacaa
gcagttcccattgtggaaccccaagaacctgagatcaaactaaaatatgc
cacccagccactggataaaactgatgccaagaacaagtctttttaccctt
acatccatgtagtaaataagtgtgaacttggagccgtttgtacaatcatc
aatgctgaggaagaagaacagaccaaattagtgaggggcaggaagggtca
gaggtcactgacccctccacctagcagcactgaaagcaaggcgctcccgg
cctcgtcctttatgctgcagggacctgttgtgacagagtcttcggttatg
gggcacctggtttgctgtctgtgtggcaagtgggccagttaccggaacat
gggtgacctctttggacctttttatccccaagattatgcagccactctcc
cgaagaatccacctcctaagagggccacagaaatgcagagcaaagttaag
gtacggcacaaaagtgcttctaatggctccaagacggacactgaggagga
ggaagagcagcagcagcagcagaaggagcagagaagcctggccgcacacc
ccaggtttaagcggcgccaccgctcggaagactgtggtggaggccctcgg
tccctgtccagggggctcccttgtaaaaaagcagccactgagggcagcag
tgaaaagactgttttggactcgaagccctccgtgcccaccacttcagaag
gtggccctgagctggagttacaaatccctgaactacctcttgacagcaat
gaattttgggtccatgagggttgtattctctgggccaatggaatctacct
ggtttgtggcaggctctatggcctgcaggaagcgctggaaatagccagag
agatgaaatgttcccactgccaggaggcaggcgccaccttgggctgctac
aacaaaggctgctccttccgataccattacccgtgtgccattgatgcaga
ttgtttgctacatgaggagaacttctcggtgaggtgccctaagcacaagc
ctccccttccgtgccctctcccccccttgcagaacaagaccgcgaaaggc
agcctcagcacagagcagtcggagcgggggtga
>dJ671O14.C22.2
atggagccggagttcttgtacgacctgctgcagctccccaagggggtgga
gcccccagcggaggaggagctctcaaaaggaggaaagaagaaatacctgc
cacccacttcccggaaggaccccaaatttgaagaactgcagaaggtgttg
atggagtggatcaatgccactcttctccccgagcacattgtggtccgcag
cctggaggaggacatgttcgacgggctcatcctacaccacctattccaga
ggctggcggcgctcaagctggaagcagaggacatcgccctgacagccaca
agccagaagcacaagctcacagtggtgctggaggccgtgaaccggagtct
gcagctggaggagtggcaggccaagtggagcgtggagagcatcttcaaca
aggacctgttgtctaccctgcacctccttgtggccctggccaagcgcttc
cagcccgacctctccctcccaaccaacgtccaggtggaggtcatcactat
cgagagcaccaaaagtggtctgaagtcagagaagttggtggaacagctca
ctgaatacagcacagacaaggacgagcctccaaaggacgtctttgatgaa
ttatttaagctggctccggagaaagtgaacgcagtgaaagaggccatcgt
gaactttgtcaaccagaagctggaccgcctgggcctgtctgtgcagaatc
tggacacccagtttgcagatggggtcatcttactcttgctgattggacaa
cttgaaggcttcttcctgcacttaaaggaattctacctcactcccaactc
tcctgcagaaatgctgcacaacgtcaccctggcgctggagctgctgaagg
acgagggcctgctcagctgccctgtcagccctgaagatatcgtgaacaag
gatgccaagagcacactgagggtgctctatggtctgttctgcaagcacac
gcagaaggcacacagggacaggacgccccatggagccccgaattga
>dJ694E4.C22.2
atgctgtcatctggagtagagactcagccagttccacttgattcctccat
gtctgccgtggtacaggaattatactctgaactcccagtaagtgtctcca
gagagcttcatgctgaccctgagccaagtgtgattccagatgtaaaacct
ggagcctcaagctctcttttaagtcagaatagggcattgcccttggagct
gcagaggactcatgtggagagttgttgtgaagaaacctatgagaccttgg
atcatgggagtgagcctgggcgatgtgggctagtggactccacagcagga
ggttctgtggcatctgggatcttggatagggcaaagagaagcgagagcat
ggagccaaaggtcttcagagatccagggggccaggcaggaattataagag
aaccctctgagggagcaaaggaagatccacatcaacattccacagctgct
gaagaaaagactagcccgagtcaggaggatctcctgatgcagtccagcaa
agaactttcacatgtggacctccctgaagattttctaaggagcaaagaag
gaaatgtacagattacagctgaaactctgctaaaatccgccgaagtacaa
ggtatgaaggtcaatgggactaagacggataataatgaaggacacaaaaa
tggcaatgtgagtaaagatctctcagctggatgcggtgaattccaagaag
tagacaaaatcatgaccagtgatgaggtttcagaaaccagcacattagtt
accccagaacctttaacctttgtggaccctgtattaacagaagcaactcc
taaagaaaaagaatgtgaagaattaaaaagttgtccttggttgtcattac
caggaaacagtgccatttctaatgtggacaatgggaaggaagagttgtgt
aaaccaaacctggtctgtgaagcagatgacaatcaccaacagcttcatgg
ccaccataatgaacaacccagttctacacatgatagtcccacagccacaa
gccctttgaaagaaaattctgaagtttcatgtttcacatcagacttgtct
ggtccagaatccagaacaatatccttagaaaactgtggttttgaaggtgg
tggtttgctaaagagatctgctgaaaagacagacagttcttatttttata
ggggggatgatcaagggaagaacttggcttctagagaagaaaatgaggaa
cggcttttgattcctaggagtgaaagaggtggaccttttctttttaatgc
cagggaaccagaaaaggagattagtggtcgttgttctggtgaaaaagagc
ctgttgtttctccaaaggaaaatatccacaataactgcattcaagacagt
ctccatacagggaactctagttctttaatgcccaattcttttactgaagc
cacagaagtaatgttaaataaaaatgatttgaaaattactgtacacgttc
aaggtaacttgacaaaccctgaggaccataaagaaacttttactaatatg
agccatcctggtggacactctgaagaaagcagtttttcctccttgatgca
gattgaagaggcaggacagacaacccctgtagagcccaatatattaagta
aatctttttacactaaagactgtaactccttagtcagcatccagagaaat
ctggaaggcaacacccagttaaatgaagcatcatgtaatgattttctgtt
tgaaagaaaatccattgtgagtttaatgccagaggatcaaataagtcctg
taagtgaggtattaaaacccaagcaaggtactgctctgttgctaccatcc
ccagaatttgattacagacctgagtcagaaaaagttatacagacctcaca
tgatgatattccacttttagatgaacagagcatagcctgtgagatgaatg
aactttcttgtaccaatgaactggttgtaaacaaagtagaaagtgaatgt
gttttaaatcaacaagtgtcccttaattctcaagaacatgcaaatttgcc
aactgactctctactgcatttaaacaaagagatgcctttagcaacaggca
gagatgcccatcagagccatcaccctccattagagggtagagcagatgtc
attgctgatatacaaaccattcccattcagacaaaaataaaagacatctc
tccaccaggtaaccaaacctgtggtgcctcttcaaactgtcccaccttaa
acatcaaaccagtaagcctagagagaaaaaaggaaatggctgattcagga
acaaaagctctacattccaggctgcgctcaaataagagagaagcagctgg
ctttcctcaagtggtctctgtcatagaatgtcacagcgttcaatctcagg
atatctctagctgtcatcgtgtaagaaaaaatgtatcccaggaaaacatg
tgttctgcttctgctgctttcaagtccagcaaaatcagcctgcaagttga
taactctttgataacaaaatatgaaaatgcatttcagcaccgtgatcact
gctgccaaggaacaggacactctgtggaaaaaagcagctgtaaagtgagt
tacacatcacaggaaagggaacttgatgggaaagaaacgaatggcagcct
tccaggagataagatcagaaacaaaatggtagcaggcttgttaaatagtg
gaatttcaaacaaaaccattcacacctccagtagcatcaaactcagtgag
gaagggctggaaggaaaggagcaggatgtatccaaagaaactgtattttg
taagtataacatctctgatcatgctatacaagaactaaaccagactgtaa
acattccaggtcctgaaaaagtgttggaccagtctcctactgttatgttc
tccagttttaaaaatgtaaaatcagttgaaacactcgatcagaaggcaga
tgaagtccttgactgtcagagtaaccaaaacagaccagatgaatgcaaaa
gtgaaggtcagtcagccaaggagatgctaagtagtgaccagagagagact
gtcaccgagcctcacggggaggtaaaccacaaccaaaaggatctgctggt
cagctcaggcagtaataactcactaccttgtggtagtccaaagaaatgca
atttgaaaggagcctttgtcaagatgtctggttgtgatgagtccacagaa
ggtatggtagacatcgtctacacggactgtagtaataagcttgcagaagg
tgtgctggacgtgaaggcatctaatctactggattgtggtgcaaggcaag
agaaactggcatttcaagaggactccaggagtaccttgtctcggagagaa
ctggatgctgcacatacaggaacaactggtcaggattcagatttcccagt
tactgctgcttctacagtggactttctcaaaataaaaaaatcatgtgaag
aaaacgtatgcagatctttaaaagactgtgaaatggaaaagtgtccagac
tcttgtgcccatgagatggagtctgttgcagatcatgaaccaaataaaag
aatattgggcagagtaaatttgtctttaaatgatagccattatggacagc
aagataaaggaacatctctcagagaaacacaagaaatgactgaaggatca
agactagaaccaaactctgagtttggcaaagaaagtacctttggaatttc
ctcaaaagagtcgatgtcttgccatgatgaaagctctgtttccctaagaa
gcctgaaatccattgaaataatgccttctcaagaaaattcagaaactaat
gttaacagtgaagaaactgacctgaaaaatctttgtaaaccaaaagatgg
tgaaatgctttgtgaaaatgtaaaggactgcacagtccttcctgagatga
aggaaatagtatcaagagattggagtaattctagtgacagagacagcgta
tgtacctgtgtggaaaagaatgcttgcaaagcttgtcaccctcacgagaa
ttcctctgacagacatttgcctttgacagtgaaaacagatattaaagtga
aaggagaagaaaccgaagagcatcagaggggacgactgggttacttaact
gttggggagcaatctgaggagttggttaccagagaaactggcgatggcga
tcccgtgagcaacatctctcagacccattttaaatgccgggggatactta
atcatgctgaaaaacagcagagccctgaggttttggactacatgttgcag
aaagaagagaaatatatacgtcaacaaaaagcacatacgatatcgcaaca
gtgcatatcatctagtctgttgttagatgatgcacaaaatcagaaccaac
cgaaggctgacaaagatgagtccaccatgatcaatgaaatcaccctagca
aagctggccaaggacagcattgtggcacagactcagaagttagaagacca
gaaggaggaaaggttacatcatccattaaggaaggacactgagtcatgca
caagtccttgccttcttggtgcccctcggaaagcacaagacccctcctct
gctgggtgtgatcaaatacatggtgcctttgcgaagaaaggagttcttcc
cttaaagaagcagccccatcgaacttgtaagaaagtttcctatcaggagc
aaatcattgttgggagaaaaataggtaaaatcagaagttctgccttttta
aagagttcttccaatcccatccccacaaaagcgcacagacttctcagttt
gtgtactctgtctgcacctacacgattagaacctgaaacagcacctacca
agagcttggttagtcacataccaaagcagatgtctacaccgtgccatccc
ttgaggagcctgaattttaggaagactaccaaagaatcagccttactaaa
caagctgtccatccttgcctccaaactggccccagccatgaagactcaga
agctaagataccgacggtgttcctctgaacttcttccaatggctaaaagc
tacaagcgcctcagatataaaagactcctggacggattttcatccagcac
agagcagctgaatccatatttggcagctagtggatgggataagaggccta
acagtaagcccatggcactttattctctcgaatccatcaagatgaccttc
atagatttgagcaacaagatgccgtccctgctgtttggttctgaaatctt
cccagtatcctttcatgtgaaatcatccagctcagattgcacgactgagt
cctcaaggacttttcctgagcactgtgctccggcaaggcttgccttagga
gaggccctccagtgcccgtctcaacctcccaagtggaccttttctttctt
cttgtcccacggttgccctgggatggcaacattcagggaagacactggcg
tccatagtcagacccacactcaggctcctccccagcctccagctcctctc
caagactatggaggcactgccatagtccagaccagagcagactgctctgt
ccttggccttcacacacttctagcactttgttccccaggatgttaccgaa
tctggacaaaaaaacggagcttctccagccacatgcctaccatgcagagg
ctcttcatgacccagtttacacagggcctgaaagggttacggtctccagc
ctccatagcagacaaggtcttctgttctctgccctactcggtgggcagag
tcctatccatttggagccagcatggtccttctgtctgctccttcgaaatc
tcttctcttcattcccctcactgcaagcggcaaccaagtctgggcaccac
aagcagccacaccatgttaccatatgtgcctcttccaggcatggaagcta
catataacaccagcggcagtcagacgaggctggagcctccattccctgcc
ttggtaccaaagtcttgcttggtagcagaatcagctgtcagcaagctcct
gctttcagcctctgagttccaggttcgtggattggatgagctggatggtg
tgaaagcagcatgcccctgcccacagagcagccccccagaacagaaagag
gctgagccagagaagaggccaaagaaagtctcacagattcgcatccggaa
aaccattcctaggccagatcctaatcttacccccatgggccttcctcgac
ccaaaaggttaaagaagaaggagtttagtttagaagagatatataccaac
aagaattataaatctcctcctgcaaacaggtgtttagagaccatctttga
ggaacccaaggaacgaaatggtacactaatctcaatcagccaacagaaga
ggaagcgagttctagaatttcaggattttacagtcccgcgaaagaggaga
gctcgaggcaaagtcaaggtggcaggcagctttaccagggcccagaaggc
agctgtgcagagtcgagagctggatgctcttttgatacagaaactaatgg
aactggagaccttctttgccaaggaagaggagcaggaacaatcatcaggc
tgttga
>dJ695O20A.C22.1
atggtggacacggaaagcccactctgccccctctccccactcgaggccgg
cgatctagagagcccgttatctgaagagttcctgcaagaaatgggaaaca
tccaagagatttcgcaatccatcggcgaggatagttctggaagctttggc
tttacggaataccagtatttaggaagctgtcctggctcagatggctcggt
catcacggacacgctttcaccagcttcgagcccctcctcggtgacttatc
ctgtggtccccggcagcgtggacgagtctcccagtggagcattgaacatc
gaatgtagaatctgcggggacaaggcctcaggctatcattacggagtcca
cgcgtgtgaaggctgcaagggcttctttcggcgaacgattcgactcaagc
tggtgtatgacaagtgcgaccgcagctgcaagatccagaaaaagaacaga
aacaaatgccagtattgtcgatttcacaagtgcctttctgtcgggatgtc
acacaacgcgattcgttttggacgaatgccaagatctgagaaagcaaaac
tgaaagcagaaattcttacctgtgaacatgacatagaagattctgaaact
gcagatctcaaatctctggccaagagaatctacgaggcctacttgaagaa
cttcaacatgaacaaggtcaaagcccgggtcatcctctcaggaaaggcca
gtaacaatccaccttttgtcatacatgatatggagacactgtgtatggct
gagaagacgctggtggccaagctggtggccaatggcatccagaacaagga
ggcggaggtccgcatctttcactgctgccagtgcacgtcagtggagaccg
tcacggagctcacggaattcgccaaggccatcccaggcttcgcaaacttg
gacctgaacgatcaagtgacattgctaaaatacggagtttatgaggccat
attcgccatgctgtcttctgtgatgaacaaagacgggatgctggtagcgt
atggaaatgggtttataactcgtgaattcctaaaaagcctaaggaaaccg
ttctgtgatatcatggaacccaagtttgattttgccatgaagttcaatgc
actggaactggatgacagtgatatctccctttttgtggctgctatcattt
gctgtggagatcgtcctggccttctaaacgtaggacacattgaaaaaatg
caggagggtattgtacatgtgctcagactccacctgcagagcaaccaccc
ggacgatatctttctcttcccaaaacttcttcaaaaaatggcagacctcc
ggcagctggtgacggagcatgcgcagctggtgcagatcatcaagaagacg
gagtcggatgctgcgctgcacccgctactgcaggagatctacagggacat
gtactga
>dJ695O20A.C22.2
atgaggcctgggcccgctctcctccttctgggcgtgggcctgagcctgag
cgtcggccgcctcccgctgccgccggttcctcgcggggcacaagccgccg
tctccggggcgcccggtggcctcctcaggggcgccccgggcctcggggtg
cgcggcggccgcgccctcctcagtctgcggcccagcgcggtgcgggcggg
cggcgctgtcctgagcggccgcggcagcctctgcttcccccatggcggga
ccgggcggcgctggtactgcctcgacttgcgcgtcctgctcagcgcccaa
cgcctgccctggccggccgcgcccgcgctcgcgctcgtcgacctgcagct
ctccgcgcgcggcggccgcctctccctgacgtggtccgtgcggctgccgc
gctcgcccgggcgcctggcctgggccttccgcctgcggctgctcggaccc
ggcgccgcccgcccggcctcccccgcggcccgcgtctccccgcgctccgc
cgcgccaggcccgcggccccagcagggcttcgtggcccgcaccgagtgcc
ccacagacggccccgcgcgcgtgatgttgcaggccgtcaactcgtccagc
cacagagccgtcgagtcgtccgtgtcctgtcagataaacgcctgcgtcat
ccagcgcgtgaggatcaacacggaccagaagggcgcccccgtgcgcctga
gcatgcaggcggaggccaccatcaacgcctcggtgcagctggactgcccg
gccgcgcgcgccatcgcccagtactggcaggtgttctccgtgcccgccgt
gggtcaggcgcccgactggacgcagcccttggatctgccccagctcgaga
tcaggaacagccccttgttcattcacatccccaataattcgttacagtgg
ggagtgtatgtgtttaatttcacggtgtccatcaccacagggaaccccaa
gatgcccgaggtgaaagactcggacgccgtctatgtctggatcgtcagga
gttccctgcaggcggtgatgcttggcgatgccaacataacagctaatttc
acagagcagctgattctggacgggtccacgtcctcggacccagatgcgga
cagcccgttacagggactccagttcttttggtactgtaccacagatccca
gaaactacggtggggatcgaataatcctggggagcaaggaagtctgtcac
cccgagcaggccaatctgaaatggccctgggcctcgggccctgtactgac
acttttgccagaaacacttaaaggcgaccacgtgtatttcttcagaatgg
tgattcggaaggactctaggacagcgttttctgataagagggtccacgtg
ctccaaggaccaaaagccatagcacacatcacatgtatcgaaaattgtga
gagaaacttcattgtctctgatagattttctttgttcctaaattgcacaa
attgtgcaagccgtgatttctataaatggtcaattttgtcttcttcaggt
ggtgagatgctatttgattggatgggggaaactgtaacaggaaggaatgg
tgcttatctgtctataaaagcttttgcttttcggcattttttggaagctg
agttttcgatttctctgtatctagcatgttggagtggagtgacctcggtc
ttcaggcattcttttattattaaccatggccctcagatcggagaatgcaa
aattaatccagctaaaggaattgcacttattactaaatttgttgtccagt
gtagtaattttagggataagcacgtccctcttacatataaaataattgtt
tctgatttgcacagtgttggtgaaatcagttcagtaaaagagaacaccct
ggggaccatcctgtacttggggcctcagtccacagtacccccttcctttc
tccctgttggtatgttggctagtcaatatggcttgaagatatatgcccag
gtctatgattctctaggagctttttctcaggtgactttgcatgccaccgc
acaggctcccactgacaaaaattcatcaaagacagtgttgaatcagttac
tcagtttcaccgtgggaccaagttcattgctgtctactttgattcaaaag
aaggattttttacctgcaggttacttactgtatatagtagcttccgtttt
gaataacatgaaaactgaattacctctccgagatgacagagtcaatctcc
gaaaacacctcatcgatcagtctttccttcttcctgtaagcactttggta
gaaattggccaggtagtcatgactattaccaaattaacccagaaaccctc
tgaattcacttgggatgctcagaaacgtgccaccatgagggtatggcaag
caaatcaagccctacaagagtatcagcaaaaagataaacgctttcgatct
gaacaaatagaaatcgtgagtactggaatactaatgagtttgtctaatat
tcttaaaatgacttctcctcaccaagtagttaaagatcctttctatgtaa
tagaatctctatcagacacaatactggctaataaagtgccagggaacaaa
accacctcaatgagaacccccaatttcaacatgtatgtcaagaaagttga
aaagtggggtatcaaccagctcttcagaaatgagaaacactgcagaaatt
gtttttatccaacactcaatgtgagcagtgttcctggtctgtctgcaaat
ggtcccatttctacaatgttttgtgatttcacaaatgacctctttccttg
gttaaatgatcaggaaaacacttcggtggaggtgtctggattcagaatga
caggagttgcagataacggtagtgtgctagagatcacacctgatgtagcg
gaagtgtaccttgtcaggaaaaacttgacctttgcagcttttaatctcac
agtgggacccaacagcgaggttgatgggtccttgaagaagacgacaggtg
ggtttagctttcaagtggacagcacagtgcttagggaggttctggtccac
atagtaacagaagtgatggtgctgttcacagtgttggtgtacacaggcag
tcagatcactcccacagcgctggtcgccaccttcctggtgcctcatgaca
tccctccatttgccagccagagtgccctgtttgacccagcctgcacagtg
aagaaggcccgtgtagtctgcctccctgtgtccctgctgcaactcatagc
tcagcacagccactctccccactgtactgtatccatagttctgcaggcac
ctcgttttgtcatgaagctcaatgacaagctagtgagaatttctattttc
agcgtccagtgcttggacatgtatgggatccagagtgaatggagagaggg
ttattgcattcttggtgagaagaccagctggtatgaggtgcactgcatct
gcaagaatgtagtaagggctaggcggcagctgggcacaatcggactcacg
ggcattcacctgcatacccactatgtgatggccaaggtgattgtgatccc
taatcctgtggatctacggttaaacatcatcaagagccttcaccaaaacc
ccgtgaccctcttcactgtgcttttcattattctcttatacgtgggccta
gctttttgggctttatacagggatgaaatggaccagcatcttcgggggca
tgtgatagttctaccagataatgatccttatgataatttatgctacttgg
tgactatttttacaggaagtcgttgggggtctgggaccagggccaatgtc
tttgtgcaacttagaggaactgtgagtaccagcgacgtgcattgtttaag
ccatccacatttcacaactctctaccgaggtagcatcaacactttcctcc
taacgacaaaaagtgacttgggggacatccattccatccgtgtgtggcac
aacaacgagggtcgatcgcctagctggtatttaagtagaatcaaagtgga
aaatctgtttagcaggcacatttggctgttcatatgccagaaatggcttt
ctgttgataccactttggacagaacatttcacgttacccatccagatgag
cgtctgactagaaaagactttttctttatagatgtgagtagtaatctccg
gaaaaaccacatgtggttctctatttttgctagtgttgttgctaaaacat
tcaataggctccagagattgtcctgttgtttagcaatgttgcttagctct
cttctttgtaacattatgttctttaatctaaatagacaagaacaaactga
gtcaagagagaggaaatacatgagatcaatgatgataggaattgaaagtg
tcttaattacaatccctgtgcaattattaataacttttttgttcacctgt
tcccagaggaaacctcaagcggatctaaaggaggtatctcctcaaaagca
tcctctaatgtcagaagcaagtgagcactgggaagaatacttgagaaagt
ggcatgcttacgaaactgctaaggtgcaccccagggaggttgcaaaacct
gcatctaaaggaaagcccaggcttccaaaggcttctcctaaggcaacctc
caaacccaagcacaggcataggaaagcacaaatcaagaccccggagaccc
tcgggccaaatacaaattccaataacaacatagaagatgatcaggatgtc
cattccgaacagcacccttcccaaaaggatctccagcagcttaagaaaaa
gccccggatcgtcctaccttggtggtgtgtttatgttgcatggtttttgg
tttttgctacttctagcatatcctcattcttcattgtattttatggactg
acttacggctatgacaagtcaatagaatggctctttgcatctttttgttc
attctgtcagtcagttcttctggtgcagccatctaaaattatactcctgt
caggcttcagaacgaataaacccaagtattgcaaaaacctttcatggtca
accaagtataaatatactgagatcaggttggatggaatgcgtatgcatcc
agaagaaatgcagaggatacatgaccagatcgtccgaatccgaggcacga
ggatgtaccaaccccttacagaagatgaaatcagaatattcaaaagaaag
aagaggatcaagagaagagcactcctgtttctgagttacattctaactca
ctttatctttctagcccttctgttgatccttatcgtcttactacgtcaca
ctgactgcttttactataaccagtttattcgtgatcggttctctatggat
cttgctactgtgactaagctggaagacatctatagatggctaaacagcgt
gctgttgcctttgttacacaatgacctgaatccaacatttcttcctgaaa
gctcgtctaaaatccttggccttccattgatgaggcaagtgagagcaaaa
tctagtgaaaaaatgtgtctacctgccgaaaagtttgtgcaaaacagcat
cagaagagaaattcattgtcaccccaaatatggcattgacccagaagaca
caaaaaactattctggcttttggaatgaagttgataagcaggctatagat
gagagtaccaatggatttacttataagcctcaaggaacgcaatggctata
ttattcctatggactactacacacctatggatctggaggatatgcactct
atttttttccagaacagcagcggtttaattccacactgaggctcaaagaa
cttcaagaaagcaattggctggatgagaagacatgggctgtggttttgga
attaacaacttttaatccagatataaatctgttctgtagcatttcggtca
tatttgaagtctctcagttaggagttgtcaacacaagcatatctctgcac
tctttttcacttgctgattttgacagaaaagcttcagcagaaatctactt
gtatgtggccattctcatttttttcttagcctacgttgttgatgagggtt
gtatcattatgcaagaaagagcctcctatgtgagaagtgtgtataatttg
ctcaactttgctttaaagtgcatatttactgtgttgattgtgctctttct
caggaaacatttcctggccactggcataattcggttttacttgtcgaacc
cagaagacttcattccctttcatgcagtttctcaggtagatcacattatg
aggataattttgggtttcctgttatttctgacaattttgaagaccctcag
gtattccagattcttctacgatgtgcgcctggctcagagggccatccagg
ctgccctccctggcatctgccacatggcatttgttgtgtccgtgtatttc
ttcgtatacatggcttttggttacctggtgtttggtcagcatgaatggaa
ctacagtaacttgattcattccactcagacagtattttcctattgtgtct
cagctttccagaacactgaattttccaataacaggattctgggggtcctg
ttcctctcatctttcatgctggtgatgatctgcgtcttgatcaacttatt
tcaggctgtaattctgtctgcatatgaggaaatgaagcagcccgtgtatg
aggagccatcggatgaagtggaagcaatgacctatttgtgccgtaagctg
agaaccatgttcagctttctgacctcgcaatctaaggccaaagatgagcc
tgagttctttattgacatgctgtatgggcagccagagaagaacagccacc
gttatctggggctgaagaccagaaacatcaacgggaagaaaatggtttac
cttgttgtttga
>dJ742C19.C22.2
atggctctgttaacagccgaaacattccgcttacagtttaacaacaagcg
ccgcctcagaaggccttactacccgaggaaggccctcttgtgttaccagc
tgacgccgcagaatggctccacgcccacgagaggctactttgaaaacaag
aaaaagtgccatgcagaaatttgctttattaacgagatcaagtccatggg
actggacgaaacgcagtgctaccaagtcacctgttacctcacgtggagcc
cctgctcctcctgtgcctgggagctggttgacttcatcaaggctcacgac
catctgaacctgggcatcttcgcctcccgcctgtactaccactggtgcaa
gccccagcagaaggggctgcggcttctgtgtggatcccaggtcccggtgg
aggtcatgggcttcccaaagtttgctgactgctgggaaaactttgtggac
cacgagaaaccgctttccttcaacccctataagatgttagaggagctaga
taaaaacagtcgagccataaagcgacggcttgagaggataaagcagtcct
ga
>dJ742C19.C22.5
atggagctgtcagccatcggcgagcaggtgttcgccgtggagagcatccg
gaagaagcgcgtgcggaagggtaaagtcgagtatctggtgaagtggaaag
gatggcccccaaagtacagcacgtgggagccagaagagcacatcttggac
ccccgcctcgtcatggcctacgaggagaaggaggagagagaccgagcatc
ggggtataggaagagaggtccgaaacccaagcggcttctgctgcagcggc
tgtacagcatggacctgcggagctcccacaaggccaagggcaaggagaag
ctctgcttctccctgacgtgcccactcggcagcgggagccctgagggggt
ggtcaaggcgggggcacctgagctggtggacaagggccccttggtgccca
ccctgcccttcccgctccgcaagccccgaaaggcccacaagtacctgcgg
ctctcgcgcaagaagttcccgccccgcgggcccaacctggagagccacag
ccatcgacgggagctcttcctgcaggagccaccggccccagacgtcctgc
aggcggctggcgagtgggagcctgctgcgcagccccctgaagaggaggca
gatgccgacctggccgaggggccccctccctggacacctgcgctcccctc
aagtgaggtgaccgtgaccgacatcaccgccaactccatcaccgtcacct
tccgcgaggcccaggcagctgagggcttcttccgagaccgcagtgggaag
ttctga
>dJ756G23.C22.2
atggcctcggaagacattgccaagctggcagagacacttgccaagactca
ggtggccgggggacagctgagtttcaaaggcaagagcctcaaactcaaca
ctgcagaagatgctaaagatgtgattaaagagattgaagactttgacagc
ttggaggctctgcgtctggaaggcaacacagtgggcgtggaagcagccag
ggtcatcgccaaggccttagagaagaagtcggagttgaagcgctgccact
ggagtgacatgttcacgggaaggctgcggaccgagatcccaccagccctg
atctcactaggggaaggactcatcacagctggggctcagctggtggagct
ggacttaagcgacaacgcattcgggcccgacggtgtgcaaggcttcgagg
ccctgctcaagagctcagcctgcttcaccctgcaggaactcaagctcaac
aactgtggcatgggcattggcggcggcaagatcctggctgcagctctgac
cgaatgtcaccggaaatccagtgcccaaggcaagcctctggccctgaagg
tctttgtggctggcagaaaccgtctggagaatgatggcgccactgccttg
gcagaagcttttagggtcatcgggaccctggaggaggtccacatgccaca
gaatgggatcaaccaccctggcatcactgccctggcccaggctttcgctg
tcaaccccctgctgcgggtcatcaacctgaatgacaacaccttcactgag
aagggcgccgtggccatggccgagaccttgaagaccttgcggcaggtgga
ggtgattaattttggggactgcctggtgcgctccaagggtgcagttgcca
ttgcagatgccatccgcggcggcctgcccaagctaaaggagctgaacttg
tcattctgtgaaatcaagagggatgctgccctggctgttgctgaggccat
ggcagacaaagctgagctggagaagctggacctgaatggcaacaccctgg
gagaagaaggctgtgaacagcttcaggaggtgctggagggcttcaacatg
gccaaggtgctggcgtccctcagtgatgacgaggacgaggaggaggagga
ggaaggagaagaggaagaagaggaagcagaagaagaggaggaggaagatg
aggaagaggaggaagaagaggaggaggaggaggaagaagagcctcagcag
cgagggcagggagagaagtcagccacgccctcacggaagattctggaccc
taacactggggagccagctcccgtgctgtcctccccacctcctgcagacg
tctccaccttcctggcttttccctctccagagaagctgctgcgcctaggg
cccaagagctccgtgctgatagcccagcagactgacacgtctgaccccga
gaaggtggtctctgccttcctaaaggtgtcatctgtgttcaaggacgaag
ctactgtgaggatggcagtgcaggatgcagtagatgccctgatgcagaag
gctttcaactcctcgtccttcaactccaacaccttcctcaccaggctgct
cgtgcacatgggtctgctcaagagtgaagacaaggtcaaggccattgcca
acctgtacggccccctgatggcgctgaaccacatggtgcagcaggactat
ttccccaaggcccttgcacccctgctgctggcgttcgtgaccaagcccaa
cagcgccctggaatcctgctccttcgcccgccacagtctgctgcagacgc
tgtacaaggtctag
>dJ756G23.C22.3
atggagaagccccggagtattgaggagaccccatcttcagaaccaatgga
ggaagaggaagatgacgacttggagctgtttggtggctatgatagtttcc
ggagttataacagcagtgtgggcagtgagagcagctcctatctggaggag
tcaagtgaagcagaaaatgaggatcgggaagcaggggaactgccgacctc
cccgctgcatttgctcagccctgggactcctcgctccttggatggcagtg
gttctgagccagctgtctgtgagatgtgtggtatcgtgggtacaagggaa
gccttcttctccaagaccaagaggttctgcagcgtctcctgctccaggag
ctactcctccaactccaagaaagccagtatcttggctaggttacagggaa
aaccaccgaccaaaaaagccaaagtcctgcacaaggctgcctggtctgcc
aaaattggagccttcctccactctcaagggacaggacagctggcagatgg
gacaccaacaggacaagacgctctggtcttgggcttcgactgggggaagt
tcctgaaggatcacagttacaaggctgctcccgtcagctgtttcaagcac
gtcccactctatgaccagtgggaggatgtgatgaaagggatgaaggtgga
ggtgctcaacagtgatgctgtgctccccagccgggtgtactggatcgcct
ctgtcatccagacagcagggtatcgggtgctgcttcggtatgaaggcttt
gaaaatgacgccagccatgacttctggtgcaacctgggaacagtggatgt
ccaccccattggctggtgtgccatcaacagcaagatcctagtgcccccac
ggaccatccatgccaagttcaccgactggaagggctacctcatgaaacgg
ctggtgggctccaggacgcttcccgtggatttccacatcaagatggtgga
gagcatgaagtacccctttaggcagggcatgcggctggaagtggtggaca
agtcccaggtgtcacgcactcgcatggctgtggtggacacagtaatcggg
ggtcgcctacggctcctctacgaggatggtgacagtgacgacgacttctg
gtgccacatgtggagccccctgatccacccagtgggttggtcacgacgtg
tgggccacggcatcaagatgtcagagaggcgaagtgacatggcccatcac
cccaccttccggaagatctactgtgatgccgttccttacctcttcaagaa
ggtacgagcagtctacacagaaggcggttggtttgaggaagggatgaagc
tggaggccattgaccccctgaatctgggcaacatctgcgtggcaactgtc
tgtaaggttctcctggatggatacctgatgatctgtgtggacggggggcc
ctccacagatggcttggactggttctgctaccatgcctcttcccacgcca
tcttcccggccaccttctgtcagaagaatgacattgagctcacaccgcca
aaaggttatgaggcacagactttcaactgggagaactacttggagaagac
caagtcgaaagccgctccatcgagactctttaacatggattgcccaaacc
atggcttcaaggtgggcatgaagctggaggccgtggacctgatggagccc
cggctcatctgtgtggccacggtgaaacgagtggtgcatcggctcctcag
catccactttgacggctgggacagcgagtacgaccagtgggtggactgcg
agtccccagacatctaccccgtcggctggtgtgagctcaccggctaccag
ctccagcctcctgtggccgcagaaccggccacaccgctgaaggccaaaga
ggccacaaagaagaaaaagaaacagtttgggaagaaaaggaaaagaatcc
cgcccactaagacgcgacccctcagacaggggtccaagaagcccctgctg
gaggacgaccctcagggtgccaggaagatctcgtcggagcctgttcctgg
cgagatcattgctgtgcgtgtgaaggaagagcatctagacgtggcctcgc
ccgacaaggcttcaagtccagagctgcctgtctccgtcgagaacatcaag
caggaaacagacgactga
>dJ796I17.C22.2
atggggactgtgcacgcccggagtttggagcctcttccatcaagtggacc
tgattttggaggattaggagaagaagctgaatttgttgaagttgagcctg
aagctaaacaggaaattcttgaaaacaaagatgtggttgttcaacatgtt
cattttgatggacttggaaggactaaagatgatatcatcatttgtgaaat
tggagatgttttcaaggccaaaaacctaattgaggtaatgcggaaatctc
atgaagcccgtgaaaaattgctccgtcttggaatttttagacaagtggat
gttttgattgacacatgtcaaggtgatgacgcacttccaaatgggttaga
cgttacctttgaagtaactgaattgaggagattaacgggcagttataaca
ccatggttggaaacaatgaaggcagtatggtacttggcctcaagcttcct
aatcttcttggtcgtgcagaaaaggtgacctttcagttttcctatggaac
aaaagaaacttcgtatggcctgtccttcttcaaaccacggcccggaaact
tcgaaagaaatttctctgtaaacttatataaagttactggacagttccct
tggagctcactgcgggagacggacagaggaatgtcagctgagtacagttt
tcccatatggaagaccagccacactgtcaagtgggaaggcgtatggcgag
aactgggctgcctctcaaggacggcgtcatttgctgttcgaaaagaaagc
ggacattcactgaaatcatctctttcgcacgccatggtcatcgattctcg
gaattcttccatcttaccaaggagaggtgctttgctgaaagttaaccagg
aactggcaggctacactggcggggatgtgagcttcatcaaagaagatttt
gaacttcagttgaacaagcaactcatatttgattcagttttttcagcgtc
tttctggggcggaatgttggtacccattggtgataagccgtcaagcattg
ctgataggttttaccttgggggacccacaagcatccgcggattcagcatg
cacagcatcgggccacagagcgaaggagactacctaggtggagaagcgta
ctgggccggcggcctgcacctctacaccccattacctttccggccaggcc
agggtggctttggagaacttttccgaacacacttctttctcaacgcagga
aacctctgcaacctcaactatggggagggccccaaagctcatattcgtaa
gctggctgagtgcatccgctggtcgtacggggccgggattgtcctcaggc
ttggcaacatcgctcggttggaacttaattactgcgtccccatgggagta
cagacaggcgacaggatatgtgatggcgtccagtttggagctgggataag
gttcctgtag
>dJ821D11.C22.1
atggctgtgaggcaggcggcgacggcgggcactcccgggcccaggagaga
ggaagaggcggcgcttctattcgagagggcccattaccggcacgacccgc
gctggctgctgcccgtgaccccccgcctgtgcctggcctgcgcgctggag
ctgctgccggaccccggcgtgtcgttagtgcgcaagaagcacatgttgtc
ctgcttccaagatgcccttgtgaggcatacctccctggtcacgcaactgg
tgtctcaggatcagagagtctgcatccacttcataagtgtgctttttgga
ctattatgcagcatggaagatgggagtgtgacagacctctgtattgaagt
ccttattcagatcacaacgcagctgaagctggagcagactatccgttgcc
tgctggatgagtgccacaaagagctgtgtaacatgccctccatgcgaggc
agcctggccaccctgacccttcttggcaagttggtggatgccatccctgc
tctggcagacgagcttgtaatggagcatggcaacctgatggagcatctgt
tgagaggcttagtataccccagtgagggcatacaagcttctgtctgttac
ctttatgggaagctatactcctcaccagtggcagctgagatgctttcagg
acacttccgtgagaagctttttcccctcttcctttccatcctggatggtg
cccagacaaaggagctgcagattaactgcttgggtttgctgaggcagctg
ttgaagtatgatctctttgtgtccatgatcatgaaccaggatggactggg
agaaagtgctaagaatatcgaagggtcatcaggaaatacctcactgcctt
tggtgctcaaaaagcttctcctctctagagatgaaaccctgcaggtggcc
agtgctcactgtataactgcggtgcttgtccactccccagcaaagcatgc
gtcagccttcatccacgctgacatcccagagttcctctttgagcatcttt
cttcttccagtgaagtgctcgtctggtccagctgtaactgcttgacactc
ctggtagaagagccactctttttttccaagtgccacacggtgtatgggat
cgaggcagtggtgaggagcctgcagggaagcctgaagatgaacaacatag
agctgcacaagcagggcctgctgcttttcgctgaaatcctgacccggcag
ccagaggagatcaagctgttcacaagctcagccatgtgcagagatgctgg
ccgtgccctccaagaagcagttagcagccctgtgctggaggtggctgctg
aggccttgaaggccacttctgcttttctgaggaaggaccatcagagcact
ccacctgtgcagtatggggaactgcaggctttgctagaagccatgctaaa
ccgatgtgcggagttttcccagaccttgctgagcaggaggcccctgggcc
atgcctccagtagagattcagagaaggccattcttcaaaggggaaagttc
ctcctcagcactctggagggatttagaagtgcctgcaggttggctataga
attccagagtgagccttcagcccaggagaatccattcacagctcccagcg
ccaagaaggaagacaccttggaggccttctcagaatttcttctcagtgcc
tgtgactcgctgtgtatccccatggtgatgagacacttggagcagaccac
ccacccagctttgatggaagttttcctctcaattctacataacctctttg
tcatcgttccccacatgaaggagaagttttccaagaagcttgcttcctca
tccttcatacgactgaccctggagctgaaggccaggttttgcagtggtct
gagtcactcagccctaaaccaggtgtgttccaatttcctctactatatgt
gcctcaaccttctctcagctccagagaagacaggaccaccttccaaagaa
gaactctctgcagtgtctgagctcctgcagcatgggctgccccagataag
cagcaggagccctgaaagccttgccttcctgtctgatcgccagtacatgg
agggagctgctcgccagagacagtactgcatcctgctcctcttctacttg
gcctacatccatgaagacaggcttttcttggttgacaggtttgtctcaga
ggcagagttatttgaggctgtgcaaagcttcctcctgtcgctgcaggacc
agggcgagcgccccccactggtggtcttcaaagcctccatctatctgctt
gcaatctgccaggacaaagacaatacactacgtgagactatggtcagtgc
aatcagaaaattcctagaaggcatcccagacctgcagctagtctatactc
accatccgctcctgctcaggttctttctgttgtatccagagctcatgagt
aggtatgggcaccgtgtcctggaactttggttcttctgggaagagagcag
ctatgaggaactggatgatgtcacctctgctgggcagcccgcccttcctg
ccagcttagtagtcctgttccagttgctcagaagcatccccagcatcctg
ctcatcttgctggacctcatctattccagcccagtggacacagctcacaa
ggtactgattagcctgaggaccttcctgaggaggaatgaggatatccaag
tgggcggtcttatccgaggccacttcctgctgatcctgcagcgtctgcta
gtggagcatggggcatccccatcaggagcctcggggaacctaccattgct
gctgagcctcctctccctgatgcagctcaggaatgtgtcagagcaagaac
tggacagcgtggccatgaagctccttcaccaagtaagcaagctgtgtggg
aagtgcagccccactgacgtggacatcctgcagccctccttcaacttcct
gtattggagccttcatcagaccacacccagcagtcagaaaagagctgctg
cagtgctcctgagcagcacaggcctgatggagcttctggagaagatgctg
gccctcaccttggcaaaggcagattctcccaggactgcactcctctgctc
tgcctggctgctcactgcctccttctctgcccagcagcacaagggcagtt
tgcaggttcaccagacactctctgtggaaatggaccaagtattgaaggct
ctcagctttccaaagaaaaaggctgcactactctcagctgccatcttatg
cttcctgcggacagccctgcgacaaagcttttcctctgccctggtagccc
tggtgccctcaggggcccagccactgccagccaccaaggacactgtccta
gctccactgcgaatgtcgcaagtccggtccctggtcattgggctgcagaa
cctcctggtgcagaaggaccctctattgtcccaggcctgtgttggctgcc
tggaggccttgcttgactacctggatgcccggagcccagacattgctctc
cacgtggcctcccagccttggaatcggtttttgctgtttaccctcttgga
tgctggagagaattccttcctcagacctgagattttgaggctcatgaccc
tgtttatgcggtaccggagtagcagtgtcctctctcatgaagaggtgggt
gatgttctgcaaggtgtggctttggctgacctgtctaccctctcgaacac
cacactccaggccctgcatggcttcttccagcagctccagagcatgggac
acctggctgaccacagcatggcccagaccctgcaggcctccttggagggc
cttccccctagcacctcctcaggccagccacccctgcaggacatgctctg
cctgggaggggtggctgtatccctgtcccacatcagaaactga
>dJ821D11.C22.3
atggaccttcttcaattcctggccttcctctttgtcctgcttttgtctgg
gatgggagccacaggcaccttgaggacctccctggacccaagcctggaga
tctacaagaagatgtttgaggtgaagcggcgggagcagctgttggcactg
aagaacctggcacagctgaacgacatccaccagcagtacaagatccttga
tgtcatgctcaaggggctctttaaggtgctggaggactcccggacagtgc
tcaccgctgctgatgtgctcccagatgggcccttcccccaggacgagaag
ctgaaggatgctttctcccacgtggtggagaacacggccttcttcggcga
tgtggtgctgcgcttcccgaggattgtgcactattactttgaccacaact
ccaactggaacctcctcatccgctggggtatcagtttctgcaaccagaca
ggcgtcttcaaccaggggccccactcgcccatcctcagcctgatggccca
ggagctggggatcagtgagaaagactccaacttccagaacccatttaaaa
tcgaccgcacagagttcattcccagcactgaccctttccagaaggccctg
agagaagaagagaaacgccgaaagaaagaggagaagcggaaggagatccg
aaaaggcccaaggatctccagatcccagtctgagttatag
>dJ858B16.C22.1
atgaagaatctgctcactgagaagtgtatatcaagccacaatttccatca
aaaagtgattaagcagagaatggagaagaaggttgattccaggtatttta
aggatggtgcagttaagaaaccttattctgcaaagacactgtccaacaag
aagtcttctgcatcctttgggatccggagggagttacctagtaccagtca
tctagtgcagtatcgtggcacacatacttgtacccgacagggccggttaa
gagaactgcgcatcagatgcgtggccagaaagttcttatatttatggatt
cgaatgacttttggaagagtatttccctctaaagccagattttactatga
gcagcgattactacggaaggtcttcgaagaatggaaagaggagtggtggg
ttttccagcacgagtggaaactctgtgttcgagctgactgtcactacagg
tattacctgtacaacctgatgttccagacgtggaagacctatgtgcgtca
gcagcaggagatgaggaacaagtacattagagccgaggttcatgatgcaa
agcaaaagatgcgacaggcctggaagtcctggttgatctacgtggttgtt
cgtaggaccaaacttcagatgcagactacagctctggagtttaggcaacg
gattatcttacgggtgtggtggagcacgtggaggcagcgactaggacagg
tccgtgtgagccgtgccctccatgcctctgctttgaagcacagggccctg
agcctccaggtgcaggcttggtcacagtggcgggaacagctcctgtatgt
ccagaaggagaaacaaaaggttgtctctgcagtgaaacatcatcagcact
ggcaaaaacggagatttctaaaggcctggcttgaatacctgcaagtccgc
agagtgaagagacagcagaatgagatggctgagcgattccatcatgtcac
tgtgctccagatatacttctgtgactggcagcaggcctgggagcggaggg
agagcttgtacgctcaccatgcccaggtggagaaactggccaggaagatg
gccctgcggcgcgcctttactcactggaaacactacatgctgctgtgtgc
agaagaagctgcccagtttgagatggcagaagagcaccacaggcacagcc
agctgctgctgcacaggttctggaacctctggcggtctcagattgagcag
aaaaaggaaagagagctgctccccttactgcatgctgcctgggaccacta
cagaatagcactgctgtgcaaatgtatcgaattgtggctacagtatactc
agaagaggcggtacaagcagctgctacaggccagagcggatggtcatttc
cagcagagagccctgcctgctgccttccacacatggaacagactctggcg
atggcgccaccaggaaaatgtcctcagtgcaagagcaacacgtttccaca
gggagacattagagaagcaagtattttctctctggaggcagaagatgttt
cagcatcgagaaaaccgcctggcagagagaatggccatccttcacgcaga
gcgacagcttctgtataggtcttggttcatgtggcaccagcaggcagcag
cacgtcaccaggagcaggagtggcaaacagtggcctgtgcccaccaccgc
cacgggcggctcaagaaagctttctgcctctggagggaaagtgcccaagg
gctcagaacagagaggacgggcagggtgcgggcagcagaattccacatgg
cccagctcctgcgttgggcctggagccagtggagggagtgcctggccctg
cggggagcggagcggcagaagctgatgcgagcagacctgcaccaccagca
cagcgtgctgcacagggcgctgcaggcatgggtgacttaccagggcaggg
tgcgaagcatcctccgggaggtggcagccagggagagccagcacaacagg
cagctgctgcgcggggcattacgtcgctggaaagagaacaccatggcccg
agtggatgaagccaaaaaaacctttcaagcaagtactcattacagaagga
ccatatgttccaaggtcctggtccagtggcgggaagctgtgtcagtgcag
atgtattaccgacagcaggaggactgtgccatctgggaggcccagaaggt
gctggacaggggctgtctgcggacctggtttcagcgctggtgggactgca
gccggaggtcagcccagcagagactgcagctggagagggcagtgcaacac
caccaccggcagctgctgctggaggggctggcccggtggaagacgcacca
tctgcagtgtgtcaggaagaggctcctgcacaggcagagcacccaactgc
tggcacagagactcagccggacctgcttccgccagtggagacaacagctg
gcagccaggaggcaggagcagcgggcgacagtgcgggccctgtggttctg
ggccttctcgctgcaggcaaaggtgtgggccacgtggctggcctttgtac
tggaaaggaggagaaagaaggcgcggctgcagtgggcgctccaggcctac
caggggcagctcctccaggagggtgccacgcggctcctgcgctttgcagc
cagcatgaaggcctcccggcagcagctgcaggcccagcagcaggtccagg
cggctcacagtctccatcgtgccgtccgccgctgtgccacgctctggaaa
cagaaagtgctgggccggggcgggaagcctcagcccctggcagccatcgc
acccagcaggaaagtgacgtttgagggtccccttctcaaccgcattgctg
ctggggctggggatggcacccttgagaccaagaggccacaggcttctcgg
cctctgggagctctgggccgcctggctgctgaggagccccacgccctgga
gctcaacactgcccactcagcgaggaagcagccgcgacgcccacacttcc
tgttggagcctgcgcagagccagaggcctcagaagccacaggaacatggc
ctaggcatggctcagccagcagccccctccctgacgcggcccttcctggc
agaggccccgacagcactggtcccacacagccccctgcctggggccctgt
caagcgcccctggcccgaagcagcccccgacggcaagcacaggcccggag
ctgctgctgctgcctctttcctccttcatgccctgcggggcggctgcacc
agccagggtgtcagcacagcgggctactcctagggataagcccccggtcc
cctcatccctggccagtgtccctgacccccatctactccttcctggggac
ttctcagccaccagggctgggcctggactttcaactgcaggcagcctgga
ccttgaggctgaacttgaggagatccagcagcaactactgcactaccaga
ccaccaagcagaacctctggtcctgtcggcggcaagcgagcagcctgcgc
aggtggctggagctgaacagagaggagccggggcctgaggaccaggaagt
agagcagcaggtgcagaaagagctggaacaggtggaaatgcagatccagc
tgctggcagaggagctccaggctcagcgccagcccattggcgcctgcgtt
gcccgcatccaggccctgcggcaggccctgtgctag
>dJ858B16.C22.2
atggcgacgtccgtggggcaccgatgtctgggattactgcacggggtcgc
gccgtggcggagcagcctccatccctgtgagatcactgccctgagccaat
ccctacagcccttacggaagctgccttttagagcctttcgcacagatgcc
agaaaaatccacactgcccctgcccgaaccatgttcctgctgcgtcccct
gcccattctgttggtgacaggcggcgggtatgcagggtaccggcagtatg
agaagtacagggagcgagagctggagaagctgggattggagattccaccc
aaacttgctggtcactgggaggtggctttgtacaagtcagtgccaacgcg
cttgctgtcacgggcctggggtcgcctcaatcaggtggagctgccacact
ggctgcgcaggcccgtctacagcctgtacatctggacgtttggggtgaac
atgaaagaggccgctgtggaggacctgcatcactaccgcaacctcagcga
gttcttccggcgcaagctgaagccgcaggcccggcctgtctgtggcctgc
acagcgtgattagcccatcggatggaaggatcctcaactttgggcaggtg
aagaactgtgaggtggagcaggtaaagggggtcacctactccctggagtc
gttcctgggcccgcgtatgtgcacagaggacctgcccttcccaccagccg
cgtcgtgtgactccttcaagaaccagctggtcacccgggaagggaatgag
ctctatcactgtgtcatctacctggcccctggggactaccactgcttcca
ctcccccaccgactggactgtgtcccaccggcgccacttcccaggctccc
tgatgtcagtgaaccctggcatggctcgctggatcaaagagctcttctgc
cataacgagcgggtggtcctgacgggggactggaaacatggcttcttctc
actgacagctgtgggggccaccaacgtgggctccattcgcatctactttg
accgggacctgcacacaaacagcccaaggcacagcaagggctcctacaat
gacttcagcttcgtgacgcacaccaatagagagggcgtccccatgcgtaa
gggcgagcacctgggcgagttcaacctgggctccaccatcgtgctcatct
tcgaggcccccaaggacttcaatttccagctgaaaacaggacagaaaatc
cgctttggggaagccctgggctcgctctag
>dJ889J22B.C22.1
atgccgggccgggcggaggcgggggaggccgaggaggaggccggggccgg
ctcggggtctgaggcggaggaggacgcgctgtgggagcgaatcgagggcg
tccggcatcggctggctcgcgccctgaacccggccaagctcacgccgtat
ctgcgccagtgccgggtcatcgacgagcaggacgaggaggaggtgctgag
cacctaccgcttcccgtgccgcgtcaaccgcaccgggcgcctgatggaca
tcttgcgctgccgtggcaagaggggctatgaggccttcctggaagccctg
gagttctactaccccgaacacttcacgctgctcacgggccaggaacccgc
ccagcgctgctccatgatcctcgatgaggaggggcctgagggcctgaccc
aattcttgatgacagaggtgcgacggctgcgggaagctcgcaagagccag
ctgcagcgggagcagcaactgcaggcccggggccgggtgctcgaggagga
gcgggcagggctggagcagcggctgcgggaccagcagcaggctcaggagc
gctgtcaacggctgcgggaggactgggaggcgggcagcctggagctgctg
cggctcaaggatgagaactacatgatcgccatgcgcctggcacagctcag
tgaggagaagaactcggctgtacttcgcagccgtgacctgcagctggcgg
tggatcagctcaagctcaaagtgagtcggctggaggaagagtgtgcactg
cttcgaagggccaggggcccgccccctggggcagaggagaaggagaagga
gaaggagaaggagaaggagccagacaatgtggaccttgtctctgagctgc
gtgctgagaaccagcggctgacggcgtcactgcgggagttgcaggagggc
ctgcagcaggaggcgagccggccgggggccccgggctccgagcgcatcct
gctggacatcctagagcatgactggcgggaggcgcaggacagcaggcagg
agctgtgccagaagctgcatgccgtgcagggggagctgcagtgggccgag
gagctgcgcgaccagtacctgcaggagatggaagacctgcggctcaagca
ccgcacgctgcagaaggactgtgacctgtacaagcaccgcatggccactg
tcctggcccaactggaggagattgagaaggagcgagaccaggccatccag
agccgtgaccggatccagttgcagtactcacagagcctcatcgagaagga
ccagtaccgcaagcaggtgcggggcctggaggcggagcgggatgagctgc
tgacaacgctcaccagcctggagggcaccaaggctctgctggaggttcag
ctgcagcgggcccagggtggcacctgcctcaaggcctgtgcctcctccca
ttccctgtgctccaacctcagcagcacttggagcctgagcgagttcccct
cccctctgggaggcccagaagcaactggggaggcagctgtcatgggggga
cctgagcctcacaactcggaggaagccacagacagtgaaaaggagatcaa
tcggctctccatcctgcccttcccccccagtgccggctccatcctccgcc
ggcagcgtgaggaagaccccgcaccccctaagagatccttcagcagcatg
tcagacatcacagggagtgtgacacttaagccctggtcccctggcctctc
ttcgtcctcatcctctgacagcgtgtggcctttgggaaagccggaaggcc
tcctggctcggggctgtggcctggacttcctcaacaggtctctggctatt
cgggtgtctggccggagccccccagggggcccagagccgcaggacaaggg
accagatggactgtcgttttatggggacagatggtctggggctgtggtgc
gcagggtgctgtctgggcctgggtccgccaggatggaaccaagagagcaa
agggtggaagctgctggtctggagggggcgtgcctggaagccgaggccca
gcagagaaccttgctctggaatcaggggtccacactcccctccctgatgg
actcgaaggcctgccagtccttccacgaggccctagaagcctgggcaaag
ggaccaggtgccgagcccttctacattcgtgccaacctcaccttgcctga
gagggcagatccccatgccctttgcgtgaaagcccaagagatccttcgac
tggtggactcggcatacaagcggaggcaggaatggttctgcacccgggtt
gaccccctcactctgcgggacctggaccggggcaccgtgcccaattatca
gagagcccagcagctcctagaagttcaggagaaatgcctgccctccagcc
ggcaccgaggcccccgcagtaatctgaagaagagagccctggaccagctg
cggctggtgaggcccaagcccgtgggggcgcctgcaggggactccccgga
tcagctgctgctggagccctgtgcagagccggagcggagcctcagaccct
acagtttggtgcggccgctactggtgtctgccctgcggcccgtggtgctg
ttgcctgagtgcctggcgccccggctcatccgtaacctgctagacctgcc
cagctcccggctggacttccaagtgtgcccagcggaaagcctctctgggg
aggaactgtgcccatcctcagcgcctggagcccccaaggctcagcctgcc
acccctgggctaggcagcaggatccgggccatccaggagtctgttgggaa
gaagcactgcctgctggagctgggtgctcggggtgtgcgggagctggtgc
agaacgagatctaccccatcgtcatccacgtggaggtgactgagaagaat
gtccgggaagtcaggggtctgctgggccggccgggctggcgggactcaga
gctgctgcggcagtgccgtggctcagagcaggtgctctgggggctgccct
gctcctgggtgcaggtgcccgcccatgagtggggacacgcagaggagctg
gccaaggtggtgcgcggccgcatcctgcaggagcaggcccgcctcgtgtg
ggtggagtgcggcagcagcagaggctgccccagcagcagtgaggcctga
>dJ930L11.C22.1
atggaggaggctgtgacacgcaagtttgtccacgaagacagcagccacat
catctccttctgtgcggctgtggaggcctgcgttctgcacgggcttcggc
ggcgggcggctggcttcctacgcagcaataagattgcagccctctttatg
aaagtgggcaagaacttcccgccggctgaggatctgagccgcaaggtgca
agacctggagcagctgatcgagagcgcgagaaaccagattcaaggcctcc
aggagaatgtgcggaagctgccgaagctgcccaacttgtccccacttgcc
atcaagcatctgtggattcgcacagccttgtttgagaaggtcctggacaa
aattgtgcattaccttgtggaaaacagcagtaaatactatgagaaggaag
ctctcctgatggaccctgtggacggccccatccttgcatctttgttggtg
gggccctgtgccctagagtacaccaagatgaagactgcagatcacttctg
gaccgatccctcggctgacgaacttgtccagaggcaccgcatccacagct
cccacgtgcggcaggactcgcccaccaagcgtcctgccctctgtgtgagt
gggatccagaagaggcattccagtggcagcatggatgaccggccatccct
ctctgcccgcgactacgtggagtccctgcatcagaactcccgtgccaccc
ttctctatggcaaaaacaacgttcttgttcagccgagggacgacatggag
gctgtgccagggtacctgtccctgcaccagacggctgacgtcatgacctt
gaagtggacacccaaccagctgatgaacgggtctgtgggggacctggact
atgagaagagcgtctactgggactatgccatgaccatccgcttggaggag
attgtctacctgcactgccaccagcaagttgacagcggcgggacagtggt
attggtcagccaggacgggatccagaggccgcccttccgcttccccaagg
gcgggcacctcctgcagttcctctcgtgcctggagaatgggctgctccca
catgggcagttggacccgccactgtggtcccagaggggtaagggcaaagt
gtttcctaaactgcgcaagcgaagccctcagggttctgccgagtccacat
cttcagacaaagatgatgatgaggccacggattatgtgttcaggatcatc
taccctggcatgcagtcggaattcgtgccccaggatctgatggacgtctc
tgtaagcaacctcccatccctgtggcagcccagtccccggaagtcctcct
gttcatcctgttcacagagtggctcggctgatggtagctcgaccaatggc
tgcaaccatgagagggctcccctgaaacttctctgtgacaatatgaagta
ccagatcctctccagagccttctatggatggctggcctactgcagacacc
tgtccaccgtgagaacccacctatcagccctggtcaatcacatgatcgtg
tctccagacttgccctgcgatgctggacagggactgacagccaggatctg
ggagcagtaccttcacgacagcacaagttacgaggagcaggagctgctgc
gcctcatctactacgggggcatccagcctgagatccgcaaggccgtgtgg
cccttcctcctgggccactaccagttcgggatgacggaaacagaaaggaa
agaggtggacgagcagattcatgcctgctatgcacagaccatggctgagt
ggctgggctgcgaggcgatcgtgcggcagagggagcgggagtcccatgcg
gccgccctggccaaatgctcatccggggccagcttggacagccacctgca
ccggatgttgcacagggactcaaccatcagcaatgagccagagctgctgg
atctgtacacggtgaacctgcaccgcatcgagaaggatgtgcagaggtgc
gaccgcaactactggtacttcacgcccgccaacttggagaagctgcgtaa
catcatgtgcagctacatctggcagcacattgagatcggctatgtccagg
gcatgtgtgatcttctggctccactgctggtcattctggatgatgaggcc
cttgccttcagctgcttcacggagctcatgaagaggatgaaccagaactt
cccccacggaggcgccatggacacgcactttgcaaacatgagatcgttga
tccagatcctggactcagagctgtttgagctgatgcatcagaacggggac
tatactcacttctacttctgctaccgctggttcctgctggatttcaagcg
agaactcgtctatgatgacgtcttcttggtctgggagaccatctgggcag
ccaaacacgtctcctctgcgcactacgtcctgttcattgcgctggctctg
gtggaagtctaccgtgacatcattttggagaacaacatggatttcacaga
catcatcaaattctttaatgaaatggctgagcgacacaacaccaagcaag
tcctgaagctggcgcgggacctcgtgtacaaggtgcagactctgattgag
aacaagtga
>dJ979N1.C22.1
atgtccgacgcgggcggcggaaagaagccgcctgtggacccgcaggcagg
acccggtccggggccggggcgcgcagctggggaaaggggcctgtcggggt
ccttccccctggtcctgaagaagctgatggagaaccccccgcgcgaggcg
cgcctcgataaggaaaaggggaaggaaaagctggaggaggacgaggccgc
agccgccagcaccatggctgtctcagcctccctcatgccacccatctggg
acaagaccatcccatatgatggcgaatctttccacctggagtacatggac
ctggatgagttcctgctggagaatggcatccccgccagccccacccacct
ggcccacaacctgctgctgcctgtagcagagctagaagggaaggagtctg
ccagctcttccacagcatccccaccatcctcctccactgccatctttcag
ccctctgaaaccgtgtccagcacagaatcttccctggagaaggagaggga
gactcccagtcccatcgaccccaattgtgtggaagtggatgtgaacttca
atccggaccccgccgacctggtgctctccagtgtgccaggcggggagctc
ttcaaccctcggaagcacaagtttgctgaggaggacctgaagccccagcc
tatgatcaaaaaggccaagaaggtctttgtccccgacgagcagaaggatg
aaaagtactggacaagacgcaagaagaacaacgtggcagctaaacggtca
cgggatgcccggcgcctgaaagagaatcagatcaccatccgggcagcctt
cctggagaaggagaacacagccctgcggacggaggtggccgagctacgca
aggaggtgggcaagtgcaagaccatcgtgtccaagtatgagaccaaatac
gggcccttgtaa
>dJ979N1.C22.2
atggagaggcagaaacggaaggcggacatcgagaaagggctgcagttcat
tcagtcgacactacccctaaagcaagaagaatatgaggcctttctgctca
agctggtgcagaatctgtttgctgagggcaatgatctgttccgggagaag
gactataagcaggctctggtgcagtacatggaagggctgaacgtggccga
ctacgctgcctctgaccaggtggccctgccccgggagctgctgtgcaagc
tgcatgtcaatagggccgcctgctacttcaccatgggcctgtatgagaag
gcgctggaggacagcgagaaggcgctgggcctggacagtgagagtatccg
ggcgttgttccgcaaggcacgcgctctcaatgaactgggacgccacaagg
aggcctacgagtgcagcagccggtgttccctcgccctgccccacgatgaa
agcgtgactcagcttggtcaggagctggcccagaaactggggctgcgagt
tcgcaaggcgtataagaggccccaggaattggaaaccttttctctgctca
gtaacggcactgcggctggcgtggcagatcagggaacttctaatggattg
gggtccatagatgacatcgaaacagactgctacgtggaccctcgaggctc
cccagcccttctcccctccacgcccacgatgcccctgttccctcacgttc
tggacctgctggcccccctggacagcagcaggaccctccccagcaccgac
agcctggatgacttctcagacggggatgtctttggcccagagctggacac
cctcctggactcgctgtctctggtccagggtggcctgtctggcagcggcg
tgcctagtgagttgccccagctgatacccgtgttccccggcgggacccca
ctgctaccacctgtggtgggtggctccatccctgtctccagcccactgcc
ccccgcctccttcggcttggtcatggacccctccaagaagctggccgcct
ctgtgctggatgccctcgatcccccgggccccacgctggaccccctggac
ctgctgccgtactcggagacccggctggatgcactcgacagctttgggtc
gacacgaggctccctggacaaacctgactccttcatggaggagaccaact
cacaggaccaccgtccccctagcggtgctcagaaaccagccccctcgcca
gagccctgcatgcccaacactgccttgctcatcaagaaccccttggctgc
cacccacgagttcaagcaggcctgccagctctgctaccccaagacaggcc
cccgggctggcgactacacctaccgtgagggccttgagcacaagtgcaag
cgggacatcctgctcggccggctccggagctcggaggaccagacctggaa
gcggatccggccccggcccactaagaccagcttcgtgggctcctactacc
tgtgcaaagacatgattaacaagcaggactgtaagtacggggataactgc
accttcgcctaccatcaggaggagatcgacgtgtggaccgaggagcggaa
gggcaccctcaaccgcgacctgctcttcgacccgctggggggtgttaagc
gcggcagcctcaccatcgccaagctcctgaaggagcaccagggcatcttc
accttcctctgcgagatctgctttgacagtaaaccccggatcatcagcaa
aggcaccaaggactctccgtctgtctgctccaacctggctgccaagcaca
gcttctacaacaacaagtgcctggtgcacatcgtccgctccacctccctc
aagtactccaagatccgccagttccaggagcacttccagttcgacgtgtg
ccgccatgaggtgcgctacggctgcctgcgggaggacagctgccacttcg
cccacagcttcatcgagctcaaggtctggctgctgcagcagtactcaggc
atgacccacgaagacatcgttcaggagtctaagaagtactggcagcagat
ggaggcgcatgcggggaaggccagcagcagcatgggtgctccgaggacac
atgggcccagcacctttgacctgcagatgaagtttgtatgtggccagtgc
tggagaaacgggcaggtggtggagcctgacaaggacctcaagtactgtag
tgccaaggcccggcactgctggaccaaggagcggcgggtccttctggtga
tgtccaaggccaagaggaaatgggtgtcagtgaggccactgccatccatt
cgtaacttcccacagcaatacgatctctgcatccatgcacagaacggccg
caagtgccaatatgtggggaactgctccttcgcacacagcccggaggaga
gggacatgtggaccttcatgaaggagaacaagatcctggacatgcagcag
acctatgacatgtggctgaaaaaacacaacccaggaaagcctggagaagg
gacccccatcagttctcgggaaggggagaagcagatccagatgcccacgg
actacgcggacatcatgatgggctaccactgctggctctgcggcaagaac
agcaacagcaagaagcagtggcagcagcacatccagtccgagaagcacaa
ggagaaggtcttcacgtccgacagtgacgccagcggctgggccttccgct
tccccatgggcgagttccggctctgcgacaggctccagaagggcaaagcc
tgcccagatggggacaagtgccgctgcgcccatggacaggaggagctcaa
cgagtggctggaccggcgcgaggtgctgaagcagaagttggccaaggctc
gcaaggacatgctgctgtgcccacgggacgacgactttggcaaatacaac
ttcctgctgcaagaggacggggaccttgccggtgccaccccagaagcccc
tgctgctgctgccaccgccaccactggggagtag
>dJ1014D13.C22.1
atgtcttatcccgctgatgattatgagtctgaggcggcttatgaccccta
cgcttatcccagcgactatgatatgcacacaggagatccaaagcaggacc
ttgcttatgaacgtcagtatgaacagcaaacctatcaggtgatccctgag
gtgatcaaaaacttcatccagtatttccacaaaactgtctcagatttgat
tgaccagaaagtgtatgagctacaggccagtcgtgtctccagtgatgtca
ttgaccagaaggtgtatgagatccaggacatctatgagaacagctggacc
aagctgactgaaagattcttcaagaatacaccttggcccgaggctgaagc
cattgctccacaggttggcaatgatgctgtcttcctgattttatacaaag
aattatactacaggcacatatatgccaaagtcagtgggggaccttccttg
gagcagaggtttgaatcctattacaactactgcaatctcttcaactacat
tcttaatgccgatggtcctgctccccttgaactacccaaccagtggctct
gggatattatcgatgagttcatctaccagtttcagtcattcagtcagtac
cgctgtaagactgccaagaagtcagaggaggagattgactttcttcgttc
caatcccaaaatctggaatgttcatagtgtcctcaatgtccttcattccc
tggtagacaaatccaacatcaaccgacagttggaggtatacacaagcgga
ggtgaccctgagagtgtggctggggagtatgggcggcactccctctacaa
aatgcttggttacttcagcctggtcgggcttctccgcctgcactccctgt
taggagattactaccaggccatcaaggtgctggagaacatcgaactgaac
aagaagagtatgtattcccgtgtgccagagtgccaggtcaccacatacta
ttatgttgggtttgcatatttgatgatgcgtcgttaccaggatgccatcc
gggtcttcgccaacatcctcctctacatccagaggaccaagagcatgttc
cagaggaccacgtacaagtatgagatgattaacaagcagaatgagcagat
gcatgcgctgctggccattgccctcacgatgtaccccatgcgtattgatg
agagcattcacctccagctgcgggagaaatatggggacaagatgttgcgc
atgcagaaaggtgacccacaagtctatgaagaacttttcagttactcctg
ccccaagttcctgtcgcctgtagtgcccaactatgataatgtgcacccca
actaccacaaagagcccttcctgcagcagctgaaggtgttttctgatgaa
gtacagcagcaggcccagctttcaaccatccgcagcttcctgaagctcta
caccaccatgcctgtggccaagctggctggcttcctggacctcacagagc
aggagttccggatccagcttcttgtcttcaaacacaagatgaagaacctc
gtgtggaccagcggtatctcagccctggatggtgaatttcagtcagcctc
agaggttgacttctacattgataaggacatgatccacatcgcggacacca
aggtcgccaggcgttatggggatttcttcatccgtcagatccacaaattt
gaggagcttaatcgaaccctgaagaagatgggacagagaccttga
>dJ1014D13.C22.2
atggctgggccgcggggcgcgctgctggcctggtgccgccgccagtgcga
gggctaccgcggcgtggagatccgcgacctgagcagctccttccgggacg
gcctggccttctgcgccatcctgcaccggcaccggcccgacctgctagat
tttgattcgctttccaaggacaatgtcttcgagaataaccgtttggcctt
tgaagtggctgagaaggagctggggatccccgctctcctggaccccaatg
acatggtctccatgagcgtccctgactgcctcagcatcatgacctatgtg
tcccagtattacaaccacttctgcagtcctggccaagctggtgtctcgcc
acccagaaagggccttgcaccctgttccccgccgtctgtagcacccactc
cagtggaaccagaagatgtggctcagggcgaggagctctcctcaggcagc
ctgtcagagcagggcaccggccagacccccagcagcacgtgcgcagcctg
ccagcagcatgtgcacttggtgcagcgctacctggctgacggcaggctgt
accatcgccactgcttccggtgtcggcggtgctccagcaccctgctccct
ggggcttatgagaatgggcctgaggagggcacctttgtgtgtgcagaaca
ctgtgccaggctgggcccggggacacggtcggggaccaggcctgggccct
tctcacagccaaagcagcagcaccagcagcaactcgcagaagatgccaag
gatgttccaggaggcggccccagctccagtgctcctgcaggggctgaggc
cgatggacccaaggccagccctgaggcccggccgcagatccctaccaagc
cccgggttcctggcaaactacaggagctggccagcccccctgcgggccgc
cccacccctgcccccaggaaggcctctgagagcaccaccccagcaccccc
cacgccccggccccgctccagtctgcagcaggagaacctggtggagcagg
ctggcagcagcagcctggtgaacgggagactgcacgaactgcctgtcccc
aagccgagggggacaccgaagccgtccgaggggacaccagcccccaggaa
ggaccccccatggatcacgctggtgcaggcagaaccaaagaagaagccag
ccccacttcccccaagcagcagcccggggccaccaagccaggacagcagg
caggtggagaatggaggcaccgaggaggtggcccagccgagcccaacggc
cagcctggagtccaaaccctataacccctttgaggaggaggaggaggaca
aggaggaagaggctccagctgcacccagcctggccaccagccctgccctg
ggccacccggagtccacacccaagtccctgcacccctggtacggcatcac
ccctaccagcagccccaagacaaagaagcgccctgccccgcgcgcaccca
gcgcgtccccactggctctccacgcctcccgcctctcgcactcggagccg
ccctcggccacaccatcgccagcgctcagcgtggagagcctgtcgtctga
gagcgccagccagactgcaggtgcagagcttctggagccgccagctgtgc
ccaagagctcctcagagcctgctgtccatgcccctggtacccctggaaac
cctgtcagcctctctaccaactcctccctggcctcctctggggaactagt
ggagcctagagtggaacaaatgcctcaagccagccctggccttgccccca
ggaccaggggcagctcaggtccccagccagccaagccctgcagtggcgcc
accccaacgcctctcttgttggttggagacaggagcccggtgccttcccc
tggaagctcgtccccacagctgcaggtaaagtcctcctgcaaggagaatc
cttttaaccggaagccatcacctgcagcgtccccagccacaaagaaggcc
accaagggatccaagccagtgaggccacctgcccctggacacggctttcc
actcatcaaacgcaaggtccaggctgaccagtacatccctgaggaggaca
tccatggagagatggataccattgagcgccggctggatgccctggagcac
cgtggggtgctgctggaggagaagctgcgtggcggcctgaatgagggccg
tgaggatgacatgctggtggactggttcaagctcatccacgagaagcacc
tactggtgcggcgagagtccgagctcatctatgtcttcaagcagcagaac
ctggagcagcgccaggctgatgtcgagtatgagctccggtgcctcctcaa
taagccagaaaaggactggacggaggaggaccgggcccgggagaaggtgc
tgatgcaggagcttgtgaccctcattgagcagcgcaacgctatcatcaac
tgcctggatgaggaccggcagagggaggaagaggaagacaagatgttgga
agccatgatcaagaagaaagagttccagagggaggctgaacctgagggca
agaagaaggggaagttcaagaccatgaagatgttgaaactgctaggaaac
aaacgtgatgccaagagcaagtcccccagagacaagagctaa
>dJ1033E15.C22.2
atggtgcagccgcagacgtccaaagctgaaagcccagccttggcagcgtc
tccgaatgcccagatggatgacgttattgacaccctgacctccctgcgcc
tcaccaactcggcgctgaggcgggaggcttccaccctgcgggcggagaag
gccaatctcaccaacatgctggagagcgtgatggcagagctgaccttgtt
acgcaccagggcgcggatcccgggggctctgcagatcaccccgcccatct
cctcaattacttcaaacgggactcgacccatgaccacacctccaacctct
ctgcccgagcccttttccggggacccaggccggttggcggggttcctgat
gcagatggacagattcatgatcttccaggcctcccgcttcccgggtgagg
ccgagcgtgtggccttccttgtgtctcgactgactggggaggcggagaag
tgggctatcccccacatgcaacctgacagccccttgcgcaacaactatca
ggggttcctggcagagttgcggagaacctacaagtctccgctccggcatg
cgcggcgcgcccaaatcaggaagacttctgcctctaatagggctgtgcga
gagaggcagatgctctgccgccagctggcctctgcgggcacggggccttg
cccagtgcatccagcttccaacgggactagtccagcgccagccctgcctg
cccgagcacggaatctttaa
>dJ1039K5.C22.1
atgtttgcagacttggattatgacatcgaagaggataaactcggaatccc
gactgtgcctgggaaggtgaccctgcagaaggatgctcagaacctgatcg
ggatcagcattggaggaggggcccagtactgtccctgcctctatatcgtc
caggtatttgacaacaccccagcagccttggacggcacagtggcagctgg
cgatgagatcaccggtgtcaatggcaggtcaatcaaagggaaaactaagg
tggaggtggcgaagatgattcaggaggtgaagggggaggtgaccatccac
tacaacaagctgcaggcggaccccaagcagggcatgtccctggacattgt
gttgaagaaagtcaagcaccggctggtggagaacatgagttcagggaccg
cagatgctctgggcctgagccgggccatcctgtgcaatgatgggcttgtc
aagaggctagaggagctggagcggaccgctgagctatacaaagggatgac
ggaacacaccaagaacctcctacgggccttttatgagctgtcgcagactc
accgggcctttggggacgtgttctccgtgatcggggtgcgggagccccag
ccagctgcgagcgaggcttttgtgaagttcgccgatgcccaccgcagcat
cgagaagttcggcattcggcttctgaaaaccatcaagccgatgctgacgg
atctgaacacgtacctcaacaaagccatcccggacactcgcctcaccatc
aagaagtacctggacgtgaagtttgagtacctgtcgtactgcctgaaggt
gaaggagatggatgacgaggaatacagctgcattgccctaggcgagcccc
tttaccgggtgagcaccggcaactatgagtaccgcctgatcctgcgctgc
cgccaggaggcgcgcgcccgcttctcccagatgcgcaaggatgtgctgga
gaagatggagctgctggaccagaagcacgtccaggacatcgtgttccagc
tgcagcgcctcgtgtccaccatgtccaagtactacaacgactgctacgca
gtgctgcgggatgccgacgtcttccccatcgaggtagacctggcgcacac
cacattggcctatggcctcaaccaggaggagttcacagatggggaggagg
aggaggaggaggaagacacggcagctggggagccgtccagggatacacga
ggggctgctgggcccttggacaagggtggaagctggtgtgactcctga
>dJ1039K5.C22.2
atgggcgctggcggcccccggcggggcgagggccccccagacggcggctg
gggctgggtggtgctgggcgcctgctttgtggtcaccggcttcgcctacg
gcttccccaaagccgtgagcgtcttcttccgcgcgctcatgcgcgacttc
gacgccggctacagcgacacggcctgggtgtcctccatcatgctagccat
gctctacggcacgggccccgtgtccagcatcctcgtgacccgctttggct
gtcgcccggtgatgctggcgggtgggctgctggcttccgcgggcatgatc
ctagcttcctttgccacgcgcctcctggagctctacctgaccgctggggt
gctcacaggcctgggcctggccctcaacttccagccgtcgctcatcatgc
tggggctgtacttcgagcggcggcggcctctggccaacgggctggcggcg
gcgggcagccccgtgttcctgtccgcgctgtcgccgctcggccagcagct
gctggagcgcttcggctggcgcggcggcttcctgctgctcggcgggctcc
tgctgcactgctgcgcctgcggggctgtcatgaggccgccgcccgggccg
ggcccgcgaccgcgcagggacagcgccggcgaccgcgccggggacgctcc
gggcgaggcggaggctgacggtgcggggctgcagctgcgcgaggcatccc
ccagggtccggccccgccggcgcctgctggacttggcagtgtgcaccgac
cgcgccttcgccgtgtacgccgtcaccaagttcctgatggcgctcgggct
cttcgtccccgccatcctgctggtgaactacgccaaggacgcgggcgtgc
ccgacaccgacgccgccttcctgctgtccatcgtgggcttcgtggacatc
gtggcgcgcccggcgtgcggcgccctggcgggcctggcgcgtctgcggcc
gcacgtcccgtatctgttcagcctggccctgctggccaatgggctcacag
acctgagcagcgcacgcgcgcgctcctacggcgccctcgtcgccttctgc
gtcgccttcggcctctcctacggcatggtgggcgcgctgcagttcgaggt
gctcatggcggctgtgggcgcgccccgcttccccagtgcgctgggcctgg
tgttgctcgtggaggccgcggctgtgctcatcggaccgccctctgccggc
cgcctggtggatgtgttgaagaactatgagatcatcttctacctggccgg
ctctgaggtggccctggctggggtcttcatggctgtcgccaccaactgct
gcctgcgttgtgctaaagctgccccgtcaggcccaggcactgagggcgga
gccagtgacactgaggacgctgaggctgaaggggactctgagcccctgcc
tgttgttgcagaggaacccggcaacctggaggccctggaggtgctcagcg
cccggggcgagcccacagaaccagaaatagaggcgaggccgaggctggct
gccgagtctgtataa
>dJ1039K5.C22.3
atggcccccgagatggaccagttttacaggtccaccatggccatctacaa
gagcatcatggagcagtttaaccccgccctggagaacctggtgtacctgg
gcaacaactacctgcgtgccttccacgctctgtccgaggcggccgaggtc
tacttcagtgccatccagaagattggggagcgtgccctgcagagccccac
ctcacagattctgggggagatcttggtgcagatgtctgacacccagcggc
acttgaactctgacctggaggtggtggtgcagacattccatggaggcctg
ctgcagcacatggagaagaacaccaagctggacatgcagttcatcaaaga
cagccgccagcactatgagctcgagtaccgccaccgagcggccaacctgg
agaagtgcatgtctgagctgtggcgcatggagcgcaagagagacaagaac
gtgcgggagatgaaggagagtgtgaaccggctgcacgcacagatgcaggc
cttcgtgtctgagagtcagcgggcggctgaattggaagagaagcggcgct
atcgcttcctagcagagaagcacctgctactttccaacaccttcctgcag
ttcttcggccgggcccgggggatgctccagaaccgcgtgctgctgtggaa
ggagcagtctgaggccagccgcagcccgtcgcgcgcccactcccccggcc
tgctgggccccgcgctggggccgccctacccctcgggccgcctgacgccc
acctgcctggacatgcccccgaggcccctgggagagttcagctccccccg
cagccggcacggctccggctcctacggcaccgagcccgacgcgaggcccg
cgtcccagctagagccagaccgtcgctccctgccccgcacgccgtcggcc
tcctcgctctacagcggcagcgcccaaagctcgcgctccaactcctttgg
cgagcgcccgggcggcggcgggggcgccaggagagtccgcgccctggtct
cccactcggagggcgccaaccacacgctgctgcgcttctccgctggggac
gtggtggaggtgttggtgcccgaggcccagaacggctggctctacggcaa
gctggagggctcgtccgcgagcggttggttccccgaggcgtacgtgaagg
ctctggaggaggggcccgtgaatcccatgacccccgtgacccccatgacc
tccatgacctccatgtcccccatgacacccatgaaccccgggaacgagct
gccttccaggtcctacccactccggggcagccacagcctcgatgacctcc
tggaccggccgggcaactccatagcaccctcggagtactgggatggccag
tcccgctcccgcaccccaagccgggtgccaagccgtgcccccagccctgc
acctccacccttgcccagcagccgccgcagcagcatgggcagcacagcag
ttgccactgacgtcaagaaactgatgtcctcagagcagtacccaccacag
gagctcttcccgaggggcacaaatccttttgccactgtcaagcttcgtcc
caccatcaccaatgaccgctcagcacccctcatccgctga
>dJ1039K5.C22.4
atggcggaggagcaggacctatcggaggtggagctgagccccgtgggctc
ggaggagccccgctgcctgtccccggggagcgcgccctcgctagggcccg
acggcggcggcggcggatcgggcctgcgagccagcccggggccaggcgag
ctgggcaaggtcaagaaggagcagcaggacggcgaggcggacgatgacaa
gttccccgtgtgcatccgcgaggccgtcagccaggtgctcagcggctacg
actggacgctggtgcccatgcccgtgcgcgtcaacggcgccagcaaaagc
aagccgcacgtcaagcggcccatgaacgccttcatggtgtgggctcaggc
agcgcgcaggaagctcgcggaccagtacccgcacctgcacaacgctgagc
tcagcaagacgctgggcaagctctggaggctgctgaacgaaagtgacaag
cgccccttcatcgaggaggctgagcggctccgtatgcagcacaagaaaga
ccacccggactacaagtaccagcccaggcggcggaagaacgggaaggccg
cccagggcgaggcggagtgccccggtggggaggccgagcaaggtgggacc
gccgccatccaggcccactacaagagcgcccacttggaccaccggcaccc
aggagagggctcccccatgtcagatgggaaccccgagcacccctcaggcc
agagccatggcccacccacccctccaaccaccccgaagacagagctgcag
tcgggcaaggcagacccgaagcgggacgggcgctccatgggggagggcgg
gaagcctcacatcgacttcggcaacgtggacattggtgagatcagccacg
aggtaatgtccaacatggagacctttgatgtggctgagttggaccagtac
ctgccgcccaatgggcacccaggccatgtgagcagctactcagcagccgg
ctatgggctgggcagtgccctggccgtggccagtggacactccgcctgga
tctccaagccaccaggcgtggctctgcccacggtctcaccacctggtgtg
gatgccaaagcccaggtgaagacagagaccgcggggccccaggggccccc
acactacaccgaccagccatccacctcacagatcgcctacacctccctca
gcctgccccactatggctcagccttcccctccatctcccgcccccagttt
gactactctgaccatcagccctcaggaccctattatggccactcgggcca
ggcctctggcctctactcggccttctcctatatggggccctcgcagcggc
ccctctacacggccatctctgaccccagcccctcagggccccagtcccac
agccccacacactgggagcagccagtatatacgacactgtcccggcccta
a
>dJ1039K5.C22.5
atgtcagacaacgaggacaattttgatggcgacgactttgatgatgtgga
ggaggatgaagggctagatgacttggagaatgccgaagaggaaggccagg
agaatgtcgagatcctcccctctggggagcgaccgcaggccaaccagaag
cgaatcaccacaccatacatgaccaagtacgagcgagcccgcgtgctggg
cacccgagcgctccagattgcgatgtgtgcccctgtgatggtggagctgg
agggggagacagatcctctgctcattgccatgaaggaactcaaggcccga
aagatccccatcatcattcgccgttacctgccagatgggagctatgaaga
ctggggggtggacgagctcatcatcaccgactga
>dJ1039K5.C22.6
atggcttcacagaagcagatggaggtagtgaccaaaggaactgggttccg
gcgccgccccaagaccatcacttacaccccggggacctgcgagctgctca
gagtgatgatgaaggaatccaaactgacgaacatccagcagcgccacatc
atggacatcatgaaaagaggagatgctttgcccctacagtgcagcccaac
atccagccagagagtcttaccttccaagcaaatagcctcgcccatctacc
tgcctcccatcctcgcagcccgtccccacctccggcctgccaacatgtgt
caagccaatggggcctacagccgggagcagttcaagcctcaagccaccag
ggatttggagaaggagaaacaaagactccaaaatatctttgccacaggga
aggacatggaggaacggaaaagaaaggcccctcctgcacgacagaaggct
ccagcccctgagctagaccgatttgaagagctggtgaaggaaatccagga
gaggaaagaattcctggctgacatggaggccctgggacagggcaaacagt
accgaggaatcatccttgctgaaatctcccagaaactccgggaaatggaa
gacattgaccacagaaggagtgaggaacttaggaagggtcttgccaccac
ttaa
>dJ1042K10.C22.1.2
atggcggctggaggcgatcatggttcgcccgacagctaccgctcacctct
tgcctcccgctatgccagcccggagatgtgcttcgtgtttagcgacaggt
ataaattccggacatggcggcagctgtggctgtggctggcggaggccgag
cagacattgggtttgcctatcacagatgaacaaatccaggagatgaaatc
aaacctggagaacatcgacttcaagatggcagctgaggaagagaaacgtt
tacgacatgatgtgatggctcacgtgcacacatttggccactgctgtcca
aaagctgcaggcattattcaccttggtgctacttcttgctatgttggaga
caatactgacttgattattcttagaaatgcacttgacctgcttttgccaa
agcttgccagagtgatctctcggcttgccgactttgctaaggaacgagcc
agtctacccacattaggtttcacacatttccagcctgcacagctgaccac
agttgggaaacgttgctgtctttggattcaggatctttgcatggatctcc
agaacttgaagcgtgtccgagatgacctgcgcttccggggagtaaagggt
accactggcactcaggccagtttcctgcagctctttgagggagatgacca
taaggtagagcagcttgacaagatggtgacagaaaaggcaggatttaaga
gagctttcatcatcacagggcagacatatacacgaaaagtggatattgaa
gtactgtctgtgctggctagcttgggggcatcagtgcacaagatttgcac
cgacatacgcctcctggcaaacctcaaggagatggaggaaccctttgaaa
aacagcagattggctcaagtgcgatgccatataagcggaatcccatgcgt
tcagaacgttgctgcagtcttgcccgccacctgatgacccttgtcatgga
cccgctacagacagcatctgtccagtggtttgaacgcacactggatgata
gtgccaaccgacggatctgtttggccgaggcatttcttaccgcagatact
atattgaatacgctgcagaacatttctgaaggattggtcgtgtaccccaa
agtaattgaacggcgcattcggcaagagctgcctttcatggccacagaga
acatcatcatggccatggtcaaagctggaggtagccgccaggattgccat
gagaaaatcagagtgctttctcagcaggcagcttctgtggttaagcagga
agggggtgacaatgacctcatagagcgtatccaggttgatgcctacttca
gtcccattcactcccagttggatcatttactggatccttcttctttcact
ggtcgtgcctcccagcaggtgcagagattcttagaagaggaggtgtatcc
cctgttaaaaccatatgaaagcgtgatgaaggtgaaagcagaattatgtc
tgtag
>dJ1042K10.C22.2
atgtcaggaagccatacacctgcctgtggccctttctcagccctgactcc
gagcatatggccccaggagatcttggccaagtacacgcagaaggaagagt
cagcagagcaaccagagttctactacgatgagtttggtttccgtgtgtac
aaggaagaaggtgatgagcctggctccagtctgctggcgaactcccctct
gatggaggatgctccacagaggctgcggtggcaggcccacctggagttca
cccataaccacgatgtgggggatctcacctgggacaagattgccgtctcc
ctaccccgctctgagaagctccgctccctggtgctggccggcatcccaca
tggcatgaggccacagctgtggatgcggctctctggggccctgcagaaga
agaggaactctgagctgtcctaccgcgagattgtgaagaacagctccaac
gatgagaccatcgctgccaagcagatcgagaaggacctgctccgcaccat
gcccagcaacgcctgcttcgccagcatgggtagcatcggggtgccccgcc
tgcgcagggtgctccgggccctggcctggctctacccagagatcggctac
tgccagggcaccggcatggtggccgcctgcctcctgctgttcctggagga
ggaggacgccttctggatgatgtctgccatcatcgaggacctgctccccg
cctcctacttcagcaccaccctgctgggtgtccagactgaccagcgggtc
ctgcgccacctcattgtccagtacctgcctcgcctggacaagctgctcca
ggagcatgacattgagctgtccctgatcacactgcactggttcctcacgg
ccttcgccagcgtggtggacatcaagctgctcctgcgcatctgggacctg
tttttctacgagggctcccgggtgctgttccagctcacgctgggcatgct
gcacctcaaggaggaagagctgatccagtcagagaactcggcctccatct
tcaacacgctatcggatatcccgtcgcagatggaggacgcggagctgctt
ctgggggtggccatgcggctggccggctccctcaccgatgtggccgtgga
gactcagcgccgcaagcacctggcctatctcattgcagaccagggccagc
tcctgggggccggcaccctcaccaacctctctcaggttgttcgccgcagg
acccagcggaggaagtccaccatcactgctctgctcttcggggaggatga
cctggaggcactcaaggccaagaacatcaagcagacggaactggtggctg
acctccgggaagccatcctgcgcgtggcacgccacttccagtgcacagac
cccaaaaactgcagcgtggtgagtcgccagctccctgggctgctaccaaa
cacggccctaactcctccaacccccttggtgggcctgtgttcactgtggc
aggagctgactccagactatagcatggagagccaccagcgggaccacgag
aactacgtggcgtgctcacgcagccaccggcgccgagccaaggccctgct
ggactttgagcggcacgacgacgacgagctgggcttccgcaagaacgaca
tcatcacaatcgtgtctcagaaggacgagcactgctgggtgggggagctc
aacggcctgcgaggctggtttccagccaagttcgtggaagtcctggatga
gcgcagcaaagagtactccatcgcgggggatgactcggtgacggaggggg
tcacagacctcgtgcgagggaccctctgcccggcccttaaggccctgttc
gaacatggactgaagaagccatccctgcttgggggcgcctgccacccctg
gctgtttatcgaggaggctgcaggccgggaggtcgagagagactttgcct
ccgtgtattcccgtctggtgctctgtaagaccttcaggttggatgaagat
ggcaaagtcctgaccccggaggagctgctctaccgggctgtgcagtctgt
gaacgtgacccacgatgcagtgcatgcacaaatggatgtgaagctccgct
cactgatctgcgtggggctcaatgagcaggtgctgcacctgtggctggag
gtgctctgctccagcctgcccaccgtggagaagtggtaccagccctggtc
cttcctgcgcagcccgggctgggtccagatcaagtgtgagctccgagtcc
tctgctgctttgccttcagcctctcccaggactgggagctccctgcgaag
agagaggcgcagcagcccctgaaggagggcgtccgggacatgctggtgaa
gcaccacctcttcagctgggatgtggacgggtga
>dJ1042K10.C22.3
atgccgcctttgaaaagtccagccgcatttcatgagcagagaaggagctt
ggagcgggccaggacagaggactatctcaaacggaagattcgttcccggc
cggagagatcggagctggtcaggatgcacattttggaagagacctcggct
gagccatccctccaggccaagcagctgaagctgaagagagccagactagc
cgatgacctcaatgagaagattgcacagaggcctggccccatggagctgg
tggagaagaacatccttcctgttgagtccagcctgaaggaagccatcatt
gtgggccaggtgaactatcccaaagtagcagacagctcttccttcgatga
ggacagcagcgatgccttatcccccgagcagcctgccagccatgagtccc
agggttctgtgccgtcacccctggaggcccgagtcagcgaaccactgctc
agtgccacctctgcatcccccacccaggttgtgtctcaacttccgatggg
ccgggattccagagaaatgcttttcctggcagagcagcctcctctgcctc
ccccacctctgctgcctcccagcctcaccaatggaaccactatccccact
gccaagtccacccccacactcattaagcaaagccaacccaagtctgccag
tgagaagtcacagcgcagcaagaaggccaaggagctgaagccaaaggtga
agaagctcaagtaccaccagtacatccccccggaccagaagcaggacagg
ggggcaccccccatggactcatcctacgccaagatcctgcagcagcagca
gctcttcctccagctgcagatcctcaaccagcagcagcagcagcaccaca
actaccaggccatcctgcctgccccgccaaagtcagcaggcgaggccctg
ggaagcagcgggacccccccagtacgcagcctctccactaccaatagcag
ctccagctcgggcgcccctgggccctgtgggctggcacgtcagaacagca
cctcactgactggcaagccgggagccctgccggccaacctggacgacatg
aaggtggcagagctgaagcaggagctgaagttgcgatcactgcctgtctc
gggcaccaaaactgagctgattgagcgccttcgagcctatcaagaccaaa
tcagccctgtgccaggagcccccaaggcccctgccgccacctctatcctg
cacaaggctggcgaggtggtggtagccttcccagcggcccggctgagcac
ggggccagccctggtggcagcaggcctggctccagctgaggtggtggtgg
ccacggtggccagcagtggggtggtgaagtttggcagcacgggctccacg
ccccccgtgtctcccaccccctcggagcgctcactgctcagcacgggcga
tgaaaactccacccccggggacacctttggtgagatggtgacatcacctc
tgacgcagctgaccctgcaggcctcgccactgcagatcctcgtgaaggag
gagggcccccgggccgggtcctgttgcctgagccctggggggcgggcgga
gctagaggggcgcgacaaggaccagatgctgcaggagaaagacaagcaga
tcgaggcgctgacgcgcatgctccggcagaagcagcagctggtggagcgg
ctcaagctgcagctggagcaggagaagcgagcccagcagcccgcccccgc
ccccgcccccctcggcacccccgtgaagcaggagaacagcttctccagct
gccagctgagccagcagcccctgggccccgctcacccattcaaccccagc
ctggcggccccagccaccaaccacatagacccttgtgctgtggccccggg
gcccccgtccgtggtggtgaagcaggaagccttgcagcctgagcccgagc
cggtccccgccccccagttgcttctggggcctcagggccccagcctcatc
aagggggttgcacctcccaccctcatcaccgactccacagggacccacct
tgtcctcaccgtgaccaataagaatgcagacagccctggcctgtccagtg
ggagcccccagcagccctcgtcccagcctggctctccagcgcctgccccc
tctgcccagatggacctggagcacccactgcagcccctctttgggacccc
cacttctctgctgaagaaggaaccacctggctatgaggaagccatgagcc
agcagcccaaacagcaggaaaatggttcctcaagccagcagatggacgac
ctgtttgacattctcattcagagcggagaaatttcagcagatttcaagga
gccgccatccctgccagggaaggagaagccatccccgaagacagtctgtg
ggtcccccctggcagcacagccatcaccttctgctgagctcccccaggct
gccccacctcctccaggctcaccctccctccctggacgcctggaggactt
cctggagagcagcacggggctgcccctgctgaccagtgggcatgacgggc
cagagcccctttccctcattgacgacctccatagccagatgctgagcagc
actgccatcctggaccaccccccgtcacccatggacacctcggaattgca
ctttgttcctgagcccagcagcaccatgggcctggacctggctgatggcc
acctggacagcatggactggctggagctgtcgtcaggtggtcccgtgctg
agcctagcccccctcagcaccacagcccccagcctcttctccacagactt
cctcgatggccatgatttgcagctgcactgggattcctgcttgtag
>dJ1042K10.C22.4
atgcaaaccaatgagggagaagtatcggaagaaagcagttccaaggtgga
acaggaggattttgtaatggaagggcatggcaagactccacctcctggtg
aagaaagcaaacaagagaaggagcaagaaagggaagaacagttaatggaa
gacaagaaaaggaagaaagaggataaaaagaaaaaagaagccactcagaa
ggtcacggaacaaaaaaccaaagtgcccgaagtgacgaaaccaagtttaa
gccaaccaacggccgccagcccaattggcagctctccatcgccaccagtc
aatggtggcaacaatgccaaaagggtggcagtgccgaacggacaaccgcc
aagcgccgcccgctacatgcctcgggaggtgccgccgcgattccgttgcc
agcaggaccacaaagtgttactaaaacgtgggcagccccctccaccgtcc
tgcatgctccttgggggtggggcagggcctcctccctgcacagcacctgg
agcaaacccaaacaacgcacaagtgacaggagcgctgctgcagagtgaga
gtgggactgcgccagactcaacccttggaggtgctgctgcttcaaattat
gcaaattccacttggggctcgggagcctcctccaacaacggcacctcccc
caacccaattcacatctgggacaaggtgattgtagacgggtctgacatgg
aagagtggccttgtattgccagcaaagacactgaatcttcttccgaaaac
accaccgataacaacagtgcctcgaaccctggctctgagaagagcactct
gccaggaagcaccactagtaacaaaggaaaagggagccagtgccagtctg
caagttctgggaacgaatgtaatcttggggtctggaaatctgaccctaag
gctaaatctgttcaatcttccaactctactacagagaacaacaatggact
aggaaattggaggaatgtgagtggtcaggatagaattggacctggctctg
gcttcagcaactttaacccaaatagcaacccatctgcctggccagcactg
gtccaagaaggaacttctaggaaaggggcattggaaacagataatagtaa
ttccagtgcacaggttagcacagtaggtcagacatccagggaacagcagt
caaagatggaaaatgcgggtgttaattttgttgtctctggcagagaacag
gctcaaattcataacactgatggaccaaaaaatggaaacactaactcctt
gaacttaagttcaccaaaccccatggagaataagggaatgccctttggaa
tgggcttggggaacacctccaggagcactgatgccccttcacaaagcact
ggagatcgaaagactgggagtgttggatcttggggtgcagctagggggcc
ttctggaactgacacagtctctggacaaagcaattctggaaacaatggga
acaatggaaaagagagagaggactcctggaaaggagcttctgttcagaaa
tcaactgggtcaaaaaatgactcttgggacaacaataacaggtctacggg
tgggtcctggaactttggcccccaggactctaatgacaacaaatggggtg
aagggaacaaaatgacatctggggtctctcagggagaatggaaacagccg
actgggtctgatgagttgaaaattggagaatggagtggtccaaaccaacc
aaattctagcactggagcatgggacaatcaaaagggccaccccctccctg
aaaaccaaggcaatgcccaggctccctgttggggaagatcttccagctcc
acaggaagtgaagttggaggtcaaagcactggaagcaaccacaaagcagg
aagtagtgacagtcataactctggccgtcggtcgtacaggcccacacatc
ctgattgtcaggctgtcttgcagactcttttgagccgaactgatttggac
cccagggtgctctcaaacactggctggggccaaactcaaattaagcagga
cacagtgtgggacattgaagaggtgccaaggcctgaggggaaatctgaca
aaggaactgaggggtgggagagcgctgccacacagaccaagaactcaggg
ggctggggagatgcacccagccaaagcaatcaaatgaagtctggatgggg
ggagctctcagcctctacagagtggaaagaccccaagaacacaggaggct
ggaatgactacaagaacaacaactcttccaactggggaggaggacgacct
gatgaaaagacaccttcctcttggaatgagaatcccagcaaggatcaggg
gtggggaggtggacgccagcccaatcaaggatggtcttctggaaagaatg
gttggggggaggaagtcgatcagacaaaaaacagcaattgggaaagttct
gcaagtaaacctgtgtctgggtggggtgaaggagggcagaatgaaatcgg
gacttggggtaatggtggcaatgcaagcctagcttcaaaaggtgggtggg
aggattgcaaaagatccccagcatggaatgagacgggccgacagcccaat
tcctggaataaacaacaccaacagcagcagcccccacagcagccgccgcc
accacaaccagaggcttctggttcgtggggaggcccacccccaccacctc
caggcaacgttcgaccttccaattccagctggagcagcgggccacagcct
gcaacacctaaggatgaggaacccagtggttgggaagagccatccccaca
gtcaattagtcggaaaatggacattgatgatggcacttcagcatggggag
accctaacagttataactacaagaatgtgaatctgtgggataagaattcc
caagggggcccagcacctcgagaaccaaacctgcccaccccaatgaccag
taaatcggcatcagattccaaatctatgcaagacggctggggggagagtg
acgggccagtcacaggagctcgccatcccagctgggaagaggaggaggat
ggaggagtctggaacaccactggctctcagggcagtgcttcctcccacaa
ctcagcaagctggggacaaggaggaaagaaacaaatgaagtgctcactca
aaggaggaaacaatgattcatggatgaatcctcttgccaaacagttttca
aatatgggattgctgagtcagactgaagataatccaagcagcaaaatgga
tttgtctgtaggaagcctttcagataaaaaatttgatgtggacaagcgag
cgatgaatctcggggattttaatgatatcatgaggaaggatcgatctggg
ttccgtccacctaattccaaagacatgggaaccacagatagtgggcctta
ttttgagaagggcggtagtcatggtttgtttggaaacagcacagcacaat
cgagaggtctgcacacacccgtgcagccactaaattcttctcccagtctc
cgggcgcaagtgcctccccagtttatttccccccaggtttctgcctcaat
gctcaagcagtttcccaacagtggcctgagtccaggtcttttcaatgtgg
ggccccagttatctcctcaacaaattgccatgctgagccagcttccacaa
attccccagtttcagttggcatgtcagcttctcttgcagcagcagcaaca
gcagcagttgttacagaaccagagaaagatttctcaagctgtacgccaac
agcaagagcagcagctggctcgaatggtgagtgcactgcagcagcagcag
cagcagcagcagaggcagccaggcatgaagcactcgccctctcatcctgt
tgggcccaagccgcatctggacaacatggtacccaacgcattgaatgtgg
ggctcccagaccttcaaaccaaagggccaatacctggatatggttctggc
ttcagctctggcggcatggactatggcatggttggtgggaaggaggctgg
aaccgagtctcgctttaaacagtggacctccatgatggaggggctgccct
ctgtagccacacaggaagccaatatgcacaaaaatggcgctatagtggcc
cctggtaaaacccggggagggtcaccgtacaaccagtttgatatcatccc
tggtgacacactgggtggccatacgggtcctgctggtgatagctggttac
ctgccaaatctccaccaacaaataaaatcggaagtaaatccagcaatgcc
agttggcctccagaattccaaccaggagtgccatggaaaggtatccaaaa
cattgaccctgaatctgacccctatgtcaccccaggaagtgtgctggggg
gtacagccacatctcccattgtagatactgaccaccaactgctgcgggat
aacaccacagggtctaattcttccctcaacacctcgctgccttcacctgg
tgcctggccctacagtgcctctgacaactcctttaccaacgttcatagca
cttcagcaaagttccctgattacaaatcaacatggtccccagatcccata
ggacacaaccccactcatctctccaacaagatgtggaaaaaccatatttc
ctccaggaacactacaccgctgccccgcccacctcctggtctgaccaacc
ccaaaccatcatctccctggagcagcacagcaccccgatcagtcaggggg
tgggggacacaggactcacggctcgcctcggcctctacctggagtgatgg
tggctcagttcgtcctagttactggctggttcttcacaatctcaccccac
agattgatgggtcaaccttgagaacgatctgcatgcagcatggcccactg
ctgacattccatctgaatctaacccagggcactgccctgatccgatacag
caccaaacaggaggcggccaaggcccaaactgcactgcacatgtgtgtgt
tgggaaacactaccatccttgctgagtttgccactgatgatgaagtcagc
cgctttctggcacaagctcagccccctacacctgcagcaaccccaagtgc
gccagctgcggggtggcagtcgctggagaccggccagaaccagtcagatc
ccgtgggacctgctctgaatctttttggtgggtccactgggctcgggcag
tggagcagcagcgctggtggcagcagcggggccgatcttgctggcgcttc
attgtgggggcccccaaactattcttctagcttatggggagtcccaacgg
tggaagatccccataggatgggcagccctgctcctttactacctggtgac
cttctgggaggagggtcggattcaatctga
>dJ1057D18.C22.1
atgccttggctgctctcagcccccaagctggttcccgctgtagcaaacgt
ccgcggcctctcaggatgtatgttgtgttcacagcgaaggtactcccttc
agcctgtcccagaaaggaggattccaaaccgatacttaggccagcccagc
ccctttacacacccacacctcctcagaccaggggaggtaactccaggact
atctcaggtggaatatgcacttcgcagacacaaactaatgtctctgatcc
agaaggaagctcaagggcagagtgggacagaccagacagtggttgtgctc
tccaaccctacatactacatgagcaacgatattccctatactttccacca
agacaacaatttcctgtacctatgtggattccaagagcctgatagcattc
ttgtccttcagagcctccctggcaaacaattaccatcacacaaagccata
ctttttgtgcctcggcgagatcccagtcgagaactttgggatggtccgcg
atctggcactgatggagcaatagctctaactggagtagacgaagcctata
cgctagaagaatttcaacatcttctaccaaaaatgaaagctgagacgaac
atggtttggtatgactggatgaggccctcacatgcacagcttcactctga
ctatatgcagcccctgactgaggccaaagccaagagcaagaacaaggttc
ggggtgttcagcagctgatacagcgcctccggctgatcaagtctcctgca
gaaattgaacgaatgcagattgctgggaagctgacatcacaggctttcat
agaaaccatgttcaccagtaaagcccctgtggaagaagcctttctttatg
ctaagtttgaatttgaatgccgggctcgtggcgcagacattttagcctat
ccacctgtggtggctggtggtaatcggtcaaacactttgcactatgtgaa
aaataatcaactcatcaaggatggggaaatggtgcttctggatggaggtt
gtgagtcttcctgctatgtgagtgacatcacacgtacgtggccagtcaat
ggcaggttcaccgcacctcaggcagaactctatgaagccgttctagagat
ccaaagagattgtttggccctctgcttccctgggacaagcttggagaaca
tctacagcatgatgctgaccctgataggacagaagcttaaagacttgggg
atcatgaagaacattaaggaaaataatgccttcaaggctgctcgaaaata
ctgtcctcatcatgttggccactacctcgggatggatgtccatgacactc
cagacatgccccgttccctccctctgcagcctgggatggtaatcacaatt
gagcccggcatttatattccagaggatgacaaagatgccccagagaagtt
tcggggtcttggtgtacgaattgaggatgatgtagtggtgactcaggact
cacctctcatcctttctgcagactgtcccaaagagatgaatgacattgaa
cagatatgcagccaggcttcttga
>dJ1104E15.C22.1
atgaagatgagacgctacaagctctttctcatgttctgtatggccggcct
gtgcctcatctccttcctgcacttcttcaagaccctgtcctatgtcacct
tcccccgagaactggcctccctcagccctaacctggtgtccagctttttc
tggaacaatgccccggtcacgccccaggccagccccgagccaggaggccc
tgacctgctgcgtaccccactctactcccactcgcccctgctgcagccgc
tgccgcccagcaaggcggccgaggagctccaccgggtggacttggtgctg
cccgaggacaccaccgagtatttcgtgcgcaccaaggccggcggcgtctg
cttcaaacccggcaccaagatgctggagaggccgcccccgggacggccgg
aggagaagcctgagggggccaacggctcctcggcccggcggccaccccgg
tacctcctgagcgcccgggagcgcacggggggccgaggcgcccggcgcaa
gtgggtggagtgcgtgtgcctgcccggctggcacggacccagctgcggcg
tgcccactgtggtgcagtactccaacctgcccaccaaggagcggctggtg
cccagggaggtgccgcgccgcgtcatcaacgccatcaacgtcaaccacga
gttcgacctgctggacgtgcgcttccacgagctgggcgacgtggtggacg
cctttgtggtgtgcgagtccaacttcacggcttatggggagccgcggccg
ctcaagttccgggagatgctgaccaatggcaccttcgagtacatccgcca
caaggtgctctatgtcttcctggaccacttcccgcccggcggccggcagg
acggctggatcgccgacgactacctgcgcaccttcctcacccaggacggc
gtctcgcggctgcgcaacctgcggcccgacgacgtcttcatcattgacga
tgcggacgagatcccggcccgtgacggcgtccttttcctcaagctctacg
atggctggaccgagcccttcgccttccacatgcgcaagtcgctctacggc
ttcttctggaagcagccgggcaccctggaggtggtgtcaggctgcacggt
ggacatgctgcaggcagtgtatgggctggacggcatccgcctgcgccgcc
gccagtactacaccatgcccaacttcagacagtatgagaaccgcaccggc
cacatcctggtgcagtggtcgctgggcagccccctgcacttcgccggctg
gcactgctcctggtgcttcacgcccgagggcatctacttcaagctcgtgt
ccgcccagaatggcgacttcccacgctggggtgactacgaggacaagcgg
gacctgaactacatccgcggcctgatccgcaccgggggctggttcgacgg
cacgcagcaggagtacccgcctgcagaccccagcgagcacatgtatgcgc
ccaagtacctgctgaagaactacgaccggttccactacctgctggacaac
ccctaccaggagcccaggagcacggcggcgggcgggtggcgccacagggg
tcccgagggaaggccgcccgcccggggcaaactggacgaggcggaagtct
ag
>dJ1104E15.C22.2
atgaccgaaatgagcttcctgagcagcgaggtgttggtgggggacttgat
gtcccccttcgaccagtcgggtttgggggctgaagaaagcctaggtctct
tagatgattacctggaggtggccaagcacttcaaacctcatgggttctcc
agcgacaaggctaaggcgggctcctccgaatggctggctgtggatgggtt
ggtcagtccctccaacaacagcaaggaggatgccttctccgggacagatt
ggatgttggagaaaatggatttgaaggagttcgacttggatgccctgttg
ggtatagatgacctggaaaccatgccagatgaccttctgaccacgttgga
tgacacttgtgatctctttgcccccctagtccaggagactaataagcagc
ccccccagacggtgaacccaattggccatctcccagaaagtttaacaaaa
cccgaccaggttgcccccttcaccttcttacaacctcttcccctttcccc
aggggtcctgtcctccactccagatcattcctttagtttagagctgggca
gtgaagtggatatcactgaaggagataggaagccagactacactgcttac
gttgccatgatccctcagtgcataaaggaggaagacaccccttcagataa
tgatagtggcatctgtatgagcccagagtcctatctggggtctcctcagc
acagcccctctaccaggggctctccaaataggagcctcccatctccaggt
gttctctgtgggtctgcccgtcccaaaccttacgatcctcctggagagaa
gatggtagcagcaaaagtaaagggtgagaaactggataagaagctgaaaa
aaatggagcaaaacaagacagcagccactaggtaccgccagaagaagagg
gcggagcaggaggctcttactggtgagtgcaaagagctggaaaagaagaa
cgaggctctaaaagagagggcggattccctggccaaggagatccagtacc
tgaaagatttgatagaagaggtccgcaaggcaagggggaagaaaagggtc
ccctag
>dJ1104E15.C22.4
atgtccgccgccctgctgcggcggggcctggagctgctggcggcgtccga
ggccccccgggaccctccaggtcaggccaagccgagaggggctccggtga
aacggccccggaagacgaaggcaattcaggcccagaaactgcggaactcg
gccaagggaaaggtgcccaagtcggcactggacgagtaccggaagcgaga
gtgtcgagaccacctcagagtaaacctgaagtttctgaccaggacgagaa
gcaccgtggctgagtctgtgagccagcagctggtgggccggaagtcctgg
ggaggatttacacacagaccggagctggcttccgcaggcctgggcagagc
atctgcacctgccggaaaggaacgtatctgttttgtttgcttttgcccag
gtggggcctctgggctgtttgctgtggagcaaggctaa
>dJ1104E15.C22.5
atggcaggcgctggtgagcgcaaaggcaagaaggatgacaatggcattgg
cacggccattgactttgtgctctccaatgcccggctggtgctgggggtgg
gtggagcggccatgctgggcatcgccacgctggcagttaagcggatgtac
gatcgggcgatcagtgcccctaccagccccacccgcctgagccattcggg
gaaaaggagctgggaagaacccaactggatgggctccccacgactgctga
acagggacatgaagacgggcctgagccggtccttgcagacccttcccaca
gactcctccaccttcgacacagatacattctgcccgccccggcccaagcc
agtggccaggaagggccaggtagacttgaagaagtcacgactccgcatgt
ccctgcaggagaaacttcttacttactaccggaaccgggcagccatccct
gctggagagcaggctcgggccaagcaagctgctgtggacatatgtgccga
gctccggagcttcctgcgggccaagttgcctgacatgccgcttcgggaca
tgtacttgagtggcagcctctacgatgacctgcaggtggtgacagctgac
cacatccaactcattgtgccccttgtgctggagcagaacctgtggtcatg
tattcctggtgaagacaccatcatgaatgtccctggcttcttcctggtgc
gtcgtgagaatccagagtactttcctcgtgggagcagttactgggaccgc
tgtgtagtagggggctacctctctccaaagacagtcgcagatacatttga
gaaggtagtggctggctccatcaattggccagccatagggtccctcttgg
actatgtgatccgcccggccccacccccagaagccctcacactggaggtg
cagtatgagcgtgacaaacatctcttcattgacttcctgccatcagtgac
cctcggtgacacagtcttggtggccaaaccacaccggctagcccagtatg
acaacctgtggcggctgagcctgcgtcccgcggagacggcacgcctgcgg
gctctggaccaggctgactcgggctgccgatctctgtgcctcaagatcct
caaggccatatgcaagtccaccccggctctgggccacctcactgccagcc
agctaaccaatgtcatcctccacttggcccaggaggaggctgactggtct
ccggatatgctggccgaccgtttcctgcaggccttgaggggacttatcag
ctacttagaggctggagtcctgcccagtgccctaaaccccaaggtgaact
tatttgcagagctcacccctgaagaaatagacgaattaggatacactctg
tattgctcattgtctgagccagaggtgctgctgcagacgtag
>dJ1119A7.C22.1
atgtacgtccccccccgaggaagtgacgacaggcgtgcccttgacaggca
gggagggctaggctgtgcatccctccgctcgcattgcagggagatggctc
agcgacttcttctgaggaggttcctggcctctgtcatctccaggaagccc
tctcagggtcagtggccacccctcacttccagagccctgcagaccccaca
atgcagtcctggtggcctgactgtaacacccaacccagcccggacaatat
acaccacgaggatctccttgacaacctttaatatccaggatggacctgac
tttcaagaccgagtggtcaacagtgagacaccagtggttgtggatttcca
cgcacagtggtgtggaccctgcaagatcctggggccgaggttagagaaga
tggtggccaagcagcacgggaaggtggtgatggccaaggtggatattgat
gaccacacagacctcgccattgagtatgaggtgtcagcggtgcccactgt
gctggccatgaagaatggggacgtggtggacaagtttgtgggcatcaagg
atgaggatcagttggaggccttcctgaagaagctgattggctga
>dJ1119A7.C22.2
atggcaaagttcatgacacccgtgatccaggacaacccctcaggctgggg
tccctgtgcggttcccgagcagtttcgggatatgccctaccagccgttca
gcaaaggagatcggctaggaaaggttgcagactggacaggagccacatac
caagataagaggtacacaaataagtactcctctcagtttggtggtggaag
tcaatatgcttatttccatgaggaggatgaaagtagcttccagctggtgg
atacagcgcgcacacagaagacggcctaccagcggaatcgaatgagattt
gcccagaggaacctccgcagagacaaagatcgtcggaacatgttgcagtt
caacctgcagatcctgcctaagagtgccaaacagaaagagagagaacgca
ttcgactgcagaaaaagttccagaaacaatttggggttaggcagaaatgg
gatcagaaatcacagaaaccccgagactcttcagttgaagttcgtagtga
ttgggaagtgaaagaggaaatggattttcctcagttgatgaagatgcgct
acttggaagtatcagagccacaggacattgagtgttgtggggccctagaa
tactacgacaaagcctttgaccgcatcaccacgaggagtgagaagccact
gcggagcatcaagcgcatcttccacactgtcaccaccacagacgaccctg
tcatccgcaagctggcaaaaactcaggggaatgtgtttgccactgatgcc
atcctggccacgctgatgagctgtacccgctcagtgtattcctgggatat
tgtcgtccagagagttgggtccaaactcttctttgacaagagagacaact
ctgactttgacctcctgacagtgagtgagactgccaatgagccccctcaa
gatgaaggtaattccttcaattcaccccgcaacctggccatggaggcaac
ctacatcaaccacaatttctcccagcagtgcttgagaatggggaaggaaa
gatacaacttccccaacccaaacccgtttgtggaggacgacatggataag
aatgaaatcgcctctgttgcgtaccgttaccgcaggtggaagcttggaga
tgatattgaccttattgtccgttgtgagcacgatggcgtcatgactggag
ccaacggggaagtgtccttcatcaacatcaagacactcaatgagtgggat
tccaggcactgtaatggcgttgactggcgtcagaagctggactctcagcg
aggggctgtcattgccacggagctgaagaacaacagctacaagttggccc
ggtggacctgctgtgctttgctggctggatctgagtacctcaagcttggt
tatgtgtctcggtaccacgtgaaagactcctcacgccacgtcatcctagg
cacccagcagttcaagcctaatgagtttgccagccagatcaacctgagcg
tggagaatgcctggggcattttacgctgcgtcattgacatctgcatgaag
ctggaggagggcaaatacctcatcctcaaggaccccaacaagcaggtcat
ccgtgtctacagcctccctgatggcaccttcagctctgatgaagatgagg
aggaagaggaggaggaagaagaggaagaagaagaggaagaaacttaa
>dJ1119A7.C22.3
atgggcctctccgctgcggccccgttgtggggtcccccggggctgctcct
ggccatcgccctgcacccagcgctgtcggtgcccccgcgccgggactact
gcgtgctgggcgctgggcccgcgggcctgcagatggcctacttcctgcag
cgcgctggacgcgactacgcagtgttcgagcgggccccgcggcccggcag
cttcttcacacgctacccgcggcaccgcaagctcatcagcatcaacaagc
ggtacacgggcaaggctaacgccgagttcaacctccgccacgactggaac
tctctgctcagccacgacccccggctgctcttcagacactactcgcgtgc
ctacttccccgacgcccgcgacatggtgcgctacctgggtgacttcgcgg
acacgctggggctccgtgtccagtacaacaccaccatcgcccacgtcact
ctggacaaggaccgacaggcctggaatggccactacttcatcctaactga
ccagaagggccaggtgcatcagtgcagcgtcctctttgtagccactggtt
tatcagtccccaaccaggttgacttccctggctccgaatatgcagagggt
tacgagtccgtgtccgtggaccctgaggactttgtaggccagaatgtgct
gatcctgggtcgtgggaactcggcctttgagacagcagagaacatcttgg
gtgtcacaaactttatccatatgctcagccgctcccgggtccgtctgtcc
tgggccacccactacgttggagacctcagagccatcaacaatggcctgct
ggatacctaccagctcaagtccctggacgggctgctcgagtctgacctga
cggatctggccatcctgaaggacagcaaaggcaagttccatgtcaccccg
aaattcttcctggaagaagccaacaccaaccagagtgccgactccatcac
cctcccccaggacgacaatgacaactttgccatgcgcgtgccctatgacc
gggtaatccgctgcctgggctggaactttgacttctccattttcaataag
tccctcagacttaactcgggaaatgcattcggcaagaagtacccgctgat
tcgagctagctacgaatccaaaggaagccggggtctgtttatcctgggta
ctgccagccactcggtggactaccggaaatctgctgggggcttcatccac
ggattccgatacacagtgcgtgctgttcaccggctcctggagcaccgcca
ccacagcgtcacctggcccgccactgagctccccatcacacagctgacca
gctccatcgtgcggcgcgtgaatgaggcttctgggctctaccagatgttc
ggtgtgctggccgatgtcatcctgttgaaggagaattccacggcctttga
gtacctggaggagttccccatacagatgctggcccagctggagacactca
cagggaggaaggcaaagcacgggctcttcgtcatcaacatggaatatggc
agaaatttctctggccccgacaaggacgtcttctttgatgaccggtctgt
ggggcacacagaagatgcctggcagtctaactttcttcatcctgtcatct
actactatagatacctccccaccgaacaggaggtgaggttccgccctgca
cactggcccctgcctcggcccacggccatccatcacatcgtggaagactt
cttaacagactggactgccccgatcgggcacatcctacctctgaggcgct
tcctggagaactgtttggacaccgatttgcgaagcttctatgcagagtcc
tgcttcctgttcgccctcacgcgccagaagttgccacccttttgccagca
ggggtacctgaggatgcagggactcgtgagtaccgagagcctttggcagc
acagagtggagagcaggctcctgcgggactatgcccccacaggcaggcgc
ctggaggacagcagccagcagcttggcgaccaagagccactaggttcccc
cctggctccagggcctctggctcagtccgtcgatagcaacaaagaggagc
tctga
>dJ1163J1.C22.1
atgcaggccttgcggcacgtcgtgtgcgccctgtccggcggcgtggacag
cgccgtggccgcgctgctgctgaggcggagaggttaccaggtgacagggg
tgtttatgaagaactgggactcactggatgaacatggggtctgtactgcc
gacaaagactgtgaagatgcttacagagtttgccagatcttagacatccc
tttccatcaagtgtcctacgtaaaggagtattggaatgatgtgttcagtg
actttttgaatgagtatgaaaaaggaaggactcccaatcctgacatagtt
tgcaacaagcacatcaaatttagttgcttttttcattatgctgtggataa
tcttggggcagatgccattgccacaggtcactatgcaagaacttccctgg
aagatgaagaagtctttgagcagaagcacgttaagaagcccgaagggctt
ttcagaaatcggtttgaagttagaaatgcggtaaaactcctccaggcagc
tgacagctttaaagaccagaccttctttctcagccaggtttcccaggatg
ccctgaggagaaccatcttccctctggggggattaacgaaagagtttgta
aagaaaatcgctgctgagaatagacttcatcatgtgcttcagaagaaaga
gagcatgggcatgtgtttcatcgggaagaggaattttgaacatttccttc
ttcagtatctgcagcctcgacctggtcactttatttccatagaagacaat
aaggttctgggaacacataaaggttggttcctgtataccttgggccagag
agcaaacataggtggcctgagagagccctggtacgtggtggagaaggaca
gcgtcaagggtgacgtgtttgtggccccccggacagaccacccagccctg
tacagggacctgctgaggaccagccgcgtgcactggattgcggaggagcc
tcccgcagcactggtccgggacaagatgatggagtgccacttccgattcc
gccaccagatggcactagtgccctgtgtgctgaccctcaatcaagatggc
accgtgtgggtgacagctgtgcaggctgtgcgtgcccttgccacaggaca
gtttgctgtgttctacaagggggacgagtgcctgggcagcgggaagatcc
tgcggctggggccgtctgcctacacgctccagaagggccagcgcagagct
gggatggccactgagagccccagtgacagcccagaagatggtccaggcct
gagtcccttgctctga
>dJ1163J1.C22.5
atggaaggaggcggcggccgcgatgagccttcagcctgccgggcagggga
cgtgaacatggatgaccctaagaaggaagacattcttcttttggccgatg
aaaaatttgacttcgatctttcattgtcttcttcgagtgcaaatgaagat
gatgaagtcttcttcggaccctttggacataaagaaagatgtattgctgc
cagcttggaattaaataatccggttcccgaacagcctccgttgcccacat
ctgagagtccctttgcctggagccctctggccggggagaagttcgtggag
gtgtacaaagaagctcacttactggctttacacattgagagcagcagccg
gaaccaggcagcccaagctgccaagcctgaagaccctcggagccagggcg
tggaaagattcatacaggagtcaaaattaaaaataaacctctttgagaaa
gaaaaggaaatgaagaaaagccccacgtctcttaaaagggagacatacta
cctgtcagacagccccttgctggggccccctgtgggtgagcctcggctct
tggcctcctccccggccctgcccagctctggtgcccaggcccgcctcacc
cgggcgccggggcctccgcactctgctcatgctttgcccagggaatcatg
cactgctcatgctgcaagtcaggcagcgactcagaggaagcccgggacca
aattgctgctgcctcgagcggcctctgttagaggaagaagcatccctggg
gctgcggagaagcccaagaaagagattccagctagtccttccaggacaaa
aatcccagctgagaaggaatcccaccgggatgttctccctgacaaacctg
ccccgggtgctgtcaatgtgccggccgccggaagccacttgggccagggc
aagcgggcgatccctgttccaaacaagttggggctgaagaagaccctgtt
aaaagcacccggctctaccagcaatctcgcaaggaagtcctcctcggggc
ctgtttggagcggggcatccagtgcgtgcacatccccagcagtgggcaaa
gctaaatcaagtgaatttgcaagtattcctgcaaatagctcccggcctct
gtcaaacatcagcaagtcaggcagaatgggacccgccatgctgcggccag
ctctgcctgcaggccctgtgggggcatcctcctggcaggccaagcgggtc
gatgtttctgagctggcagcggagcagctcacggcacccccctcagcatc
ccccacccaaccccagactccggaaggtggcggccagtggctgaactcca
gttgcgcttggtcagaatcttctcaattgaataagactagaagtatcaga
cggcgagattcctgtctaaattccaagacaaaggttatgcctactcctac
aaatcaatttaaaattcctaagttttctattggtgactccccggacagct
caacaccaaagctttcgcgggcacagcggccgcagtcgtgcacgtcagtt
ggcagggtcactgtccacagcaccccggttagacgctcatctgggccagc
accacaaagcctgctgagcgcatggcgtgtgtcagccttgcccacacccg
ccagccggcgctgctctggccttccaccgatgacccccaaaacgatgccc
agggccgtgggctctcccctgtgtgtgccagctcggagacgttcctctga
gccccgcaagaactctgcaatgagaactgaaccaacaagggagagcaaca
gaaagacagattccaggctggtggatgtgtcccctgacaggggttctcct
ccttcccgtgtgcctcaggcacttaacttttctccagaggaaagcgattc
tactttctccaaaagtactgccacagaagtagctcgggaggaagccaagc
cgggtggagatgcagcccctagtgaggctcttcttgtagatatcaaactg
gaaccactcgcggtcactccagatgctgcaagccagcccctcattgacct
tcctctcatcgacttctgcgataccccagaagcacacgtggctgtaggat
ctgaaagcaggcctctgatcgacctcatgacaaacactccagacatgaat
aaaaatgtggccaaaccttcaccggtggtgggacagctcatagacctgag
ctcccctctgatccagctgagccctgaggctgacaaggagaacgtggatt
ccccactcctcaagttctaa
>dJ1163J1.C22.6
atggcgccgccgccgccgcccgtgctgcccgtgctgctgctcctggccgc
cgccgccgccctgccggcgatggggctgcgagcggccgcctgggagccgc
gcgtacccggcgggacccgcgccttcgccctccggcccggctgtacctac
gcggtgggcgccgcttgcacgccccgggcgccgcgggagctgctggacgt
gggccgcgatgggcggctggcaggacgtcggcgcgtctcgggcgcggggc
gcccgctgccgctgcaagtccgcttggtggcccgcagtgccccgacggcg
ctgagccgccgcctgcgggcgcgcacgcaccttcccggctgcggagcccg
tgcccggctctgcggaaccggtgcccggctctgcggggcgctctgcttcc
ccgtccccggcggctgcgcggccgcgcagcattcggcgctcgcagctccg
accaccttacccgcctgccgctgcccgccgcgccccaggccccgctgtcc
cggccgtcccatctgcctgccgccgggcggctcggtccgcctgcgtctgc
tgtgcgccctgcggcgcgcggctggcgccgtccgggtgggactggcgctg
gaggccgccaccgcggggacgccctccgcgtcgccatccccatcgccgcc
cctgccgccgaacttgcccgaagcccgggcggggccggcgcgacgggccc
ggcggggcacgagcggcagagggagcctgaagtttccgatgcccaactac
caggtggcgttgtttgagaacgaaccggcgggcaccctcatcctccagct
gcacgcgcactacaccatcgagggcgaggaggagcgcgtgagctattaca
tggaggggctgttcgacgagcgctcccggggctacttccgaatcgactct
gccacgggcgccgtgagcacggacagcgtactggaccgcgagaccaagga
gacgcacgtcctcagggtgaaagccgtggactacagtacgccgccgcgct
cggccaccacctacatcactgtcttggtcaaagacaccaacgaccacagc
ccggtcttcgagcagtcggagtaccgcgagcgcgtgcgggagaacctgga
ggtgggctacgaggtgctgaccatccgcgccagcgaccgcgactcgccca
tcaacgccaacttgcgttaccgcgtgttggggggcgcgtgggacgtcttc
cagctcaacgagagctctggcgtggtgagcacacgggcggtgctggaccg
ggaggaggcggccgagtaccagctcctggtggaggccaacgaccaggggc
gcaatccgggcccgctcagtgccacggccaccgtgtacatcgaggtggag
gacgagaacgacaactacccccagttcagcgagcagaactacgtggtcca
ggtgcccgaggacgtggggctcaacacggctgtgctgcgagtgcaggcca
cggaccgggaccagggccagaacgcggccattcactacagcatcctcagc
gggaacgtggccggccagttctacctgcactcgctgagcgggatcctgga
tgtgatcaaccccttggatttcgaggatgtccagaaatactcgctgagca
ttaaggcccaggatgggggccggcccccgctcatcaattcttcaggggtg
gtgtctgtgcaggtgctggatgtcaacgacaacgagcctatctttgtgag
cagccccttccaggccacggtgctggagaatgtgcccctgggctaccccg
tggtgcacattcaggcggtggacgcggactctggagagaacgcccggctg
cactatcgcctggtggacacggcctccacctttctggggggcggcagcgc
tgggcctaagaatcctgcccccacccctgacttccccttccagatccaca
acagctccggttggatcacagtgtgtgccgagctggaccgcgaggaggtg
gagcactacagcttcggggtggaggcggtggaccacggctcgccccccat
gagctcctccaccagcgtgtccatcacggtgctggacgtgaatgacaacg
acccggtgttcacgcagcccacctacgagcttcgtctgaatgaggatgcg
gccgtggggagcagcgtgctgaccctgcaggcccgcgaccgtgacgccaa
cagtgtgattacctaccagctcacaggcggcaacacccggaaccgctttg
cactcagcagccagagagggggcggcctcatcaccctggcgctacctctg
gactacaagcaggagcagcagtacgtgctggcggtgacagcatccgacgg
cacacggtcgcacactgcgcatgtcctaatcaacgtcactgatgccaaca
cccacaggcctgtctttcagagctcccattacacagtgagtgtcagtgag
gacaggcctgtgggcacctccattgctaccctcagtgccaacgatgagga
cacaggagagaatgcccgcatcacctacgtgattcaggaccccgtgccgc
agttccgcattgaccccgacagtggcaccatgtacaccatgatggagctg
gactatgagaaccaggtcgcctacacgctgaccatcatggcccaggacaa
cggcatcccgcagaaatcagacaccaccaccctagagatcctcatcctcg
atgccaatgacaatgcaccccagttcctgtgggatttctaccagggttcc
atctttgaggatgctccaccctcgaccagcatcctccaggtctctgccac
ggaccgggactcaggtcccaatgggcgtctgctgtacaccttccagggtg
gggacgacggcgatggggacttctacatcgagcccacgtccggtgtgatt
cgcacccagcgccggctggaccgggagaatgtggccgtgtacaacctttg
ggctctggctgtggatcggggcagtcccactccccttagcgcctcggtag
aaatccaggtgaccatcttggacattaatgacaatgcccccatgtttgag
aaggacgaactggagctgtttgttgaggagaacaacccagtggggtcggt
ggtggcaaagattcgtgctaacgaccctgatgaaggccctaatgcccaga
tcatgtatcagattgtggaaggggacatgcggcatttcttccagctggac
ctgctcaacggggacctgcgtgccatggtggagctggactttgaggtccg
gcgggagtatgtgctggtggtgcaggccacgtcggctccgctggtgagcc
gagccacggtgcacatccttctcgtggaccagaatgacaacccgcctgtg
ctgcccgacttccagatcctcttcaacaactatgtcaccaacaagtccaa
cagtttccccaccggcgtgatcggctgcatcccggcccatgaccccgacg
tgtcagacagcctcaactacaccttcgtgcagggcaacgagctgcgcctg
ttgctgctggaccccgccacgggcgaactgcagctcagccgcgacctgga
caacaaccggccgctggaggcgctcatggaggtgtctgtgtctgatggca
tccacagcgtcacggccttctgcaccctgcgtgtcaccatcatcacggac
gacatgctgaccaacagcatcactgtccgcctggagaacatgtcccagga
gaagttcctgtccccgctgctggccctcttcgtggagggggtggccgccg
tgctgtccaccaccaaggacgacgtcttcgtcttcaacgtccagaacgac
accgacgtcagctccaacatcctgaacgtgaccttctcggcgctgctgcc
tggcggcgtccgcggccagttcttcccgtcggaggacctgcaggagcaga
tctacctgaatcggacgctgctgaccaccatctccacgcagcgcgtgctg
cccttcgacgacaacatctgcctgcgcgagccctgcgagaactacatgaa
gtgcgtgtccgttctgcgattcgacagctccgcgcccttcctcagctcca
ccaccgtgctcttccggcccatccaccccatcaacggcctgcgctgccgc
tgcccgcccggcttcaccggcgactactgcgagacggagatcgacctctg
ctactccgacccgtgcggcgccaacggccgctgccgcagccgcgagggcg
gctacacctgcgagtgcttcgaggacttcactggagagcactgtgaggtg
gatgcccgctcaggccgctgtgccaacggggtgtgcaagaacgggggcac
ctgcgtgaacctgctcatcggcggcttccactgcgtgtgtcctcctggcg
agtatgagaggccctactgtgaggtgaccaccaggagcttcccgccccag
tccttcgtcaccttccggggcctgagacagcgcttccacttcaccatctc
cctcacgtttgccactcaggaaaggaacggcttgcttctctacaacggcc
gcttcaatgagaagcacgacttcatcgccctggagatcgtggacgagcag
gtgcagctcaccttctctgcaggcgagacaacaacgaccgtggcaccgaa
ggttcccagtggtgtgagtgacgggcggtggcactctgtgcaggtgcagt
actacaacaagcccaatattggccacctgggcctgccccatgggccgtcc
ggggaaaagatggccgtggtgacagtggatgattgtgacacaaccatggc
tgtgcgctttggaaaggacatcgggaactacagctgcgctgcccagggca
ctcagaccggctccaagaagtccctggatctgaccggccctctactcctg
gggggtgtccccaacctgccagaagacttcccagtgcacaaccggcagtt
cgtgggctgcatgcggaacctgtcagtcgacggcaaaaatgtggacatgg
ccggattcatcgccaacaatggcacccgggaaggctgcgctgctcggagg
aacttctgcgatgggaggcggtgtcagaatggaggcacctgtgtcaacag
gtggaatatgtatctgtgtgagtgtccactccgattcggcgggaagaact
gtgagcaagccatgcctcacccccagctcttcagcggtgagagcgtcgtg
tcctggagtgacctgaacatcatcatctctgtgccctggtacctggggct
catgttccggacccggaaggaggacagcgttctgatggaggccaccagtg
gtgggcccaccagctttcgcctccagatcctgaacaactacctccagttt
gaggtgtcccacggcccctccgatgtggagtccgtgatgctgtccgggtt
gcgggtgaccgacggggagtggcaccacctgctgatcgagctgaagaatg
ttaaggaggacagtgagatgaagcacctggtcaccatgaccttggactat
gggatggaccagaacaaggcagatatcgggggcatgcttcccgggctgac
ggtaaggagcgtggtggtcggaggcgcctctgaagacaaggtctccgtgc
gccgtggattccgaggctgcatgcagggagtgaggatgggggggacgccc
accaacgtcgccaccctgaacatgaacaacgcactcaaggtcagggtgaa
ggacggctgtgatgtggacgacccctgtacctcgagcccctgtcccccca
atagccgctgccacgacgcctgggaggactacagctgcgtctgtgacaaa
gggtaccttggaataaactgtgtggatgcctgtcacctgaacccctgcga
gaacatgggggcctgcgtgcgctcccccggctccccgcagggctacgtgt
gcgagtgtgggcccagtcactacgggccgtactgtgagaacaaactcgac
cttccgtgccccagaggctggtgggggaaccccgtctgtggaccctgcca
ctgtgccgtcagcaaaggctttgatcccgactgtaataagaccaacggcc
agtgccaatgcaaggagaattactacaagctcctagcccaggacacctgt
ctgccctgcgactgcttcccccatggctcccacagccgcacttgcgacat
ggccaccgggcagtgtgcctgcaagcccggcgtcatcggccgccagtgca
accgctgcgacaacccgtttgccgaggtcaccacgctcggctgtgaagtg
atctacaatggctgtcccaaagcatttgaggccggcatctggtggccaca
gaccaagttcgggcagccggctgcggtgccatgccctaagggatccgttg
gaaatgcggtccgacactgcagcggggagaagggctggctgcccccagag
ctctttaactgtaccaccatctccttcgtggacctcagggccatgaatga
gaagctgagccgcaatgagacgcaggtggacggcgccagggccctgcagc
tggtgagggcgctgcgcagtgctacacagcacacgggcacgctctttggc
aatgacgtgcgcacggcctaccagctgctgggccacgtccttcagcacga
gagctggcagcagggcttcgacctggcagccacgcaggacgccgactttc
acgaggacgtcatccactcgggcagcgccctcctggccccagccaccagg
gcggcgtgggagcagatccagcggagcgagggcggcacggcacagctgct
ccggcgcctcgagggctacttcagcaacgtggcacgcaacgtgcggcgga
cgtacctgcggcccttcgtcatcgtcaccgccaacatgattcttgctgtc
gacatctttgacaagttcaactttacgggagccagggtcccgcgattcga
caccatccatgaagagttccccagggagctggagtcctccgtctccttcc
cagccgacttcttcagaccacctgaagaaaaagaaggccccctgctgagg
ccggctggccggaggaccaccccgcagaccacgcgcccggggcctggcac
cgagagggaggccccgatcagcaggcggaggcgacaccctgatgacgctg
gccagttcgccgtcgctctggtcatcatttaccgcaccctggggcagctc
ctgcccgagcgctacgaccccgaccgtcgcagcctccggttgcctcaccg
gcccatcattaataccccgatggtgagcacgctggtgtacagcgaggggg
ctccgctcccgagacccctggagaggcccgtcctggtggagttcgccctg
ctggaggtggaggagcgaaccaagcctgtctgcgtgttctggaaccactc
cctggccgttggtgggacgggagggtggtctgcccggggctgcgagctcc
tgtccaggaaccggacacatgtcgcctgccagtgcagccacacagccagc
tttgcggtgctcatggatatctccaggcgtgagaacggggaggtcctgcc
tctgaagattgtcacctatgccgctgtgtccttgtcactggcagccctgc
tggtggccttcgtcctcctgagcctggtccgcatgctgcgctccaacctg
cacagcattcacaagcacctcgccgtggcgctcttcctctctcagctggt
gttcgtgattgggatcaaccagacggaaaacccgtttctgtgcacagtgg
ttgccatcctcctccactacatctacatgagcacctttgcctggaccctc
gtggagagcctgcatgtctaccgcatgctgaccgaggtgcgcaacatcga
cacggggcccatgcggttctactacgtcgtgggctggggcatcccggcca
ttgtcacaggactggcggtcggcctggacccccagggctacgggaacccc
gacttctgctggctgtcgcttcaagacaccctgatttggagctttgcggg
gcccatcggagctgttataatcatcaacacagtcacttctgtcctatctg
caaaggtttcctgccaaagaaagcaccattattatgggaaaaaagggatc
gtctccctgctgaggaccgcattcctcctgctgctgctcatcagcgccac
ctggctgctggggctgctggctgtgaaccgcgatgcactgagctttcact
acctcttcgccatcttcagcggcttacagggccccttcgtcctccttttc
cactgcgtgctcaaccaggaggtccggaagcacctgaagggcgtgctcgg
cgggaggaagctgcacctggaggactccgccaccaccagggccaccctgc
tgacgcgctccctcaactgcaacaccaccttcggtgacgggcctgacatg
ctgcgcacagacttgggcgagtccaccgcctcgctggacagcatcgtcag
ggatgaagggatccagaagctcggcgtgtcctctgggctggtgaggggca
gccacggagagccagacgcgtccctcatgcccaggagctgcaaggatccc
cctggccacgattccgactcagatagcgagctgtccctggatgagcagag
cagctcttacgcctcctcacactcgtcagacagcgaggacgatggggtgg
gagctgaggaaaaatgggacccggccaggggcgccgtccacagcaccccc
aaaggggacgctgtggccaaccacgttccggccggctggcccgaccagag
cctggctgagagtgacagtgaggaccccagcggcaagccccgcctgaagg
tggagaccaaggtcagcgtggagctgcaccgcgaggagcagggcagtcac
cgtggagagtaccccccggaccaggagagcgggggcgcagccaggcttgc
tagcagccagcccccagagcagaggaaaggcatcttgaaaaataaagtca
cctacccgccgccgctgacgctgacggagcagacgctgaagggccggctc
cgggagaagctggccgactgtgagcagagccccacatcctcgcgcacgtc
ttccctgggctctggcggccccgactgcgccatcacagtcaagagccctg
ggagggagccggggcgtgaccacctcaacggggtggccatgaatgtgcgc
actgggagcgcccaggccgatggctccgactctgagaaaccgtga
>dJ1170K4.C22.1
atgaggatggaggccggggaggcagcgccgccggcgggggcgggcggccg
cgccgcaggcggctggggcaagtgggtgcggctcaacgtggggggcacgg
tgttcctgaccacccggcagacgctgtgccgcgagcagaagtccttcctc
agccgcctgtgccagggggaagagctgcagtcggaccgggatgagaccgg
ggcctacctcattgaccgtgaccccacctacttcgggcccatcctgaact
tcctccggcatggcaagctggtgctggacaaggacatggctgaggagggg
gtcctggaggaagccgagttctacaacatcggcccgctgatccgcatcat
caaagaccggatggaagagaaggactacacggtcacccaggtcccaccca
agcacgtgtaccgcgtgctgcagtgccaggaggaggagctcacgcaaatg
gtctccaccatgtctgatggctggcgcttcgagcagctggtgaacatcgg
ctcctcctacaactacggcagcgaggaccaggcagagttcctgtgtgtgg
tgtccaaggagctccacagcaccccaaacgggctgagctcagagtccagc
cgcaaaaccaagagcacggaggagcagctggaggagcagcagcagcagga
ggaggaggtggaggaggtggaggtggaacaggtgcaggtggaggcagatg
cacaggagaaaggttcccgtccgcaccctctcagacctgaggctgagctt
gcagtgagggcttctcctcggcccctcgcccgcccccagagctgccatcc
ctgctgttacaagccagaggcacccggatgtgaggccccagatcacctcc
agggacttggggttcccatctga
>dJ1170K4.C22.2
atgcccgtggccgaggccccccaggtggctggcgggcagggggacggagg
tgatggcgaggaagcggagccggaggggatgttcaaggcctgtgaggact
ccaagagaaaagcccggggctacctccgcctggtgcccctgtttgtgctg
ctggccctgctcgtgctggcttcggcgggggtgctactctggtatttcct
agggtacaaggcggaggtgatggtcagccaggtgtactcaggcagtctgc
gtgtactcaatcgccacttctcccaggatcttacccgccgggaatctagt
gccttccgcagtgaaaccgccaaagcccagaagatgctcaaggagctcat
caccagcacccgcctgggaacttactacaactccagctccgtctattcct
ttggggagggacccctcacctgcttcttctggttcattctccaaatcccc
gagcaccgccggctgatgctgagccccgaggtggtgcaggcactgctggt
ggaggagctgctgtccacagtcaacagctcggctgccgtcccctacaggg
ccgagtacgaagtggaccccgagggcctagtgatcctgggttgttaccgc
tacagctacgtgggccagggccaggtcctccggctgaaggggcctgacca
cctggcctccagctgcctgtggcacctgcagggccccaaggacctcatgc
tcaaactccggctggagtggacgctggcagagtgccgggaccgactggcc
atgtatgacgtggccgggcccctggagaagaggctcatcacctcggtgta
cggctgcagccgccaggagcccgtggtggaggttctggcgtcgggggcca
tcatggcggtcgtctggaagaagggcctgcacagctactacgaccccttc
gtgctctccgtgcagccggtggtcttccaggcctgtgaagtgaacctgac
gctggacaacaggctcgactcccagggcgtcctcagcaccccgtacttcc
ccagctactactcgccccaaacccactgctcctggcacctcacggtgccc
tctctggactacggcttggccctctggtttgatgcctatgcactgaggag
gcagaagtatgatttgccgtgcacccagggccagtggacgatccagaaca
ggaggctgtgtggcttgcgcatcctgcagccctacgccgagaggatcccc
gtggtggccacggccgggatcaccatcaacttcacctcccagatctccct
caccgggcccggtgtgcgggtgcactatggcttgtacaaccagtcggacc
cctgccctggagagttcctctgttctgtgaatggactctgtgtccctgcc
tgtgatggggtcaaggactgccccaacggcctggatgagagaaactgcgt
ttgcagagccacattccagtgcaaagaggacagcacatgcatctcactgc
ccaaggtctgtgatgggcagcctgattgtctcaacggcagcgacgaagag
cagtgccaggaaggggtgccatgtgggacattcaccttccagtgtgagga
ccggagctgcgtgaagaagcccaacccgcagtgtgatgggcggcccgact
gcagggacggctcggatgaggagcactgtgactgtggcctccagggcccc
tccagccgcattgttggtggagctgtgtcctccgagggtgagtggccatg
gcaggccagcctccaggttcggggtcgacacatctgtgggggggccctca
tcgctgaccgctgggtgataacagctgcccactgcttccaggaggacagc
atggcctccacggtgctgtggaccgtgttcctgggcaaggtgtggcagaa
ctcgcgctggcctggagaggtgtccttcaaggtgagccgcctgctcctgc
acccgtaccacgaagaggacagccatgactacgacgtggcgctgctgcag
ctcgaccacccggtggtgcgctcggccgccgtgcgccccgtctgcctgcc
cgcgcgctcccacttcttcgagcccggcctgcactgctggattacgggct
ggggcgccttgcgcgagggcggccccatcagcaacgctctgcagaaagtg
gatgtgcagttgatcccacaggacctgtgcagcgaggtctatcgctacca
ggtgacgccacgcatgctgtgtgccggctaccgcaagggcaagaaggatg
cctgtcagggtgactcaggtggtccgctggtgtgcaaggcactcagtggc
cgctggttcctggcggggctggtcagctggggcctgggctgtggccggcc
taactacttcggcgtctacacccgcatcacaggtgtgatcagctggatcc
agcaagtggtgacctga
>dJ1170K4.C22.3
atggcggcccctgctctgtcctggcgtctgcccctcctcatcctcctcct
gcccctggctacctcttgggcatctgcagcggtgaatggcacttcccagt
tcacatgcttctacaactcgagagccaacatctcctgtgtctggagccaa
gatggggctctgcaggacacttcctgccaagtccatgcctggccggacag
acggcggtggaaccaaacctgtgagctgctccccgtgagtcaagcatcct
gggcctgcaacctgatcctcggagccccagattctcagaaactgaccaca
gttgacatcgtcaccctgagggtgctgtgccgtgagggggtgcgatggag
ggtgatggccatccaggacttcaagccctttgagaaccttcgcctgatgg
cccccatctccctccaagttgtccacgtggagacccacagatgcaacata
agctgggaaatctcccaagcctcccactactttgaaagacacctggagtt
cgaggcccggacgctgtccccaggccacacctgggaggaggcccccctgc
tgactctcaagcagaagcaggaatggatctgcctggagacgctcacccca
gacacccagtatgagtttcaggtgcgggtcaagcctctgcaaggcgagtt
cacgacctggagcccctggagccagcccctggccttcaggacaaagcctg
cagcccttgggaaggacaccattccgtggctcggccacctcctcgtgggc
ctcagcggggcttttggcttcatcatcttagtgtacttgctgatcaactg
caggaacaccgggccatggctgaagaaggtcctgaagtgtaacaccccag
acccctcgaagttcttttcccagctgagctcagagcatggaggagacgtc
cagaagtggctctcttcgcccttcccctcatcgtccttcagccctggcgg
cctggcacctgagatctcgccactagaagtgctggagagggacaaggtga
cgcagctgctcctgcagcaggacaaggtgcctgagcccgcatccttaagc
agcaaccactcgctgaccagctgcttcaccaaccagggttacttcttctt
ccacctcccggatgccttggagatagaggcctgccaggtgtactttactt
acgacccctactcagaggaagaccctgatgagggtgtggccggggcaccc
acagggtcttccccccaacccctgcagcctctgtcaggggaggacgacgc
ctactgcaccttcccctccagggatgacctgctgctcttctcccccagtc
tcctcggtggccccagccccccaagcactgcccctgggggcagtggggcc
ggtgaagagaggatgcccccttctttgcaagaaagagtccccagagactg
ggacccccagcccctggggcctcccaccccaggagtcccagacctggtgg
attttcagccaccccctgagctggtgctgcgagaggctggggaggaggtc
cctgacgctggccccagggagggagtcagtttcccctggtccaggcctcc
tgggcagggggagttcagggcccttaatgctcgcctgcccctgaacactg
atgcctacttgtccctccaagaactccagggtcaggacccaactcacttg
gtgtag
>dJ1177I5.C22.2
atgcccggcccccaggggggcagaggcgccgccaccatgagcctgggcaa
gctctcgcctgtgggctgggtgtccagttcacagggaaagaggcggctga
ctgcagacatgatcagccacccactcggggacttccgccacaccatgcat
gtgggccgtggcggggatgtcttcggggacacgtccttcctcagcaacca
cggtggcagctccgggagcacccatcgctcaccccgcagcttcctggcca
agaagctgcagctggtgcggagggtgggggcgcccccccggaggatggca
tctccccctgcaccctccccggctccaccggccatctcccccatcatcaa
gaacgccatctccctgccccagctcaaccaggccgcctacgacagcctcg
tggttggcaagctcagcttcgacagcagccccaccagctccacggacggc
cactccagctacggcctggactctgggttctgcaccatctcccgcctgcc
ccgctcggaaaagccgcatgaccgagaccgggatggttccttcccctctg
agcccgggcttcgccgctctgactctctcttgtccttccgcctggacctc
gaccttgggccctcactcctcagcgagctgctaggggtcatgagcctccc
agaagcccctgcagctgagactccagcccccgctgcaaaccccccagccc
ctactgcaaaccccacgggtcctgctgcaaaccccccagccactactgca
aaccccccagcgcctgctgcaaacccctcagcacctgccgcaacccccac
gggtcctgctgcaaatcccccagcccctgccgcaagctccacaccccatg
gacactgtcccaatggggtaacagctgggttgggcccagtggctgaggtg
aagtccagcccagtgggagggggtccccgaggacctgctggccctgccct
cggcaggcactggggagcaggctgggatggcggccaccactacccagaga
tggatgcgcggcaggagcgggtggaggtgctgccccaagcccgggcctcc
tgggagagcctggacgaagagtggagggcgccccaggcaggcagcaggac
cccagtgcccagcacagtgcaagcaaacacctttgaatttgcggatgctg
aggaggatgatgaggtcaaggtgtga
>dJ1177I5.C22.3
atgacgggggaacttgaggttaagaacatggacatgaagccggggtcaac
cctgaagatcacaggcagcatcgccgatggcactgatggctttgtaatta
atctgggccaggggacagacaagctgaacctgcatttcaaccctcgcttc
agcgaatccaccattgtctgcaactcattggacggcagcaactgggggca
agaacaacgggaagatcacctgtgcttcagcccagggtcagaggtcaagt
tcacagtgacctttgagagtgacaaattcaaggtgaagctgccagatggg
cacgagctgacttttcccaacaggctgggtcacagccacctgagctacct
gagcgtaaggggcgggttcaacatgtcctctttcaagttaaaagaataa
>Em:AC000026.C22.1
atggggggtagcctgcgggtggccgttctaggcgccccgggcgtgggcaa
gacggccatcatccgccagttcctgttcggtgactaccccgagcgccacc
ggcccacggacgggccgcgcctctaccgacccgcggtgctgctcgacggc
gccgtctacgacttgagcatccgcgacggcgacgtcgctggccccggctc
gagccccgggggtccggaggagtggccagacgctaaggactggagcttgc
aggacacggacgccttcgtgctcgtctacgacatctgcagcccggacagt
ttcgactacgtgaaggccctgcggcagcgcatcgcggagaccaggccggc
gggcgcgcccgaagcgcccatcctcgtggtaggcaacaagcgggacaggc
agcggctgcgcttcggaccgcggcgcgcgctggccgccctagtgcgcagg
ggctggcgctgcggctacctcgagtgctccgccaagtacaactggcacgt
gctgcgtctcttccgcgagctgctgcgctgcgctctggtgcgcgcgcgcc
ctgcacacccggccctgcgcctgcagggggcgctgcatcccgcgcgctgc
agcctcatgtga
>Em:AC000026.C22.2
atgactgactcaaaatatttcaccacgaccaagaaaggggagatcttcga
gctgaaggcagagctcaacagtgacaagaaggagaagaagaaggaggcag
tgaagaaagtgattgcatcgatgaccgtgggcaaagatgtcagtgccctc
ttccccgatgtggtcaactgcatgcagacggacaacctggagctgaagaa
gctagtatacctctacttgatgaattacgccaagagtcagcctgacatgg
ccattatggccgtcaacacctttgtgaaggactgtgaggaccccaacccc
ctcatccgagccctggcagtgcggaccatgggctgcatccgcgttgacaa
gatcacagagtacctgtgcgagccactccggaagtgcctgaaggacgagg
atccatatgtgcgcaagacagcagctgtgtgcgtggccaagctccacgac
atcaacgcccagctggtggaggaccagggcttcctggacacccttaaaga
cctcatctccgactctaaccccatggtggtggccaatgcagtggcagcgc
tctcagaaattgccgagtctcaccccagcagcaacctgctcgatctgaac
ccacagtccatcaacaagctgctgacagccctcaatgagtgcaccgagtg
gggccagatcttcatcctggactgcctcgccaactatatgcccaaggacg
accgcgaggcccagagcatctgtgagcgggtcacccccaggctctcccat
gccaactccgctgtggtgctctctgctgtgaaggtgctgatgaagttcat
ggagatgttgtctaaggacttggactactacggcacactgctcaagaagc
tggccccacccctggtcacactgctgtcagccgagccagagctgcagtat
gtggccctgcgcaacatcaatctcatcgtgcagaaaaggcctgagatcct
gaagcatgagatgaaggtgttcttcgtgaagtacaacgaccctatctacg
tgaagctggagaagctggacatcatgatccgcctggcctctcaggccaac
atcgcccaggtgttggcagagctgaaagagtacgcaacagaagtggatgt
ggactttgtacggaaggctgtgcgtgctattggccgctgcgccatcaagg
tggagcaatctgcggagcgctgtgtgagcacgctgctcgacctcatccag
accaaggtcaactatgtggtccaggaggccatcgtggtcatcaaggacat
cttccgcaagtaccccaacaagtatgagagtgtgattgccacactgtgtg
agaatctggactccctggatgagcctgaggcccgggctgccatgatctgg
attgtgggcgagtacgcggaacggatcgacaacgcagatgagctgctgga
gagcttcctcgagggcttccatgacgagagcacacaggtccagctgcagc
tgctgacagccattgtgaaactctttctaaagaagccaacagagacccag
gagctggtgcagcaggtcctcagtttggccactcaggactcagataaccc
agacctgcgggaccgtggctacatctactggcgcctgctgtccacggacc
cggtggcagccaaggaggtggtgttggctgagaagccactcatctctgaa
gagacggacctcatcgagcccacactgttagacgagcttatctgctacat
cggcacgctggcttccgtctaccataagcctcccagtgcctttgtggagg
ggggccggggcgtcgtgcacaagagcctgccacctcgcacggcctcgagt
gagagcgcagagagccctgagacagcccctactggagcacctcctgggga
gcagccagatgtcatccccgcccagggcgacctgctgggtgacctcctca
acctggacctcggccccccagtgagcggcccacccctggccacctcctcg
gtgcagatgggagctgtggaccttcttggcggtggccttgacagcctgat
gggggatgagcctgaagggattgggggcaccaacttcgtggcacctccaa
cagcagcagtaccagccaatcttggagcacccatcggcagtggcctgagt
gacctctttgacctgaccagtggcgtgggcaccctgtcaggatcatatgt
ggcccccaaagcagtctggctcccagccatgaaggctaaggggctggaga
tctcaggcaccttcacccgccaggtgggctccatctccatggacctgcag
ctgaccaacaaggccttgcaggtcatgaccgactttgccatccagttcaa
[truncated: 236,869 more chars]
